# Supplementary material for: Quantum Descriptor-Based Machine-Learning Modeling of Thermal Hazard of Cyclic Sulfamidates
Source: J Chem Inf Model. 2025 Aug 15;65(16):8624–36. doi: 10.1021/acs.jcim.5c01048 (PMC12381854; doi:10.1021/acs.jcim.5c01048)
Supplement: Supplementary file 2 [file ci5c01048_si_002.zip › Compounds_all.cdxml]

<?xml version="1.0" encoding="UTF-8" ?>
<!DOCTYPE CDXML SYSTEM "http://www.cambridgesoft.com/xml/cdxml.dtd" >
<CDXML
 CreationProgram="ChemDraw 19.1.2.36"
 Name="Scheme Figure 1.cdxml"
 BoundingBox="124.80 42.07 723.67 425.92"
 WindowPosition="0 0"
 WindowSize="-2147483648 -1073741824"
 WindowIsZoomed="yes"
 FractionalWidths="yes"
 InterpretChemically="yes"
 ShowAtomQuery="yes"
 ShowAtomStereo="no"
 ShowAtomEnhancedStereo="yes"
 ShowAtomNumber="no"
 ShowResidueID="no"
 ShowBondQuery="yes"
 ShowBondRxn="yes"
 ShowBondStereo="no"
 ShowTerminalCarbonLabels="no"
 ShowNonTerminalCarbonLabels="no"
 HideImplicitHydrogens="no"
 Magnification="666"
 LabelFont="3"
 LabelSize="6.2"
 LabelFace="96"
 CaptionFont="3"
 CaptionSize="6.2"
 HashSpacing="1.56"
 MarginWidth="1"
 LineWidth="0.37"
 BoldWidth="1.25"
 BondLength="8.97"
 BondSpacing="18"
 ChainAngle="120"
 LabelJustification="Auto"
 CaptionJustification="Left"
 AminoAcidTermini="HOH"
 ShowSequenceTermini="yes"
 ShowSequenceBonds="yes"
 ShowSequenceUnlinkedBranches="no"
 ResidueWrapCount="40"
 ResidueBlockCount="10"
 ResidueZigZag="yes"
 NumberResidueBlocks="no"
 PrintMargins="36 36 36 36"
 MacPrintInfo="0003000002580258000000004CD23607FF9CFF9C4D36366B03670F850AF60002000002580258000000004CD23607000100000064000000010001010100FF0001270F000100010000000000000000000000000002001901900000000000400000000000000000000100000000000000000000000000000000"
 ChemPropName=""
 ChemPropFormula="Chemical Formula: "
 ChemPropExactMass="Exact Mass: "
 ChemPropMolWt="Molecular Weight: "
 ChemPropMOverZ="m/z: "
 ChemPropAnalysis="Elemental Analysis: "
 ChemPropBoilingPt="Boiling Point: "
 ChemPropMeltingPt="Melting Point: "
 ChemPropCritTemp="Critical Temp: "
 ChemPropCritPres="Critical Pres: "
 ChemPropCritVol="Critical Vol: "
 ChemPropGibbs="Gibbs Energy: "
 ChemPropLogP="Log P: "
 ChemPropMR="MR: "
 ChemPropHenry="Henry&apos;s Law: "
 ChemPropEForm="Heat of Form: "
 ChemProptPSA="tPSA: "
 ChemPropCLogP="CLogP: "
 ChemPropCMR="CMR: "
 ChemPropLogS="LogS: "
 ChemPropPKa="pKa: "
 ChemPropID=""
 ChemPropFragmentLabel=""
 color="0"
 bgcolor="1"
 RxnAutonumberStart="1"
 RxnAutonumberConditions="no"
 RxnAutonumberStyle="Roman"
 RxnAutonumberFormat="(#)"
><colortable>
<color r="1" g="1" b="1"/>
<color r="0" g="0" b="0"/>
<color r="1" g="0" b="0"/>
<color r="1" g="1" b="0"/>
<color r="0" g="1" b="0"/>
<color r="0" g="1" b="1"/>
<color r="0" g="0" b="1"/>
<color r="1" g="0" b="1"/>
</colortable><fonttable>
<font id="3" charset="iso-8859-1" name="Arial"/>
</fonttable><page
 id="26807"
 BoundingBox="0 0 1611.72 2311.92"
 HeaderPosition="36"
 FooterPosition="36"
 PrintTrimMarks="yes"
 HeightPages="1"
 WidthPages="1"
><group
 id="60"
 BoundingBox="399.06 363.06 433.83 406.16"
 Z="2877"
><fragment
 id="9"
 BoundingBox="399.06 363.06 433.83 406.16"
 Z="2854"
><n
 id="6"
 p="431.41 378.65"
 Z="2852"
 Element="8"
 NumHydrogens="0"
 NeedsClean="yes"
 AS="N"
><t
 p="429.01 381.07"
 BoundingBox="429.01 375.82 433.83 381.12"
 LabelJustification="Left"
 LabelAlignment="Right"
><s font="3" size="6.2" color="0" face="96">O</s></t></n><n
 id="8"
 p="423.73 374.02"
 Z="2853"
 Element="16"
 NumHydrogens="0"
 NeedsClean="yes"
 AS="N"
><t
 p="421.65 376.44"
 BoundingBox="421.65 371.19 425.80 376.49"
 LabelJustification="Left"
 LabelAlignment="Right"
><s font="3" size="6.2" color="0" face="96">S</s></t></n><n
 id="10"
 p="416.95 379.89"
 Z="2855"
 Element="7"
 NumHydrogens="0"
 NeedsClean="yes"
 AS="N"
><t
 p="414.70 382.31"
 BoundingBox="414.70 377.18 419.20 382.31"
 LabelJustification="Left"
 LabelAlignment="Right"
><s font="3" size="6.2" color="0" face="96">N</s></t></n><n
 id="12"
 p="420.44 388.15"
 Z="2856"
 Geometry="Tetrahedral"
 AS="R"
 BondOrdering="44 45 0 49"
/><n
 id="14"
 p="429.38 387.39"
 Z="2857"
 AS="N"
/><n
 id="16"
 p="415.81 395.83"
 Z="2858"
 AS="N"
/><n
 id="18"
 p="420.14 403.69"
 Z="2859"
 Element="8"
 NumHydrogens="0"
 NeedsClean="yes"
 AS="N"
><t
 p="417.74 406.11"
 BoundingBox="417.74 400.86 422.56 406.16"
 LabelJustification="Left"
><s font="3" size="6.2" color="0" face="96">O</s></t></n><n
 id="20"
 p="406.84 395.66"
 Z="2860"
 Element="8"
 NumHydrogens="0"
 NeedsClean="yes"
 AS="N"
><t
 p="404.44 398.08"
 BoundingBox="404.44 392.83 409.26 398.13"
 LabelJustification="Left"
><s font="3" size="6.2" color="0" face="96">O</s></t></n><n
 id="22"
 p="408.21 377.85"
 Z="2861"
 NodeType="Nickname"
 NeedsClean="yes"
 AS="N"
><fragment
 id="26837"
><n
 id="9655"
 p="416.93 379.88"
 Z="1526"
 Element="8"
 NumHydrogens="0"
 NeedsClean="yes"
><t
 p="414.53 382.30"
 BoundingBox="414.53 377.05 419.35 382.35"
 LabelJustification="Left"
><s font="3" size="6.2" color="0" face="96">O</s></t></n><n
 id="9656"
 p="423.04 373.35"
 Z="1527"
/><n
 id="9657"
 p="429.16 366.81"
 Z="1528"
/><n
 id="9658"
 p="420.44 364.78"
 Z="1529"
/><n
 id="9659"
 p="431.76 375.37"
 Z="1530"
/><n
 id="9660"
 p="408.21 377.85"
 Z="1531"
/><n
 id="9661"
 p="405.61 369.29"
 Z="1532"
 Element="8"
 NumHydrogens="0"
 NeedsClean="yes"
><t
 p="403.21 371.71"
 BoundingBox="403.21 366.46 408.03 371.76"
 LabelJustification="Left"
><s font="3" size="6.2" color="0" face="96">O</s></t></n><n
 id="9662"
 p="402.09 384.39"
 Z="1533"
 NodeType="ExternalConnectionPoint"
 ExternalConnectionNum="1"
/><b
 id="9663"
 Z="1534"
 B="9660"
 E="9661"
 Order="2"
/><b
 id="9664"
 Z="1535"
 B="9656"
 E="9657"
/><b
 id="9665"
 Z="1536"
 B="9656"
 E="9658"
/><b
 id="9666"
 Z="1537"
 B="9656"
 E="9659"
/><b
 id="9667"
 Z="1538"
 B="9655"
 E="9656"
/><b
 id="9668"
 Z="1539"
 B="9655"
 E="9660"
/><b
 id="9669"
 Z="1540"
 B="9662"
 E="9660"
/></fragment><t
 p="409.76 380.27"
 BoundingBox="399.06 375.14 409.76 380.32"
 LabelJustification="Right"
 Justification="Right"
 LabelAlignment="Right"
><s font="3" size="6.2" color="0" face="96">Boc</s></t></n><n
 id="36"
 p="418.60 366.66"
 Z="2862"
 Element="8"
 NumHydrogens="0"
 NeedsClean="yes"
 AS="N"
><t
 p="416.20 369.08"
 BoundingBox="416.20 363.83 421.02 369.13"
 LabelJustification="Left"
 LabelAlignment="Right"
><s font="3" size="6.2" color="0" face="96">O</s></t></n><n
 id="38"
 p="427.53 365.89"
 Z="2863"
 Element="8"
 NumHydrogens="0"
 NeedsClean="yes"
 AS="N"
><t
 p="425.13 368.31"
 BoundingBox="425.13 363.06 429.95 368.36"
 LabelJustification="Left"
 LabelAlignment="Right"
><s font="3" size="6.2" color="0" face="96">O</s></t></n><n
 id="40"
 p="402.20 403.35"
 Z="2864"
 AS="N"
/><b
 id="42"
 Z="2865"
 B="6"
 E="8"
 BS="N"
/><b
 id="43"
 Z="2866"
 B="8"
 E="10"
 BS="N"
/><b
 id="44"
 Z="2867"
 B="10"
 E="12"
 BS="N"
/><b
 id="45"
 Z="2868"
 B="12"
 E="14"
 BS="N"
/><b
 id="46"
 Z="2869"
 B="6"
 E="14"
 BS="N"
/><b
 id="47"
 Z="2870"
 B="16"
 E="18"
 Order="2"
 BS="N"
/><b
 id="48"
 Z="2871"
 B="16"
 E="20"
 BS="N"
/><b
 id="49"
 Z="2872"
 B="12"
 E="16"
 Display="WedgedHashBegin"
 BS="N"
/><b
 id="56"
 Z="2873"
 B="10"
 E="22"
 BS="N"
/><b
 id="57"
 Z="2874"
 B="8"
 E="36"
 Order="2"
 BS="N"
/><b
 id="58"
 Z="2875"
 B="8"
 E="38"
 Order="2"
 BS="N"
/><b
 id="59"
 Z="2876"
 B="20"
 E="40"
 BS="N"
/></fragment></group><group
 id="108"
 BoundingBox="524.63 368.54 559.24 400.73"
 Z="2897"
><fragment
 id="66"
 BoundingBox="524.63 368.54 559.24 400.73"
 Z="2880"
><n
 id="63"
 p="556.82 384.46"
 Z="2878"
 Element="8"
 NumHydrogens="0"
 NeedsClean="yes"
 AS="N"
><t
 p="554.42 386.88"
 BoundingBox="554.42 381.63 559.24 386.93"
 LabelJustification="Left"
><s font="3" size="6.2" color="0" face="96">O</s></t></n><n
 id="65"
 p="549.58 379.15"
 Z="2879"
 Element="16"
 NumHydrogens="0"
 NeedsClean="yes"
 AS="N"
><t
 p="547.50 381.57"
 BoundingBox="547.50 376.32 551.65 381.62"
 LabelJustification="Left"
><s font="3" size="6.2" color="0" face="96">S</s></t></n><n
 id="67"
 p="542.30 384.40"
 Z="2881"
 Element="7"
 NumHydrogens="0"
 NeedsClean="yes"
 AS="N"
><t
 p="540.05 386.82"
 BoundingBox="540.05 381.69 544.55 386.82"
 LabelJustification="Left"
><s font="3" size="6.2" color="0" face="96">N</s></t></n><n
 id="69"
 p="545.04 392.94"
 Z="2882"
 Geometry="Tetrahedral"
 AS="R"
 BondOrdering="9596 96 9597 0"
/><n
 id="71"
 p="554.01 392.98"
 Z="2883"
 AS="N"
/><n
 id="9588"
 p="533.78 381.59"
 Z="2884"
 NodeType="Nickname"
 NeedsClean="yes"
 AS="N"
><fragment
 id="26838"
><n
 id="9672"
 p="538.22 389.36"
 Z="1541"
 Element="8"
 NumHydrogens="0"
 NeedsClean="yes"
><t
 p="535.82 391.78"
 BoundingBox="535.82 386.53 540.64 391.83"
 LabelJustification="Left"
><s font="3" size="6.2" color="0" face="96">O</s></t></n><n
 id="9673"
 p="547.17 389.41"
 Z="1542"
/><n
 id="9674"
 p="556.12 389.45"
 Z="1543"
/><n
 id="9675"
 p="551.68 381.68"
 Z="1544"
/><n
 id="9676"
 p="551.61 397.18"
 Z="1545"
/><n
 id="9677"
 p="533.78 381.59"
 Z="1546"
/><n
 id="9678"
 p="538.29 373.86"
 Z="1547"
 Element="8"
 NumHydrogens="0"
 NeedsClean="yes"
><t
 p="535.89 376.28"
 BoundingBox="535.89 371.03 540.71 376.33"
 LabelJustification="Left"
><s font="3" size="6.2" color="0" face="96">O</s></t></n><n
 id="9679"
 p="524.83 381.55"
 Z="1548"
 NodeType="ExternalConnectionPoint"
 ExternalConnectionNum="1"
/><b
 id="9680"
 Z="1549"
 B="9677"
 E="9678"
 Order="2"
/><b
 id="9681"
 Z="1550"
 B="9673"
 E="9674"
/><b
 id="9682"
 Z="1551"
 B="9673"
 E="9675"
/><b
 id="9683"
 Z="1552"
 B="9673"
 E="9676"
/><b
 id="9684"
 Z="1553"
 B="9672"
 E="9673"
/><b
 id="9685"
 Z="1554"
 B="9672"
 E="9677"
/><b
 id="9686"
 Z="1555"
 B="9679"
 E="9677"
/></fragment><t
 p="535.33 384.01"
 BoundingBox="524.63 378.88 535.33 384.06"
 LabelJustification="Right"
 Justification="Right"
 LabelAlignment="Right"
><s font="3" size="6.2" color="0" face="96">Boc</s></t></n><n
 id="9591"
 p="554.09 371.40"
 Z="2885"
 Element="8"
 NumHydrogens="0"
 NeedsClean="yes"
 AS="N"
><t
 p="551.69 373.82"
 BoundingBox="551.69 368.57 556.51 373.87"
 LabelJustification="Left"
><s font="3" size="6.2" color="0" face="96">O</s></t></n><n
 id="81"
 p="545.13 371.37"
 Z="2886"
 Element="8"
 NumHydrogens="0"
 NeedsClean="yes"
 AS="N"
><t
 p="542.73 373.79"
 BoundingBox="542.73 368.54 547.55 373.84"
 LabelJustification="Left"
><s font="3" size="6.2" color="0" face="96">O</s></t></n><n
 id="83"
 p="539.74 400.18"
 Z="2887"
 AS="N"
/><b
 id="9594"
 Z="2888"
 B="63"
 E="65"
 BS="N"
/><b
 id="9595"
 Z="2889"
 B="65"
 E="67"
 BS="N"
/><b
 id="9596"
 Z="2890"
 B="67"
 E="69"
 BS="N"
/><b
 id="96"
 Z="2891"
 B="69"
 E="71"
 BS="N"
/><b
 id="97"
 Z="2892"
 B="63"
 E="71"
 BS="N"
/><b
 id="100"
 Z="2893"
 B="67"
 E="9588"
 BS="N"
/><b
 id="101"
 Z="2894"
 B="65"
 E="9591"
 Order="2"
 BS="N"
/><b
 id="102"
 Z="2895"
 B="65"
 E="81"
 Order="2"
 BS="N"
/><b
 id="9597"
 Z="2896"
 B="69"
 E="83"
 Display="WedgeBegin"
 BS="N"
/></fragment></group><group
 id="10126"
 BoundingBox="592.82 368.54 616.50 400.73"
 Z="2955"
><fragment
 id="10127"
 BoundingBox="592.82 368.54 616.50 400.73"
 Z="2940"
><n
 id="10128"
 p="614.08 384.46"
 Z="2938"
 Element="8"
 NumHydrogens="0"
 NeedsClean="yes"
 AS="N"
><t
 p="611.68 386.88"
 BoundingBox="611.68 381.63 616.50 386.93"
 LabelJustification="Left"
><s font="3" size="6.2" color="0" face="96">O</s></t></n><n
 id="10129"
 p="606.84 379.15"
 Z="2939"
 Element="16"
 NumHydrogens="0"
 NeedsClean="yes"
 AS="N"
><t
 p="604.76 381.57"
 BoundingBox="604.76 376.32 608.91 381.62"
 LabelJustification="Left"
><s font="3" size="6.2" color="0" face="96">S</s></t></n><n
 id="10130"
 p="599.57 384.40"
 Z="2941"
 Element="7"
 NumHydrogens="1"
 NeedsClean="yes"
 AS="N"
><t
 p="601.82 386.82"
 BoundingBox="592.82 381.69 601.82 386.82"
 LabelJustification="Right"
 Justification="Right"
 LabelAlignment="Right"
><s font="3" size="6.2" color="0" face="96">NH</s></t></n><n
 id="10131"
 p="602.30 392.94"
 Z="2942"
 Geometry="Tetrahedral"
 AS="R"
 BondOrdering="10155 10156 10161 0"
/><n
 id="10132"
 p="611.27 392.98"
 Z="2943"
 AS="N"
/><n
 id="10150"
 p="611.36 371.40"
 Z="2944"
 Element="8"
 NumHydrogens="0"
 NeedsClean="yes"
 AS="N"
><t
 p="608.96 373.82"
 BoundingBox="608.96 368.57 613.78 373.87"
 LabelJustification="Left"
><s font="3" size="6.2" color="0" face="96">O</s></t></n><n
 id="10151"
 p="602.39 371.37"
 Z="2945"
 Element="8"
 NumHydrogens="0"
 NeedsClean="yes"
 AS="N"
><t
 p="599.99 373.79"
 BoundingBox="599.99 368.54 604.81 373.84"
 LabelJustification="Left"
><s font="3" size="6.2" color="0" face="96">O</s></t></n><n
 id="10152"
 p="597 400.18"
 Z="2946"
 AS="N"
/><b
 id="10153"
 Z="2947"
 B="10128"
 E="10129"
 BS="N"
/><b
 id="10154"
 Z="2948"
 B="10129"
 E="10130"
 BS="N"
/><b
 id="10155"
 Z="2949"
 B="10130"
 E="10131"
 BS="N"
/><b
 id="10156"
 Z="2950"
 B="10131"
 E="10132"
 BS="N"
/><b
 id="10157"
 Z="2951"
 B="10128"
 E="10132"
 BS="N"
/><b
 id="10159"
 Z="2952"
 B="10129"
 E="10150"
 Order="2"
 BS="N"
/><b
 id="10160"
 Z="2953"
 B="10129"
 E="10151"
 Order="2"
 BS="N"
/><b
 id="10161"
 Z="2954"
 B="10131"
 E="10152"
 Display="WedgeBegin"
 BS="N"
/></fragment></group><group
 id="10256"
 BoundingBox="639.37 368.07 677.40 401.19"
 Z="2974"
><fragment
 id="10257"
 BoundingBox="639.37 368.07 677.40 401.19"
 Z="2959"
><n
 id="10258"
 p="674.98 383.99"
 Z="2957"
 Element="8"
 NumHydrogens="0"
 NeedsClean="yes"
 AS="N"
><t
 p="672.58 386.41"
 BoundingBox="672.58 381.16 677.40 386.46"
 LabelJustification="Left"
><s font="3" size="6.2" color="0" face="96">O</s></t></n><n
 id="10259"
 p="667.74 378.68"
 Z="2958"
 Element="16"
 NumHydrogens="0"
 NeedsClean="yes"
 AS="N"
><t
 p="665.66 381.10"
 BoundingBox="665.66 375.85 669.81 381.15"
 LabelJustification="Left"
><s font="3" size="6.2" color="0" face="96">S</s></t></n><n
 id="10260"
 p="660.47 383.93"
 Z="2960"
 Element="7"
 NumHydrogens="0"
 NeedsClean="yes"
 AS="N"
><t
 p="658.22 386.35"
 BoundingBox="658.22 381.22 662.72 386.35"
 LabelJustification="Left"
 LabelAlignment="Above"
><s font="3" size="6.2" color="0" face="96">N</s></t></n><n
 id="10261"
 p="663.20 392.47"
 Z="2961"
 AS="N"
/><n
 id="10262"
 p="672.17 392.51"
 Z="2962"
 AS="N"
/><n
 id="10263"
 p="672.26 370.93"
 Z="2963"
 Element="8"
 NumHydrogens="0"
 NeedsClean="yes"
 AS="N"
><t
 p="669.86 373.35"
 BoundingBox="669.86 368.10 674.68 373.40"
 LabelJustification="Left"
><s font="3" size="6.2" color="0" face="96">O</s></t></n><n
 id="10264"
 p="663.29 370.90"
 Z="2964"
 Element="8"
 NumHydrogens="0"
 NeedsClean="yes"
 AS="N"
><t
 p="660.89 373.32"
 BoundingBox="660.89 368.07 665.71 373.37"
 LabelJustification="Left"
><s font="3" size="6.2" color="0" face="96">O</s></t></n><n
 id="10265"
 p="654.54 394.79"
 Z="2965"
 AS="N"
/><n
 id="10275"
 p="651.95 381.12"
 Z="2976"
 AS="N"
/><n
 id="10277"
 p="645.25 387.10"
 Z="2978"
 NodeType="Nickname"
 NeedsClean="yes"
 AS="N"
><fragment
 id="26840"
><n
 id="10352"
 p="645.25 387.10"
 Z="1512"
/><n
 id="10353"
 p="636.75 384.30"
 Z="1513"
/><n
 id="10354"
 p="630.08 390.26"
 Z="1514"
/><n
 id="10355"
 p="631.90 399.02"
 Z="1515"
/><n
 id="10356"
 p="640.40 401.82"
 Z="1516"
/><n
 id="10357"
 p="647.08 395.86"
 Z="1517"
/><n
 id="10358"
 p="651.93 381.13"
 Z="1518"
 NodeType="ExternalConnectionPoint"
 ExternalConnectionNum="1"
/><b
 id="10359"
 Z="1519"
 B="10356"
 E="10357"
 Order="2"
 BondCircularOrdering="10360 0 0 10364"
/><b
 id="10360"
 Z="1520"
 B="10355"
 E="10356"
/><b
 id="10361"
 Z="1521"
 B="10354"
 E="10355"
 Order="2"
 BondCircularOrdering="10362 0 0 10360"
/><b
 id="10362"
 Z="1522"
 B="10353"
 E="10354"
/><b
 id="10363"
 Z="1523"
 B="10352"
 E="10353"
 Order="2"
 BondCircularOrdering="10364 10365 0 10362"
/><b
 id="10364"
 Z="1524"
 B="10352"
 E="10357"
/><b
 id="10365"
 Z="1525"
 B="10358"
 E="10352"
/></fragment><t
 p="646.97 389.52"
 BoundingBox="639.37 384.39 646.97 389.52"
 LabelJustification="Right"
 Justification="Right"
 LabelAlignment="Right"
><s font="3" size="6.2" color="0" face="96">Ph</s></t></n><n
 id="10279"
 p="660.88 401.14"
 Z="2980"
 AS="N"
/><b
 id="10266"
 Z="2966"
 B="10258"
 E="10259"
 BS="N"
/><b
 id="10267"
 Z="2967"
 B="10259"
 E="10260"
 BS="N"
/><b
 id="10268"
 Z="2968"
 B="10260"
 E="10261"
 BS="N"
/><b
 id="10269"
 Z="2969"
 B="10261"
 E="10262"
 BS="N"
/><b
 id="10270"
 Z="2970"
 B="10258"
 E="10262"
 BS="N"
/><b
 id="10271"
 Z="2971"
 B="10259"
 E="10263"
 Order="2"
 BS="N"
/><b
 id="10272"
 Z="2972"
 B="10259"
 E="10264"
 Order="2"
 BS="N"
/><b
 id="10273"
 Z="2973"
 B="10261"
 E="10265"
 BS="N"
/><b
 id="10276"
 Z="2977"
 B="10260"
 E="10275"
 BS="N"
/><b
 id="10278"
 Z="2979"
 B="10275"
 E="10277"
 BS="N"
/><b
 id="10280"
 Z="2981"
 B="10261"
 E="10279"
 BS="N"
/></fragment></group><fragment
 id="5730"
 BoundingBox="175.38 57.91 211.38 82.09"
 Z="1882"
><n
 id="5731"
 p="192.29 71.01"
 Z="1875"
 AS="N"
/><n
 id="5732"
 p="201.26 71.01"
 Z="1876"
 AS="N"
/><n
 id="5733"
 p="204.03 62.48"
 Z="1877"
 Element="8"
 NumHydrogens="1"
 NeedsClean="yes"
 AS="N"
><t
 p="201.63 64.90"
 BoundingBox="201.63 59.65 210.95 64.95"
 LabelJustification="Left"
 LabelAlignment="Left"
><s font="3" size="6.2" color="0" face="96">OH</s></t></n><n
 id="5734"
 p="189.52 62.48"
 Z="1878"
 Element="7"
 NumHydrogens="1"
 NeedsClean="yes"
 AS="N"
><t
 p="187.27 64.90"
 BoundingBox="187.27 59.77 196.27 64.90"
 LabelJustification="Left"
 LabelAlignment="Left"
><s font="3" size="6.2" color="0" face="96">NH</s></t></n><n
 id="5752"
 p="206.54 78.27"
 Z="1883"
 NodeType="GenericNickname"
 NumHydrogens="0"
 NeedsClean="yes"
 AS="N"
 GenericNickname="R"
><t
 p="204.29 80.69"
 BoundingBox="204.29 75.56 211.38 82.09"
 LabelJustification="Left"
 LabelAlignment="Left"
><s font="3" size="6.2" color="0" face="96">R3</s></t></n><n
 id="5754"
 p="187.02 78.27"
 Z="1885"
 NodeType="GenericNickname"
 NumHydrogens="0"
 NeedsClean="yes"
 AS="N"
 GenericNickname="R"
><t
 p="192.72 80.69"
 BoundingBox="185.63 75.56 192.72 82.04"
 LabelJustification="Right"
 Justification="Right"
 LabelAlignment="Right"
><s font="3" size="6.2" color="0" face="96">R2</s></t></n><n
 id="5758"
 p="180.74 60.62"
 Z="1887"
 NodeType="GenericNickname"
 NumHydrogens="0"
 NeedsClean="yes"
 AS="N"
 GenericNickname="R"
><t
 p="182.46 63.04"
 BoundingBox="175.38 57.91 182.46 64.39"
 LabelJustification="Right"
 Justification="Right"
 LabelAlignment="Right"
><s font="3" size="6.2" color="0" face="96">R1</s></t></n><b
 id="5738"
 Z="1879"
 B="5731"
 E="5732"
 BS="N"
/><b
 id="5739"
 Z="1880"
 B="5732"
 E="5733"
 BS="N"
/><b
 id="5740"
 Z="1881"
 B="5734"
 E="5731"
 BS="N"
/><b
 id="5753"
 Z="1884"
 B="5732"
 E="5752"
 BS="N"
/><b
 id="5755"
 Z="1886"
 B="5731"
 E="5754"
 BS="N"
/><b
 id="5759"
 Z="1888"
 B="5734"
 E="5758"
 BS="N"
/></fragment><fragment
 id="5763"
 BoundingBox="406.33 52.85 442.08 88.34"
 Z="1891"
><n
 id="5760"
 p="422.99 77.26"
 Z="1889"
 AS="N"
/><n
 id="5762"
 p="431.96 77.26"
 Z="1890"
 AS="N"
/><n
 id="5764"
 p="434.74 68.73"
 Z="1892"
 Element="8"
 NumHydrogens="0"
 NeedsClean="yes"
 AS="N"
><t
 p="432.34 71.15"
 BoundingBox="432.34 65.90 437.16 71.20"
 LabelJustification="Left"
><s font="3" size="6.2" color="0" face="96">O</s></t></n><n
 id="5766"
 p="427.48 63.45"
 Z="1893"
 Element="16"
 NumHydrogens="0"
 NeedsClean="yes"
 AS="N"
><t
 p="425.40 65.87"
 BoundingBox="425.40 60.62 429.55 65.92"
 LabelJustification="Left"
><s font="3" size="6.2" color="0" face="96">S</s></t></n><n
 id="5768"
 p="420.22 68.73"
 Z="1894"
 Element="7"
 NumHydrogens="0"
 NeedsClean="yes"
 AS="N"
><t
 p="417.97 71.15"
 BoundingBox="417.97 66.02 422.47 71.15"
 LabelJustification="Left"
><s font="3" size="6.2" color="0" face="96">N</s></t></n><n
 id="5775"
 p="411.69 65.96"
 Z="1900"
 NodeType="GenericNickname"
 NumHydrogens="0"
 NeedsClean="yes"
 AS="N"
 GenericNickname="R"
><t
 p="413.41 68.38"
 BoundingBox="406.33 63.25 413.41 69.73"
 LabelJustification="Right"
 Justification="Right"
 LabelAlignment="Right"
><s font="3" size="6.2" color="0" face="96">R1</s></t></n><n
 id="5777"
 p="417.72 84.52"
 Z="1902"
 NodeType="GenericNickname"
 NumHydrogens="0"
 NeedsClean="yes"
 AS="N"
 GenericNickname="R"
><t
 p="423.42 86.94"
 BoundingBox="416.33 81.81 423.42 88.29"
 LabelJustification="Right"
 Justification="Right"
 LabelAlignment="Right"
><s font="3" size="6.2" color="0" face="96">R2</s></t></n><n
 id="5779"
 p="437.24 84.52"
 Z="1904"
 NodeType="GenericNickname"
 NumHydrogens="0"
 NeedsClean="yes"
 AS="N"
 GenericNickname="R"
><t
 p="434.99 86.94"
 BoundingBox="434.99 81.81 442.08 88.34"
 LabelJustification="Left"
 LabelAlignment="Left"
><s font="3" size="6.2" color="0" face="96">R3</s></t></n><n
 id="5781"
 p="422.99 55.68"
 Z="1906"
 Element="8"
 NumHydrogens="0"
 NeedsClean="yes"
 AS="N"
><t
 p="420.59 58.10"
 BoundingBox="420.59 52.85 425.41 58.15"
 LabelJustification="Left"
><s font="3" size="6.2" color="0" face="96">O</s></t></n><n
 id="5783"
 p="431.96 55.68"
 Z="1908"
 Element="8"
 NumHydrogens="0"
 NeedsClean="yes"
 AS="N"
><t
 p="429.56 58.10"
 BoundingBox="429.56 52.85 434.38 58.15"
 LabelJustification="Left"
><s font="3" size="6.2" color="0" face="96">O</s></t></n><b
 id="5770"
 Z="1895"
 B="5760"
 E="5762"
 BS="N"
/><b
 id="5771"
 Z="1896"
 B="5762"
 E="5764"
 BS="N"
/><b
 id="5772"
 Z="1897"
 B="5764"
 E="5766"
 BS="N"
/><b
 id="5773"
 Z="1898"
 B="5766"
 E="5768"
 BS="N"
/><b
 id="5774"
 Z="1899"
 B="5768"
 E="5760"
 BS="N"
/><b
 id="5776"
 Z="1901"
 B="5768"
 E="5775"
 BS="N"
/><b
 id="5778"
 Z="1903"
 B="5760"
 E="5777"
 BS="N"
/><b
 id="5780"
 Z="1905"
 B="5762"
 E="5779"
 BS="N"
/><b
 id="5782"
 Z="1907"
 B="5766"
 E="5781"
 Order="2"
 BS="N"
/><b
 id="5784"
 Z="1909"
 B="5766"
 E="5783"
 Order="2"
 BS="N"
/></fragment><fragment
 id="5820"
 BoundingBox="139.11 128.05 171.47 152.63"
 Z="1915"
><n
 id="5821"
 p="157.30 152.45"
 Z="1913"
 AS="N"
/><n
 id="5822"
 p="166.28 152.45"
 Z="1914"
 AS="N"
/><n
 id="5823"
 p="169.05 143.92"
 Z="1916"
 Element="8"
 NumHydrogens="0"
 NeedsClean="yes"
 AS="N"
><t
 p="166.65 146.34"
 BoundingBox="166.65 141.09 171.47 146.39"
 LabelJustification="Left"
><s font="3" size="6.2" color="0" face="96">O</s></t></n><n
 id="5824"
 p="161.79 138.65"
 Z="1917"
 Element="16"
 NumHydrogens="0"
 NeedsClean="yes"
 AS="N"
><t
 p="159.71 141.07"
 BoundingBox="159.71 135.82 163.86 141.12"
 LabelJustification="Left"
><s font="3" size="6.2" color="0" face="96">S</s></t></n><n
 id="5825"
 p="154.53 143.92"
 Z="1918"
 Element="7"
 NumHydrogens="0"
 NeedsClean="yes"
 AS="N"
><t
 p="152.28 146.34"
 BoundingBox="152.28 141.21 156.78 146.34"
 LabelJustification="Left"
><s font="3" size="6.2" color="0" face="96">N</s></t></n><n
 id="5826"
 p="146 141.15"
 Z="1924"
 NodeType="Nickname"
 NeedsClean="yes"
 AS="N"
><fragment
 id="26808"
><n
 id="7127"
 p="146 141.15"
 Z="1614"
/><n
 id="7128"
 p="154.50 143.91"
 Z="1615"
 NodeType="ExternalConnectionPoint"
 ExternalConnectionNum="1"
/><b
 id="7129"
 Z="1616"
 B="7128"
 E="7127"
/></fragment><t
 p="147.72 143.57"
 BoundingBox="139.11 138.44 147.72 143.62"
 LabelJustification="Right"
 Justification="Right"
 LabelAlignment="Right"
><s font="3" size="6.2" color="0" face="96">Me</s></t></n><n
 id="5829"
 p="157.30 130.88"
 Z="1926"
 Element="8"
 NumHydrogens="0"
 NeedsClean="yes"
 AS="N"
><t
 p="154.90 133.30"
 BoundingBox="154.90 128.05 159.72 133.35"
 LabelJustification="Left"
><s font="3" size="6.2" color="0" face="96">O</s></t></n><n
 id="5830"
 p="166.28 130.88"
 Z="1928"
 Element="8"
 NumHydrogens="0"
 NeedsClean="yes"
 AS="N"
><t
 p="163.88 133.30"
 BoundingBox="163.88 128.05 168.70 133.35"
 LabelJustification="Left"
><s font="3" size="6.2" color="0" face="96">O</s></t></n><b
 id="5831"
 Z="1919"
 B="5821"
 E="5822"
 BS="N"
/><b
 id="5832"
 Z="1920"
 B="5822"
 E="5823"
 BS="N"
/><b
 id="5833"
 Z="1921"
 B="5823"
 E="5824"
 BS="N"
/><b
 id="5834"
 Z="1922"
 B="5824"
 E="5825"
 BS="N"
/><b
 id="5835"
 Z="1923"
 B="5825"
 E="5821"
 BS="N"
/><b
 id="5836"
 Z="1925"
 B="5825"
 E="5826"
 BS="N"
/><b
 id="5839"
 Z="1927"
 B="5824"
 E="5829"
 Order="2"
 BS="N"
/><b
 id="5840"
 Z="1929"
 B="5824"
 E="5830"
 Order="2"
 BS="N"
/></fragment><fragment
 id="5842"
 BoundingBox="189.69 128.05 227.71 152.63"
 Z="1932"
><n
 id="5843"
 p="213.54 152.45"
 Z="1930"
 AS="N"
/><n
 id="5844"
 p="222.51 152.45"
 Z="1931"
 AS="N"
/><n
 id="5845"
 p="225.29 143.92"
 Z="1933"
 Element="8"
 NumHydrogens="0"
 NeedsClean="yes"
 AS="N"
><t
 p="222.89 146.34"
 BoundingBox="222.89 141.09 227.71 146.39"
 LabelJustification="Left"
><s font="3" size="6.2" color="0" face="96">O</s></t></n><n
 id="5846"
 p="218.03 138.65"
 Z="1934"
 Element="16"
 NumHydrogens="0"
 NeedsClean="yes"
 AS="N"
><t
 p="215.95 141.07"
 BoundingBox="215.95 135.82 220.10 141.12"
 LabelJustification="Left"
><s font="3" size="6.2" color="0" face="96">S</s></t></n><n
 id="5847"
 p="210.77 143.92"
 Z="1935"
 Element="7"
 NumHydrogens="0"
 NeedsClean="yes"
 AS="N"
><t
 p="208.52 146.34"
 BoundingBox="208.52 141.21 213.02 146.34"
 LabelJustification="Left"
 LabelAlignment="Center"
><s font="3" size="6.2" color="0" face="96">N</s></t></n><n
 id="5848"
 p="202.24 141.15"
 Z="1941"
 AS="N"
/><n
 id="5853"
 p="213.54 130.88"
 Z="1943"
 Element="8"
 NumHydrogens="0"
 NeedsClean="yes"
 AS="N"
><t
 p="211.14 133.30"
 BoundingBox="211.14 128.05 215.96 133.35"
 LabelJustification="Left"
><s font="3" size="6.2" color="0" face="96">O</s></t></n><n
 id="5854"
 p="222.51 130.88"
 Z="1945"
 Element="8"
 NumHydrogens="0"
 NeedsClean="yes"
 AS="N"
><t
 p="220.11 133.30"
 BoundingBox="220.11 128.05 224.93 133.35"
 LabelJustification="Left"
><s font="3" size="6.2" color="0" face="96">O</s></t></n><n
 id="5890"
 p="195.57 147.15"
 Z="1966"
 NodeType="Nickname"
 NeedsClean="yes"
 AS="N"
><fragment
 id="26809"
><n
 id="7132"
 p="195.57 147.15"
 Z="1617"
/><n
 id="7133"
 p="187.07 144.39"
 Z="1618"
/><n
 id="7134"
 p="180.43 150.37"
 Z="1619"
/><n
 id="7135"
 p="182.28 159.11"
 Z="1620"
/><n
 id="7136"
 p="190.79 161.88"
 Z="1621"
/><n
 id="7137"
 p="197.43 155.89"
 Z="1622"
/><n
 id="7138"
 p="202.22 141.17"
 Z="1623"
 NodeType="ExternalConnectionPoint"
 ExternalConnectionNum="1"
/><b
 id="7139"
 Z="1624"
 B="7136"
 E="7137"
 Order="2"
 BondCircularOrdering="7140 0 0 7144"
/><b
 id="7140"
 Z="1625"
 B="7135"
 E="7136"
/><b
 id="7141"
 Z="1626"
 B="7134"
 E="7135"
 Order="2"
 BondCircularOrdering="7142 0 0 7140"
/><b
 id="7142"
 Z="1627"
 B="7133"
 E="7134"
/><b
 id="7143"
 Z="1628"
 B="7132"
 E="7133"
 Order="2"
 BondCircularOrdering="7144 7145 0 7142"
/><b
 id="7144"
 Z="1629"
 B="7132"
 E="7137"
/><b
 id="7145"
 Z="1630"
 B="7138"
 E="7132"
/></fragment><t
 p="197.29 149.57"
 BoundingBox="189.69 144.44 197.29 149.57"
 LabelJustification="Right"
 Justification="Right"
 LabelAlignment="Right"
><s font="3" size="6.2" color="0" face="96">Ph</s></t></n><b
 id="5855"
 Z="1936"
 B="5843"
 E="5844"
 BS="N"
/><b
 id="5856"
 Z="1937"
 B="5844"
 E="5845"
 BS="N"
/><b
 id="5857"
 Z="1938"
 B="5845"
 E="5846"
 BS="N"
/><b
 id="5858"
 Z="1939"
 B="5846"
 E="5847"
 BS="N"
/><b
 id="5859"
 Z="1940"
 B="5847"
 E="5843"
 BS="N"
/><b
 id="5860"
 Z="1942"
 B="5847"
 E="5848"
 BS="N"
/><b
 id="5861"
 Z="1944"
 B="5846"
 E="5853"
 Order="2"
 BS="N"
/><b
 id="5862"
 Z="1946"
 B="5846"
 E="5854"
 Order="2"
 BS="N"
/><b
 id="5891"
 Z="1967"
 B="5848"
 E="5890"
 BS="N"
/></fragment><fragment
 id="5863"
 BoundingBox="251.38 123.30 282.51 157.38"
 Z="1949"
><n
 id="5864"
 p="262.74 147.70"
 Z="1947"
 AS="N"
/><n
 id="5865"
 p="271.71 147.70"
 Z="1948"
 AS="N"
/><n
 id="5866"
 p="274.49 139.17"
 Z="1950"
 Element="8"
 NumHydrogens="0"
 NeedsClean="yes"
 AS="N"
><t
 p="272.09 141.59"
 BoundingBox="272.09 136.34 276.91 141.64"
 LabelJustification="Left"
><s font="3" size="6.2" color="0" face="96">O</s></t></n><n
 id="5867"
 p="267.23 133.90"
 Z="1951"
 Element="16"
 NumHydrogens="0"
 NeedsClean="yes"
 AS="N"
><t
 p="265.15 136.32"
 BoundingBox="265.15 131.07 269.30 136.37"
 LabelJustification="Left"
><s font="3" size="6.2" color="0" face="96">S</s></t></n><n
 id="5868"
 p="259.97 139.17"
 Z="1952"
 Element="7"
 NumHydrogens="0"
 NeedsClean="yes"
 AS="N"
><t
 p="257.72 141.59"
 BoundingBox="257.72 136.46 262.22 141.59"
 LabelJustification="Left"
><s font="3" size="6.2" color="0" face="96">N</s></t></n><n
 id="5869"
 p="251.44 136.40"
 Z="1958"
 AS="N"
/><n
 id="5874"
 p="262.74 126.13"
 Z="1960"
 Element="8"
 NumHydrogens="0"
 NeedsClean="yes"
 AS="N"
><t
 p="260.34 128.55"
 BoundingBox="260.34 123.30 265.16 128.60"
 LabelJustification="Left"
><s font="3" size="6.2" color="0" face="96">O</s></t></n><n
 id="5875"
 p="271.71 126.13"
 Z="1962"
 Element="8"
 NumHydrogens="0"
 NeedsClean="yes"
 AS="N"
><t
 p="269.31 128.55"
 BoundingBox="269.31 123.30 274.13 128.60"
 LabelJustification="Left"
><s font="3" size="6.2" color="0" face="96">O</s></t></n><n
 id="5884"
 p="276.99 154.96"
 Z="1964"
 NodeType="Nickname"
 NeedsClean="yes"
 AS="N"
><fragment
 id="26810"
><n
 id="7153"
 p="276.99 154.96"
 Z="1631"
/><n
 id="7154"
 p="273.35 163.13"
 Z="1632"
/><n
 id="7155"
 p="278.61 170.36"
 Z="1633"
/><n
 id="7156"
 p="287.50 169.43"
 Z="1634"
/><n
 id="7157"
 p="291.13 161.26"
 Z="1635"
/><n
 id="7158"
 p="285.88 154.03"
 Z="1636"
/><n
 id="7159"
 p="271.73 147.73"
 Z="1637"
 NodeType="ExternalConnectionPoint"
 ExternalConnectionNum="1"
/><b
 id="7160"
 Z="1638"
 B="7157"
 E="7158"
 Order="2"
 BondCircularOrdering="7161 0 0 7165"
/><b
 id="7161"
 Z="1639"
 B="7156"
 E="7157"
/><b
 id="7162"
 Z="1640"
 B="7155"
 E="7156"
 Order="2"
 BondCircularOrdering="7163 0 0 7161"
/><b
 id="7163"
 Z="1641"
 B="7154"
 E="7155"
/><b
 id="7164"
 Z="1642"
 B="7153"
 E="7154"
 Order="2"
 BondCircularOrdering="7165 7166 0 7163"
/><b
 id="7165"
 Z="1643"
 B="7153"
 E="7158"
/><b
 id="7166"
 Z="1644"
 B="7159"
 E="7153"
/></fragment><t
 p="274.91 157.38"
 BoundingBox="274.91 152.25 282.51 157.38"
 LabelJustification="Left"
 LabelAlignment="Left"
><s font="3" size="6.2" color="0" face="96">Ph</s></t></n><b
 id="5876"
 Z="1953"
 B="5864"
 E="5865"
 BS="N"
/><b
 id="5877"
 Z="1954"
 B="5865"
 E="5866"
 BS="N"
/><b
 id="5878"
 Z="1955"
 B="5866"
 E="5867"
 BS="N"
/><b
 id="5879"
 Z="1956"
 B="5867"
 E="5868"
 BS="N"
/><b
 id="5880"
 Z="1957"
 B="5868"
 E="5864"
 BS="N"
/><b
 id="5881"
 Z="1959"
 B="5868"
 E="5869"
 BS="N"
/><b
 id="5882"
 Z="1961"
 B="5867"
 E="5874"
 Order="2"
 BS="N"
/><b
 id="5883"
 Z="1963"
 B="5867"
 E="5875"
 Order="2"
 BS="N"
/><b
 id="5885"
 Z="1965"
 B="5865"
 E="5884"
 BS="N"
/></fragment><fragment
 id="5946"
 BoundingBox="292.45 123.30 332.67 157.38"
 Z="1970"
><n
 id="5947"
 p="312.91 147.70"
 Z="1968"
 AS="N"
/><n
 id="5948"
 p="321.88 147.70"
 Z="1969"
 AS="N"
/><n
 id="5949"
 p="324.65 139.17"
 Z="1971"
 Element="8"
 NumHydrogens="0"
 NeedsClean="yes"
 AS="N"
><t
 p="322.25 141.59"
 BoundingBox="322.25 136.34 327.07 141.64"
 LabelJustification="Left"
><s font="3" size="6.2" color="0" face="96">O</s></t></n><n
 id="5950"
 p="317.39 133.90"
 Z="1972"
 Element="16"
 NumHydrogens="0"
 NeedsClean="yes"
 AS="N"
><t
 p="315.31 136.32"
 BoundingBox="315.31 131.07 319.46 136.37"
 LabelJustification="Left"
><s font="3" size="6.2" color="0" face="96">S</s></t></n><n
 id="5951"
 p="310.13 139.17"
 Z="1973"
 Element="7"
 NumHydrogens="0"
 NeedsClean="yes"
 AS="N"
><t
 p="307.88 141.59"
 BoundingBox="307.88 136.46 312.38 141.59"
 LabelJustification="Left"
><s font="3" size="6.2" color="0" face="96">N</s></t></n><n
 id="5952"
 p="301.60 136.40"
 Z="1979"
 NodeType="Nickname"
 NeedsClean="yes"
 AS="N"
><fragment
 id="26811"
><n
 id="7169"
 p="299.74 127.65"
 Z="1645"
 Element="8"
 NumHydrogens="0"
 NeedsClean="yes"
><t
 p="297.34 130.07"
 BoundingBox="297.34 124.82 302.16 130.12"
 LabelJustification="Left"
><s font="3" size="6.2" color="0" face="96">O</s></t></n><n
 id="7170"
 p="291.24 124.89"
 Z="1646"
/><n
 id="7171"
 p="282.74 122.13"
 Z="1647"
/><n
 id="7172"
 p="284.60 130.87"
 Z="1648"
/><n
 id="7173"
 p="289.38 116.15"
 Z="1649"
/><n
 id="7174"
 p="301.60 136.40"
 Z="1650"
/><n
 id="7175"
 p="294.96 142.38"
 Z="1651"
 Element="8"
 NumHydrogens="0"
 NeedsClean="yes"
><t
 p="292.56 144.80"
 BoundingBox="292.56 139.55 297.38 144.85"
 LabelJustification="Left"
><s font="3" size="6.2" color="0" face="96">O</s></t></n><n
 id="7176"
 p="310.10 139.16"
 Z="1652"
 NodeType="ExternalConnectionPoint"
 ExternalConnectionNum="1"
/><b
 id="7177"
 Z="1653"
 B="7174"
 E="7175"
 Order="2"
/><b
 id="7178"
 Z="1654"
 B="7170"
 E="7171"
/><b
 id="7179"
 Z="1655"
 B="7170"
 E="7172"
/><b
 id="7180"
 Z="1656"
 B="7170"
 E="7173"
/><b
 id="7181"
 Z="1657"
 B="7169"
 E="7170"
/><b
 id="7182"
 Z="1658"
 B="7169"
 E="7174"
/><b
 id="7183"
 Z="1659"
 B="7176"
 E="7174"
/></fragment><t
 p="303.15 138.82"
 BoundingBox="292.45 133.69 303.15 138.87"
 LabelJustification="Right"
 Justification="Right"
 LabelAlignment="Right"
><s font="3" size="6.2" color="0" face="96">Boc</s></t></n><n
 id="5957"
 p="312.91 126.13"
 Z="1981"
 Element="8"
 NumHydrogens="0"
 NeedsClean="yes"
 AS="N"
><t
 p="310.51 128.55"
 BoundingBox="310.51 123.30 315.33 128.60"
 LabelJustification="Left"
><s font="3" size="6.2" color="0" face="96">O</s></t></n><n
 id="5958"
 p="321.88 126.13"
 Z="1983"
 Element="8"
 NumHydrogens="0"
 NeedsClean="yes"
 AS="N"
><t
 p="319.48 128.55"
 BoundingBox="319.48 123.30 324.30 128.60"
 LabelJustification="Left"
><s font="3" size="6.2" color="0" face="96">O</s></t></n><n
 id="5959"
 p="327.15 154.96"
 Z="1985"
 NodeType="Nickname"
 NeedsClean="yes"
 AS="N"
><fragment
 id="26812"
><n
 id="7186"
 p="327.15 154.96"
 Z="1660"
/><n
 id="7187"
 p="323.51 163.13"
 Z="1661"
/><n
 id="7188"
 p="328.77 170.36"
 Z="1662"
/><n
 id="7189"
 p="337.66 169.43"
 Z="1663"
/><n
 id="7190"
 p="341.30 161.26"
 Z="1664"
/><n
 id="7191"
 p="336.04 154.03"
 Z="1665"
/><n
 id="7192"
 p="321.90 147.73"
 Z="1666"
 NodeType="ExternalConnectionPoint"
 ExternalConnectionNum="1"
/><b
 id="7193"
 Z="1667"
 B="7190"
 E="7191"
 Order="2"
 BondCircularOrdering="7194 0 0 7198"
/><b
 id="7194"
 Z="1668"
 B="7189"
 E="7190"
/><b
 id="7195"
 Z="1669"
 B="7188"
 E="7189"
 Order="2"
 BondCircularOrdering="7196 0 0 7194"
/><b
 id="7196"
 Z="1670"
 B="7187"
 E="7188"
/><b
 id="7197"
 Z="1671"
 B="7186"
 E="7187"
 Order="2"
 BondCircularOrdering="7198 7199 0 7196"
/><b
 id="7198"
 Z="1672"
 B="7186"
 E="7191"
/><b
 id="7199"
 Z="1673"
 B="7192"
 E="7186"
/></fragment><t
 p="325.07 157.38"
 BoundingBox="325.07 152.25 332.67 157.38"
 LabelJustification="Left"
 LabelAlignment="Left"
><s font="3" size="6.2" color="0" face="96">Ph</s></t></n><b
 id="5975"
 Z="1974"
 B="5947"
 E="5948"
 BS="N"
/><b
 id="5976"
 Z="1975"
 B="5948"
 E="5949"
 BS="N"
/><b
 id="5977"
 Z="1976"
 B="5949"
 E="5950"
 BS="N"
/><b
 id="5978"
 Z="1977"
 B="5950"
 E="5951"
 BS="N"
/><b
 id="5979"
 Z="1978"
 B="5951"
 E="5947"
 BS="N"
/><b
 id="5980"
 Z="1980"
 B="5951"
 E="5952"
 BS="N"
/><b
 id="5981"
 Z="1982"
 B="5950"
 E="5957"
 Order="2"
 BS="N"
/><b
 id="5982"
 Z="1984"
 B="5950"
 E="5958"
 Order="2"
 BS="N"
/><b
 id="5983"
 Z="1986"
 B="5948"
 E="5959"
 BS="N"
/></fragment><fragment
 id="5985"
 BoundingBox="346.86 123.30 381.48 157.38"
 Z="1989"
><n
 id="5986"
 p="367.31 147.70"
 Z="1987"
 AS="N"
/><n
 id="5987"
 p="376.28 147.70"
 Z="1988"
 AS="N"
/><n
 id="5988"
 p="379.06 139.17"
 Z="1990"
 Element="8"
 NumHydrogens="0"
 NeedsClean="yes"
 AS="N"
><t
 p="376.66 141.59"
 BoundingBox="376.66 136.34 381.48 141.64"
 LabelJustification="Left"
><s font="3" size="6.2" color="0" face="96">O</s></t></n><n
 id="5989"
 p="371.80 133.90"
 Z="1991"
 Element="16"
 NumHydrogens="0"
 NeedsClean="yes"
 AS="N"
><t
 p="369.72 136.32"
 BoundingBox="369.72 131.07 373.87 136.37"
 LabelJustification="Left"
><s font="3" size="6.2" color="0" face="96">S</s></t></n><n
 id="5990"
 p="364.54 139.17"
 Z="1992"
 Element="7"
 NumHydrogens="0"
 NeedsClean="yes"
 AS="N"
><t
 p="362.29 141.59"
 BoundingBox="362.29 136.46 366.79 141.59"
 LabelJustification="Left"
><s font="3" size="6.2" color="0" face="96">N</s></t></n><n
 id="5991"
 p="356.01 136.40"
 Z="1998"
 NodeType="Nickname"
 NeedsClean="yes"
 AS="N"
><fragment
 id="26813"
><n
 id="7202"
 p="354.15 127.65"
 Z="1674"
 Element="8"
 NumHydrogens="0"
 NeedsClean="yes"
><t
 p="351.75 130.07"
 BoundingBox="351.75 124.82 356.57 130.12"
 LabelJustification="Left"
><s font="3" size="6.2" color="0" face="96">O</s></t></n><n
 id="7203"
 p="345.65 124.89"
 Z="1675"
/><n
 id="7204"
 p="337.15 122.13"
 Z="1676"
/><n
 id="7205"
 p="339 130.87"
 Z="1677"
/><n
 id="7206"
 p="343.79 116.15"
 Z="1678"
/><n
 id="7207"
 p="356.01 136.40"
 Z="1679"
/><n
 id="7208"
 p="349.37 142.38"
 Z="1680"
 Element="8"
 NumHydrogens="0"
 NeedsClean="yes"
><t
 p="346.97 144.80"
 BoundingBox="346.97 139.55 351.79 144.85"
 LabelJustification="Left"
><s font="3" size="6.2" color="0" face="96">O</s></t></n><n
 id="7209"
 p="364.51 139.16"
 Z="1681"
 NodeType="ExternalConnectionPoint"
 ExternalConnectionNum="1"
/><b
 id="7210"
 Z="1682"
 B="7207"
 E="7208"
 Order="2"
/><b
 id="7211"
 Z="1683"
 B="7203"
 E="7204"
/><b
 id="7212"
 Z="1684"
 B="7203"
 E="7205"
/><b
 id="7213"
 Z="1685"
 B="7203"
 E="7206"
/><b
 id="7214"
 Z="1686"
 B="7202"
 E="7203"
/><b
 id="7215"
 Z="1687"
 B="7202"
 E="7207"
/><b
 id="7216"
 Z="1688"
 B="7209"
 E="7207"
/></fragment><t
 p="357.56 138.82"
 BoundingBox="346.86 133.69 357.56 138.87"
 LabelJustification="Right"
 Justification="Right"
 LabelAlignment="Right"
><s font="3" size="6.2" color="0" face="96">Boc</s></t></n><n
 id="6008"
 p="367.31 126.13"
 Z="2000"
 Element="8"
 NumHydrogens="0"
 NeedsClean="yes"
 AS="N"
><t
 p="364.91 128.55"
 BoundingBox="364.91 123.30 369.73 128.60"
 LabelJustification="Left"
><s font="3" size="6.2" color="0" face="96">O</s></t></n><n
 id="6009"
 p="376.28 126.13"
 Z="2002"
 Element="8"
 NumHydrogens="0"
 NeedsClean="yes"
 AS="N"
><t
 p="373.88 128.55"
 BoundingBox="373.88 123.30 378.70 128.60"
 LabelJustification="Left"
><s font="3" size="6.2" color="0" face="96">O</s></t></n><n
 id="6036"
 p="362.04 154.96"
 Z="2004"
 NodeType="Nickname"
 NeedsClean="yes"
 AS="N"
><fragment
 id="26814"
><n
 id="7219"
 p="362.04 154.96"
 Z="1689"
/><n
 id="7220"
 p="353.15 154.03"
 Z="1690"
/><n
 id="7221"
 p="347.89 161.26"
 Z="1691"
/><n
 id="7222"
 p="351.53 169.43"
 Z="1692"
/><n
 id="7223"
 p="360.42 170.36"
 Z="1693"
/><n
 id="7224"
 p="365.68 163.13"
 Z="1694"
/><n
 id="7225"
 p="367.30 147.73"
 Z="1695"
 NodeType="ExternalConnectionPoint"
 ExternalConnectionNum="1"
/><b
 id="7226"
 Z="1696"
 B="7223"
 E="7224"
 Order="2"
 BondCircularOrdering="7227 0 0 7231"
/><b
 id="7227"
 Z="1697"
 B="7222"
 E="7223"
/><b
 id="7228"
 Z="1698"
 B="7221"
 E="7222"
 Order="2"
 BondCircularOrdering="7229 0 0 7227"
/><b
 id="7229"
 Z="1699"
 B="7220"
 E="7221"
/><b
 id="7230"
 Z="1700"
 B="7219"
 E="7220"
 Order="2"
 BondCircularOrdering="7231 7232 0 7229"
/><b
 id="7231"
 Z="1701"
 B="7219"
 E="7224"
/><b
 id="7232"
 Z="1702"
 B="7225"
 E="7219"
/></fragment><t
 p="363.76 157.38"
 BoundingBox="356.16 152.25 363.76 157.38"
 LabelJustification="Right"
 Justification="Right"
 LabelAlignment="Right"
><s font="3" size="6.2" color="0" face="96">Ph</s></t></n><b
 id="6026"
 Z="1993"
 B="5986"
 E="5987"
 BS="N"
/><b
 id="6027"
 Z="1994"
 B="5987"
 E="5988"
 BS="N"
/><b
 id="6028"
 Z="1995"
 B="5988"
 E="5989"
 BS="N"
/><b
 id="6029"
 Z="1996"
 B="5989"
 E="5990"
 BS="N"
/><b
 id="6030"
 Z="1997"
 B="5990"
 E="5986"
 BS="N"
/><b
 id="6031"
 Z="1999"
 B="5990"
 E="5991"
 BS="N"
/><b
 id="6032"
 Z="2001"
 B="5989"
 E="6008"
 Order="2"
 BS="N"
/><b
 id="6033"
 Z="2003"
 B="5989"
 E="6009"
 Order="2"
 BS="N"
/><b
 id="6037"
 Z="2005"
 B="5986"
 E="6036"
 BS="N"
/></fragment><fragment
 id="6038"
 BoundingBox="398.57 128.05 433.19 152.63"
 Z="2008"
><n
 id="6039"
 p="419.03 152.45"
 Z="2006"
 AS="N"
/><n
 id="6040"
 p="428 152.45"
 Z="2007"
 AS="N"
/><n
 id="6041"
 p="430.77 143.92"
 Z="2009"
 Element="8"
 NumHydrogens="0"
 NeedsClean="yes"
 AS="N"
><t
 p="428.37 146.34"
 BoundingBox="428.37 141.09 433.19 146.39"
 LabelJustification="Left"
><s font="3" size="6.2" color="0" face="96">O</s></t></n><n
 id="6042"
 p="423.51 138.65"
 Z="2010"
 Element="16"
 NumHydrogens="0"
 NeedsClean="yes"
 AS="N"
><t
 p="421.43 141.07"
 BoundingBox="421.43 135.82 425.58 141.12"
 LabelJustification="Left"
><s font="3" size="6.2" color="0" face="96">S</s></t></n><n
 id="6043"
 p="416.26 143.92"
 Z="2011"
 Element="7"
 NumHydrogens="0"
 NeedsClean="yes"
 AS="N"
><t
 p="414.01 146.34"
 BoundingBox="414.01 141.21 418.51 146.34"
 LabelJustification="Left"
><s font="3" size="6.2" color="0" face="96">N</s></t></n><n
 id="6044"
 p="407.72 141.15"
 Z="2017"
 NodeType="Nickname"
 NeedsClean="yes"
 AS="N"
><fragment
 id="26815"
><n
 id="7235"
 p="406.63 130.69"
 Z="1703"
 Element="8"
 NumHydrogens="0"
 NeedsClean="yes"
><t
 p="404.23 133.11"
 BoundingBox="404.23 127.86 409.05 133.16"
 LabelJustification="Left"
><s font="3" size="6.2" color="0" face="96">O</s></t></n><n
 id="7236"
 p="398.13 127.93"
 Z="1704"
/><n
 id="7237"
 p="389.62 125.16"
 Z="1705"
/><n
 id="7238"
 p="391.48 133.91"
 Z="1706"
/><n
 id="7239"
 p="396.27 119.18"
 Z="1707"
/><n
 id="7240"
 p="408.49 139.43"
 Z="1708"
/><n
 id="7241"
 p="401.84 145.42"
 Z="1709"
 Element="8"
 NumHydrogens="0"
 NeedsClean="yes"
><t
 p="399.44 147.84"
 BoundingBox="399.44 142.59 404.26 147.89"
 LabelJustification="Left"
><s font="3" size="6.2" color="0" face="96">O</s></t></n><n
 id="7242"
 p="416.99 142.20"
 Z="1710"
 NodeType="ExternalConnectionPoint"
 ExternalConnectionNum="1"
/><b
 id="7243"
 Z="1711"
 B="7240"
 E="7241"
 Order="2"
/><b
 id="7244"
 Z="1712"
 B="7236"
 E="7237"
/><b
 id="7245"
 Z="1713"
 B="7236"
 E="7238"
/><b
 id="7246"
 Z="1714"
 B="7236"
 E="7239"
/><b
 id="7247"
 Z="1715"
 B="7235"
 E="7236"
/><b
 id="7248"
 Z="1716"
 B="7235"
 E="7240"
/><b
 id="7249"
 Z="1717"
 B="7242"
 E="7240"
/></fragment><t
 p="409.27 143.57"
 BoundingBox="398.57 138.44 409.27 143.62"
 LabelJustification="Right"
 Justification="Right"
 LabelAlignment="Right"
><s font="3" size="6.2" color="0" face="96">Boc</s></t></n><n
 id="6061"
 p="419.03 130.88"
 Z="2019"
 Element="8"
 NumHydrogens="0"
 NeedsClean="yes"
 AS="N"
><t
 p="416.63 133.30"
 BoundingBox="416.63 128.05 421.45 133.35"
 LabelJustification="Left"
><s font="3" size="6.2" color="0" face="96">O</s></t></n><n
 id="6062"
 p="428 130.88"
 Z="2021"
 Element="8"
 NumHydrogens="0"
 NeedsClean="yes"
 AS="N"
><t
 p="425.60 133.30"
 BoundingBox="425.60 128.05 430.42 133.35"
 LabelJustification="Left"
><s font="3" size="6.2" color="0" face="96">O</s></t></n><b
 id="6079"
 Z="2012"
 B="6039"
 E="6040"
 BS="N"
/><b
 id="6080"
 Z="2013"
 B="6040"
 E="6041"
 BS="N"
/><b
 id="6081"
 Z="2014"
 B="6041"
 E="6042"
 BS="N"
/><b
 id="6082"
 Z="2015"
 B="6042"
 E="6043"
 BS="N"
/><b
 id="6083"
 Z="2016"
 B="6043"
 E="6039"
 BS="N"
/><b
 id="6084"
 Z="2018"
 B="6043"
 E="6044"
 BS="N"
/><b
 id="6085"
 Z="2020"
 B="6042"
 E="6061"
 Order="2"
 BS="N"
/><b
 id="6086"
 Z="2022"
 B="6042"
 E="6062"
 Order="2"
 BS="N"
/></fragment><fragment
 id="6089"
 BoundingBox="286.97 193.77 330.96 233.89"
 Z="2025"
><n
 id="6090"
 p="310.82 218.17"
 Z="2023"
 Geometry="Tetrahedral"
 AS="S"
 BondOrdering="6114 6118 6170 6444"
/><n
 id="6091"
 p="319.79 218.17"
 Z="2024"
 Geometry="Tetrahedral"
 AS="S"
 BondOrdering="6114 6115 6174 6446"
/><n
 id="6092"
 p="322.56 209.64"
 Z="2026"
 Element="8"
 NumHydrogens="0"
 NeedsClean="yes"
 AS="N"
><t
 p="320.16 212.06"
 BoundingBox="320.16 206.81 324.98 212.11"
 LabelJustification="Left"
><s font="3" size="6.2" color="0" face="96">O</s></t></n><n
 id="6093"
 p="315.30 204.37"
 Z="2027"
 Element="16"
 NumHydrogens="0"
 NeedsClean="yes"
 AS="N"
><t
 p="313.22 206.79"
 BoundingBox="313.22 201.54 317.37 206.84"
 LabelJustification="Left"
><s font="3" size="6.2" color="0" face="96">S</s></t></n><n
 id="6094"
 p="308.04 209.64"
 Z="2028"
 Element="7"
 NumHydrogens="0"
 NeedsClean="yes"
 AS="N"
><t
 p="305.79 212.06"
 BoundingBox="305.79 206.93 310.29 212.06"
 LabelJustification="Left"
 LabelAlignment="Center"
><s font="3" size="6.2" color="0" face="96">N</s></t></n><n
 id="6095"
 p="299.51 206.87"
 Z="2034"
 AS="N"
/><n
 id="6096"
 p="310.82 196.60"
 Z="2036"
 Element="8"
 NumHydrogens="0"
 NeedsClean="yes"
 AS="N"
><t
 p="308.42 199.02"
 BoundingBox="308.42 193.77 313.24 199.07"
 LabelJustification="Left"
><s font="3" size="6.2" color="0" face="96">O</s></t></n><n
 id="6097"
 p="319.79 196.60"
 Z="2038"
 Element="8"
 NumHydrogens="0"
 NeedsClean="yes"
 AS="N"
><t
 p="317.39 199.02"
 BoundingBox="317.39 193.77 322.21 199.07"
 LabelJustification="Left"
><s font="3" size="6.2" color="0" face="96">O</s></t></n><n
 id="6098"
 p="292.85 212.87"
 Z="2040"
 NodeType="Nickname"
 NeedsClean="yes"
 AS="N"
><fragment
 id="26816"
><n
 id="7252"
 p="292.85 212.87"
 Z="1718"
/><n
 id="7253"
 p="284.34 210.11"
 Z="1719"
/><n
 id="7254"
 p="277.70 216.09"
 Z="1720"
/><n
 id="7255"
 p="279.56 224.84"
 Z="1721"
/><n
 id="7256"
 p="288.06 227.60"
 Z="1722"
/><n
 id="7257"
 p="294.70 221.62"
 Z="1723"
/><n
 id="7258"
 p="299.49 206.89"
 Z="1724"
 NodeType="ExternalConnectionPoint"
 ExternalConnectionNum="1"
/><b
 id="7259"
 Z="1725"
 B="7256"
 E="7257"
 Order="2"
 BondCircularOrdering="7260 0 0 7264"
/><b
 id="7260"
 Z="1726"
 B="7255"
 E="7256"
/><b
 id="7261"
 Z="1727"
 B="7254"
 E="7255"
 Order="2"
 BondCircularOrdering="7262 0 0 7260"
/><b
 id="7262"
 Z="1728"
 B="7253"
 E="7254"
/><b
 id="7263"
 Z="1729"
 B="7252"
 E="7253"
 Order="2"
 BondCircularOrdering="7264 7265 0 7262"
/><b
 id="7264"
 Z="1730"
 B="7252"
 E="7257"
/><b
 id="7265"
 Z="1731"
 B="7258"
 E="7252"
/></fragment><t
 p="294.57 215.29"
 BoundingBox="286.97 210.16 294.57 215.29"
 LabelJustification="Right"
 Justification="Right"
 LabelAlignment="Right"
><s font="3" size="6.2" color="0" face="96">Ph</s></t></n><n
 id="6162"
 p="306.33 225.94"
 Z="2065"
 AS="N"
/><n
 id="6164"
 p="310.82 233.71"
 Z="2066"
 AS="N"
/><n
 id="6166"
 p="319.79 233.71"
 Z="2067"
 AS="N"
/><n
 id="6168"
 p="324.27 225.94"
 Z="2068"
 AS="N"
/><n
 id="6443"
 p="301.89 217.24"
 Z="2148"
 Element="1"
 NumHydrogens="0"
 NeedsClean="yes"
 AS="N"
><t
 p="299.64 219.66"
 BoundingBox="299.64 214.53 304.14 219.66"
 LabelJustification="Left"
><s font="3" size="6.2" color="0" face="96">H</s></t></n><n
 id="6445"
 p="328.71 217.24"
 Z="2150"
 Element="1"
 NumHydrogens="0"
 NeedsClean="yes"
 AS="N"
><t
 p="326.46 219.66"
 BoundingBox="326.46 214.53 330.96 219.66"
 LabelJustification="Left"
><s font="3" size="6.2" color="0" face="96">H</s></t></n><b
 id="6114"
 Z="2029"
 B="6090"
 E="6091"
 BS="N"
/><b
 id="6115"
 Z="2030"
 B="6091"
 E="6092"
 BS="N"
/><b
 id="6116"
 Z="2031"
 B="6092"
 E="6093"
 BS="N"
/><b
 id="6117"
 Z="2032"
 B="6093"
 E="6094"
 BS="N"
/><b
 id="6118"
 Z="2033"
 B="6094"
 E="6090"
 BS="N"
/><b
 id="6119"
 Z="2035"
 B="6094"
 E="6095"
 BS="N"
/><b
 id="6120"
 Z="2037"
 B="6093"
 E="6096"
 Order="2"
 BS="N"
/><b
 id="6121"
 Z="2039"
 B="6093"
 E="6097"
 Order="2"
 BS="N"
/><b
 id="6122"
 Z="2041"
 B="6095"
 E="6098"
 BS="N"
/><b
 id="6170"
 Z="2069"
 B="6090"
 E="6162"
 BS="N"
/><b
 id="6171"
 Z="2070"
 B="6162"
 E="6164"
 BS="N"
/><b
 id="6172"
 Z="2071"
 B="6164"
 E="6166"
 BS="N"
/><b
 id="6173"
 Z="2072"
 B="6166"
 E="6168"
 BS="N"
/><b
 id="6174"
 Z="2073"
 B="6168"
 E="6091"
 BS="N"
/><b
 id="6444"
 Z="2149"
 B="6090"
 E="6443"
 Display="WedgeBegin"
 BS="N"
/><b
 id="6446"
 Z="2151"
 B="6091"
 E="6445"
 Display="WedgedHashBegin"
 BS="N"
/></fragment><fragment
 id="6124"
 BoundingBox="184.33 197.27 225.87 230.39"
 Z="2044"
><n
 id="6125"
 p="208.18 221.68"
 Z="2042"
 AS="N"
/><n
 id="6126"
 p="217.15 221.68"
 Z="2043"
 AS="N"
/><n
 id="6127"
 p="219.92 213.15"
 Z="2045"
 Element="8"
 NumHydrogens="0"
 NeedsClean="yes"
 AS="N"
><t
 p="217.52 215.57"
 BoundingBox="217.52 210.32 222.34 215.62"
 LabelJustification="Left"
><s font="3" size="6.2" color="0" face="96">O</s></t></n><n
 id="6128"
 p="212.66 207.87"
 Z="2046"
 Element="16"
 NumHydrogens="0"
 NeedsClean="yes"
 AS="N"
><t
 p="210.58 210.29"
 BoundingBox="210.58 205.04 214.73 210.34"
 LabelJustification="Left"
><s font="3" size="6.2" color="0" face="96">S</s></t></n><n
 id="6129"
 p="205.41 213.15"
 Z="2047"
 Element="7"
 NumHydrogens="0"
 NeedsClean="yes"
 AS="N"
><t
 p="203.16 215.57"
 BoundingBox="203.16 210.44 207.66 215.57"
 LabelJustification="Left"
 LabelAlignment="Center"
><s font="3" size="6.2" color="0" face="96">N</s></t></n><n
 id="6130"
 p="196.87 210.37"
 Z="2053"
 AS="N"
/><n
 id="6131"
 p="208.18 200.10"
 Z="2055"
 Element="8"
 NumHydrogens="0"
 NeedsClean="yes"
 AS="N"
><t
 p="205.78 202.52"
 BoundingBox="205.78 197.27 210.60 202.57"
 LabelJustification="Left"
><s font="3" size="6.2" color="0" face="96">O</s></t></n><n
 id="6132"
 p="217.15 200.10"
 Z="2057"
 Element="8"
 NumHydrogens="0"
 NeedsClean="yes"
 AS="N"
><t
 p="214.75 202.52"
 BoundingBox="214.75 197.27 219.57 202.57"
 LabelJustification="Left"
><s font="3" size="6.2" color="0" face="96">O</s></t></n><n
 id="6133"
 p="190.21 216.38"
 Z="2059"
 NodeType="Nickname"
 NeedsClean="yes"
 AS="N"
><fragment
 id="26817"
><n
 id="7268"
 p="190.21 216.38"
 Z="1732"
/><n
 id="7269"
 p="181.70 213.62"
 Z="1733"
/><n
 id="7270"
 p="175.06 219.60"
 Z="1734"
/><n
 id="7271"
 p="176.92 228.34"
 Z="1735"
/><n
 id="7272"
 p="185.42 231.10"
 Z="1736"
/><n
 id="7273"
 p="192.07 225.12"
 Z="1737"
/><n
 id="7274"
 p="196.85 210.40"
 Z="1738"
 NodeType="ExternalConnectionPoint"
 ExternalConnectionNum="1"
/><b
 id="7275"
 Z="1739"
 B="7272"
 E="7273"
 Order="2"
 BondCircularOrdering="7276 0 0 7280"
/><b
 id="7276"
 Z="1740"
 B="7271"
 E="7272"
/><b
 id="7277"
 Z="1741"
 B="7270"
 E="7271"
 Order="2"
 BondCircularOrdering="7278 0 0 7276"
/><b
 id="7278"
 Z="1742"
 B="7269"
 E="7270"
/><b
 id="7279"
 Z="1743"
 B="7268"
 E="7269"
 Order="2"
 BondCircularOrdering="7280 7281 0 7278"
/><b
 id="7280"
 Z="1744"
 B="7268"
 E="7273"
/><b
 id="7281"
 Z="1745"
 B="7274"
 E="7268"
/></fragment><t
 p="191.93 218.80"
 BoundingBox="184.33 213.67 191.93 218.80"
 LabelJustification="Right"
 Justification="Right"
 LabelAlignment="Right"
><s font="3" size="6.2" color="0" face="96">Ph</s></t></n><n
 id="6158"
 p="219.47 230.34"
 Z="2061"
 AS="N"
/><n
 id="6160"
 p="225.82 224"
 Z="2063"
 AS="N"
/><b
 id="6149"
 Z="2048"
 B="6125"
 E="6126"
 BS="N"
/><b
 id="6150"
 Z="2049"
 B="6126"
 E="6127"
 BS="N"
/><b
 id="6151"
 Z="2050"
 B="6127"
 E="6128"
 BS="N"
/><b
 id="6152"
 Z="2051"
 B="6128"
 E="6129"
 BS="N"
/><b
 id="6153"
 Z="2052"
 B="6129"
 E="6125"
 BS="N"
/><b
 id="6154"
 Z="2054"
 B="6129"
 E="6130"
 BS="N"
/><b
 id="6155"
 Z="2056"
 B="6128"
 E="6131"
 Order="2"
 BS="N"
/><b
 id="6156"
 Z="2058"
 B="6128"
 E="6132"
 Order="2"
 BS="N"
/><b
 id="6157"
 Z="2060"
 B="6130"
 E="6133"
 BS="N"
/><b
 id="6159"
 Z="2062"
 B="6126"
 E="6158"
 BS="N"
/><b
 id="6161"
 Z="2064"
 B="6126"
 E="6160"
 BS="N"
/></fragment><fragment
 id="6176"
 BoundingBox="153.71 279.03 185.06 303.62"
 Z="2076"
><n
 id="6177"
 p="170.89 303.44"
 Z="2074"
 AS="N"
/><n
 id="6178"
 p="179.86 303.44"
 Z="2075"
 AS="N"
/><n
 id="6179"
 p="182.64 294.91"
 Z="2077"
 Element="8"
 NumHydrogens="0"
 NeedsClean="yes"
 AS="N"
><t
 p="180.24 297.33"
 BoundingBox="180.24 292.08 185.06 297.38"
 LabelJustification="Left"
><s font="3" size="6.2" color="0" face="96">O</s></t></n><n
 id="6180"
 p="175.38 289.63"
 Z="2078"
 Element="16"
 NumHydrogens="0"
 NeedsClean="yes"
 AS="N"
><t
 p="173.30 292.05"
 BoundingBox="173.30 286.80 177.45 292.10"
 LabelJustification="Left"
><s font="3" size="6.2" color="0" face="96">S</s></t></n><n
 id="6181"
 p="168.12 294.91"
 Z="2079"
 Element="7"
 NumHydrogens="0"
 NeedsClean="yes"
 AS="N"
><t
 p="165.87 297.33"
 BoundingBox="165.87 292.20 170.37 297.33"
 LabelJustification="Left"
><s font="3" size="6.2" color="0" face="96">N</s></t></n><n
 id="6182"
 p="159.59 292.13"
 Z="2085"
 NodeType="Nickname"
 NeedsClean="yes"
 AS="N"
><fragment
 id="26818"
><n
 id="7284"
 p="159.59 292.13"
 Z="1746"
/><n
 id="7285"
 p="157.73 283.39"
 Z="1747"
/><n
 id="7286"
 p="149.23 280.63"
 Z="1748"
/><n
 id="7287"
 p="142.58 286.61"
 Z="1749"
/><n
 id="7288"
 p="144.44 295.35"
 Z="1750"
/><n
 id="7289"
 p="152.94 298.12"
 Z="1751"
/><n
 id="7290"
 p="168.09 294.90"
 Z="1752"
 NodeType="ExternalConnectionPoint"
 ExternalConnectionNum="1"
/><b
 id="7291"
 Z="1753"
 B="7288"
 E="7289"
 Order="2"
 BondCircularOrdering="7292 0 0 7296"
/><b
 id="7292"
 Z="1754"
 B="7287"
 E="7288"
/><b
 id="7293"
 Z="1755"
 B="7286"
 E="7287"
 Order="2"
 BondCircularOrdering="7294 0 0 7292"
/><b
 id="7294"
 Z="1756"
 B="7285"
 E="7286"
/><b
 id="7295"
 Z="1757"
 B="7284"
 E="7285"
 Order="2"
 BondCircularOrdering="7296 7297 0 7294"
/><b
 id="7296"
 Z="1758"
 B="7284"
 E="7289"
/><b
 id="7297"
 Z="1759"
 B="7290"
 E="7284"
/></fragment><t
 p="161.31 294.55"
 BoundingBox="153.71 289.42 161.31 294.55"
 LabelJustification="Right"
 Justification="Right"
 LabelAlignment="Right"
><s font="3" size="6.2" color="0" face="96">Ph</s></t></n><n
 id="6199"
 p="170.89 281.86"
 Z="2087"
 Element="8"
 NumHydrogens="0"
 NeedsClean="yes"
 AS="N"
><t
 p="168.49 284.28"
 BoundingBox="168.49 279.03 173.31 284.33"
 LabelJustification="Left"
><s font="3" size="6.2" color="0" face="96">O</s></t></n><n
 id="6200"
 p="179.86 281.86"
 Z="2089"
 Element="8"
 NumHydrogens="0"
 NeedsClean="yes"
 AS="N"
><t
 p="177.46 284.28"
 BoundingBox="177.46 279.03 182.28 284.33"
 LabelJustification="Left"
><s font="3" size="6.2" color="0" face="96">O</s></t></n><b
 id="6201"
 Z="2080"
 B="6177"
 E="6178"
 BS="N"
/><b
 id="6202"
 Z="2081"
 B="6178"
 E="6179"
 BS="N"
/><b
 id="6203"
 Z="2082"
 B="6179"
 E="6180"
 BS="N"
/><b
 id="6204"
 Z="2083"
 B="6180"
 E="6181"
 BS="N"
/><b
 id="6205"
 Z="2084"
 B="6181"
 E="6177"
 BS="N"
/><b
 id="6206"
 Z="2086"
 B="6181"
 E="6182"
 BS="N"
/><b
 id="6207"
 Z="2088"
 B="6180"
 E="6199"
 Order="2"
 BS="N"
/><b
 id="6208"
 Z="2090"
 B="6180"
 E="6200"
 Order="2"
 BS="N"
/></fragment><fragment
 id="6359"
 BoundingBox="244.36 196.79 275.49 230.87"
 Z="2106"
><n
 id="6360"
 p="255.73 221.19"
 Z="2104"
 AS="N"
/><n
 id="6361"
 p="264.70 221.19"
 Z="2105"
 AS="N"
/><n
 id="6362"
 p="267.47 212.66"
 Z="2107"
 Element="8"
 NumHydrogens="0"
 NeedsClean="yes"
 AS="N"
><t
 p="265.07 215.08"
 BoundingBox="265.07 209.83 269.89 215.13"
 LabelJustification="Left"
><s font="3" size="6.2" color="0" face="96">O</s></t></n><n
 id="6363"
 p="260.21 207.39"
 Z="2108"
 Element="16"
 NumHydrogens="0"
 NeedsClean="yes"
 AS="N"
><t
 p="258.13 209.81"
 BoundingBox="258.13 204.56 262.28 209.86"
 LabelJustification="Left"
><s font="3" size="6.2" color="0" face="96">S</s></t></n><n
 id="6364"
 p="252.96 212.66"
 Z="2109"
 Element="7"
 NumHydrogens="0"
 NeedsClean="yes"
 AS="N"
><t
 p="250.71 215.08"
 BoundingBox="250.71 209.95 255.21 215.08"
 LabelJustification="Left"
 LabelAlignment="Center"
><s font="3" size="6.2" color="0" face="96">N</s></t></n><n
 id="6365"
 p="244.42 209.89"
 Z="2115"
 AS="N"
/><n
 id="6366"
 p="255.73 199.62"
 Z="2117"
 Element="8"
 NumHydrogens="0"
 NeedsClean="yes"
 AS="N"
><t
 p="253.33 202.04"
 BoundingBox="253.33 196.79 258.15 202.09"
 LabelJustification="Left"
><s font="3" size="6.2" color="0" face="96">O</s></t></n><n
 id="6367"
 p="264.70 199.62"
 Z="2119"
 Element="8"
 NumHydrogens="0"
 NeedsClean="yes"
 AS="N"
><t
 p="262.30 202.04"
 BoundingBox="262.30 196.79 267.12 202.09"
 LabelJustification="Left"
><s font="3" size="6.2" color="0" face="96">O</s></t></n><n
 id="6399"
 p="250.45 228.45"
 Z="2122"
 AS="N"
/><n
 id="6401"
 p="269.97 228.45"
 Z="2124"
 NodeType="Nickname"
 NeedsClean="yes"
 AS="N"
><fragment
 id="26819"
><n
 id="7300"
 p="269.97 228.45"
 Z="1760"
/><n
 id="7301"
 p="266.34 236.62"
 Z="1761"
/><n
 id="7302"
 p="271.59 243.85"
 Z="1762"
/><n
 id="7303"
 p="280.48 242.92"
 Z="1763"
/><n
 id="7304"
 p="284.12 234.75"
 Z="1764"
/><n
 id="7305"
 p="278.86 227.52"
 Z="1765"
/><n
 id="7306"
 p="264.72 221.22"
 Z="1766"
 NodeType="ExternalConnectionPoint"
 ExternalConnectionNum="1"
/><b
 id="7307"
 Z="1767"
 B="7304"
 E="7305"
 Order="2"
 BondCircularOrdering="7308 0 0 7312"
/><b
 id="7308"
 Z="1768"
 B="7303"
 E="7304"
/><b
 id="7309"
 Z="1769"
 B="7302"
 E="7303"
 Order="2"
 BondCircularOrdering="7310 0 0 7308"
/><b
 id="7310"
 Z="1770"
 B="7301"
 E="7302"
/><b
 id="7311"
 Z="1771"
 B="7300"
 E="7301"
 Order="2"
 BondCircularOrdering="7312 7313 0 7310"
/><b
 id="7312"
 Z="1772"
 B="7300"
 E="7305"
/><b
 id="7313"
 Z="1773"
 B="7306"
 E="7300"
/></fragment><t
 p="267.89 230.87"
 BoundingBox="267.89 225.74 275.49 230.87"
 LabelJustification="Left"
 LabelAlignment="Left"
><s font="3" size="6.2" color="0" face="96">Ph</s></t></n><b
 id="6386"
 Z="2110"
 B="6360"
 E="6361"
 BS="N"
/><b
 id="6387"
 Z="2111"
 B="6361"
 E="6362"
 BS="N"
/><b
 id="6388"
 Z="2112"
 B="6362"
 E="6363"
 BS="N"
/><b
 id="6389"
 Z="2113"
 B="6363"
 E="6364"
 BS="N"
/><b
 id="6390"
 Z="2114"
 B="6364"
 E="6360"
 BS="N"
/><b
 id="6391"
 Z="2116"
 B="6364"
 E="6365"
 BS="N"
/><b
 id="6392"
 Z="2118"
 B="6363"
 E="6366"
 Order="2"
 BS="N"
/><b
 id="6393"
 Z="2120"
 B="6363"
 E="6367"
 Order="2"
 BS="N"
/><b
 id="6400"
 Z="2123"
 B="6360"
 E="6399"
 BS="N"
/><b
 id="6402"
 Z="2125"
 B="6361"
 E="6401"
 BS="N"
/></fragment><fragment
 id="6403"
 BoundingBox="396.17 201.54 428.42 226.12"
 Z="2128"
><n
 id="6404"
 p="414.26 225.94"
 Z="2126"
 AS="N"
/><n
 id="6405"
 p="423.23 225.94"
 Z="2127"
 AS="N"
/><n
 id="6406"
 p="426 217.41"
 Z="2129"
 Element="8"
 NumHydrogens="0"
 NeedsClean="yes"
 AS="N"
><t
 p="423.60 219.83"
 BoundingBox="423.60 214.58 428.42 219.88"
 LabelJustification="Left"
><s font="3" size="6.2" color="0" face="96">O</s></t></n><n
 id="6407"
 p="418.74 212.14"
 Z="2130"
 Element="16"
 NumHydrogens="0"
 NeedsClean="yes"
 AS="N"
><t
 p="416.66 214.56"
 BoundingBox="416.66 209.31 420.81 214.61"
 LabelJustification="Left"
><s font="3" size="6.2" color="0" face="96">S</s></t></n><n
 id="6408"
 p="411.48 217.41"
 Z="2131"
 Element="7"
 NumHydrogens="0"
 NeedsClean="yes"
 AS="N"
><t
 p="409.23 219.83"
 BoundingBox="409.23 214.70 413.73 219.83"
 LabelJustification="Left"
><s font="3" size="6.2" color="0" face="96">N</s></t></n><n
 id="6409"
 p="402.95 214.64"
 Z="2137"
 AS="N"
/><n
 id="6426"
 p="414.26 204.37"
 Z="2139"
 Element="8"
 NumHydrogens="0"
 NeedsClean="yes"
 AS="N"
><t
 p="411.86 206.79"
 BoundingBox="411.86 201.54 416.68 206.84"
 LabelJustification="Left"
><s font="3" size="6.2" color="0" face="96">O</s></t></n><n
 id="6427"
 p="423.23 204.37"
 Z="2141"
 Element="8"
 NumHydrogens="0"
 NeedsClean="yes"
 AS="N"
><t
 p="420.83 206.79"
 BoundingBox="420.83 201.54 425.65 206.84"
 LabelJustification="Left"
><s font="3" size="6.2" color="0" face="96">O</s></t></n><n
 id="6438"
 p="396.29 220.64"
 Z="2144"
 AS="N"
/><n
 id="6440"
 p="401.09 205.86"
 Z="2146"
 AS="N"
/><b
 id="6428"
 Z="2132"
 B="6404"
 E="6405"
 BS="N"
/><b
 id="6429"
 Z="2133"
 B="6405"
 E="6406"
 BS="N"
/><b
 id="6430"
 Z="2134"
 B="6406"
 E="6407"
 BS="N"
/><b
 id="6431"
 Z="2135"
 B="6407"
 E="6408"
 BS="N"
/><b
 id="6432"
 Z="2136"
 B="6408"
 E="6404"
 BS="N"
/><b
 id="6433"
 Z="2138"
 B="6408"
 E="6409"
 BS="N"
/><b
 id="6434"
 Z="2140"
 B="6407"
 E="6426"
 Order="2"
 BS="N"
/><b
 id="6435"
 Z="2142"
 B="6407"
 E="6427"
 Order="2"
 BS="N"
/><b
 id="6439"
 Z="2145"
 B="6409"
 E="6438"
 BS="N"
/><b
 id="6441"
 Z="2147"
 B="6409"
 E="6440"
 BS="N"
/></fragment><fragment
 id="6495"
 BoundingBox="133.27 196.79 171.29 230.87"
 Z="2154"
><n
 id="6496"
 p="157.12 221.19"
 Z="2152"
 AS="N"
/><n
 id="6497"
 p="166.09 221.19"
 Z="2153"
 AS="N"
/><n
 id="6498"
 p="168.87 212.66"
 Z="2155"
 Element="8"
 NumHydrogens="0"
 NeedsClean="yes"
 AS="N"
><t
 p="166.47 215.08"
 BoundingBox="166.47 209.83 171.29 215.13"
 LabelJustification="Left"
><s font="3" size="6.2" color="0" face="96">O</s></t></n><n
 id="6499"
 p="161.61 207.39"
 Z="2156"
 Element="16"
 NumHydrogens="0"
 NeedsClean="yes"
 AS="N"
><t
 p="159.53 209.81"
 BoundingBox="159.53 204.56 163.68 209.86"
 LabelJustification="Left"
><s font="3" size="6.2" color="0" face="96">S</s></t></n><n
 id="6500"
 p="154.35 212.66"
 Z="2157"
 Element="7"
 NumHydrogens="0"
 NeedsClean="yes"
 AS="N"
><t
 p="152.10 215.08"
 BoundingBox="152.10 209.95 156.60 215.08"
 LabelJustification="Left"
 LabelAlignment="Center"
><s font="3" size="6.2" color="0" face="96">N</s></t></n><n
 id="6501"
 p="145.82 209.89"
 Z="2163"
 AS="N"
/><n
 id="6502"
 p="157.12 199.62"
 Z="2165"
 Element="8"
 NumHydrogens="0"
 NeedsClean="yes"
 AS="N"
><t
 p="154.72 202.04"
 BoundingBox="154.72 196.79 159.54 202.09"
 LabelJustification="Left"
><s font="3" size="6.2" color="0" face="96">O</s></t></n><n
 id="6503"
 p="166.09 199.62"
 Z="2167"
 Element="8"
 NumHydrogens="0"
 NeedsClean="yes"
 AS="N"
><t
 p="163.69 202.04"
 BoundingBox="163.69 196.79 168.51 202.09"
 LabelJustification="Left"
><s font="3" size="6.2" color="0" face="96">O</s></t></n><n
 id="6504"
 p="139.15 215.89"
 Z="2169"
 NodeType="Nickname"
 NeedsClean="yes"
 AS="N"
><fragment
 id="26820"
><n
 id="7316"
 p="139.15 215.89"
 Z="1774"
/><n
 id="7317"
 p="130.65 213.13"
 Z="1775"
/><n
 id="7318"
 p="124.01 219.11"
 Z="1776"
/><n
 id="7319"
 p="125.86 227.86"
 Z="1777"
/><n
 id="7320"
 p="134.37 230.62"
 Z="1778"
/><n
 id="7321"
 p="141.01 224.64"
 Z="1779"
/><n
 id="7322"
 p="145.80 209.91"
 Z="1780"
 NodeType="ExternalConnectionPoint"
 ExternalConnectionNum="1"
/><b
 id="7323"
 Z="1781"
 B="7320"
 E="7321"
 Order="2"
 BondCircularOrdering="7324 0 0 7328"
/><b
 id="7324"
 Z="1782"
 B="7319"
 E="7320"
/><b
 id="7325"
 Z="1783"
 B="7318"
 E="7319"
 Order="2"
 BondCircularOrdering="7326 0 0 7324"
/><b
 id="7326"
 Z="1784"
 B="7317"
 E="7318"
/><b
 id="7327"
 Z="1785"
 B="7316"
 E="7317"
 Order="2"
 BondCircularOrdering="7328 7329 0 7326"
/><b
 id="7328"
 Z="1786"
 B="7316"
 E="7321"
/><b
 id="7329"
 Z="1787"
 B="7322"
 E="7316"
/></fragment><t
 p="140.87 218.31"
 BoundingBox="133.27 213.18 140.87 218.31"
 LabelJustification="Right"
 Justification="Right"
 LabelAlignment="Right"
><s font="3" size="6.2" color="0" face="96">Ph</s></t></n><n
 id="6535"
 p="151.85 228.45"
 Z="2172"
 NodeType="Nickname"
 NeedsClean="yes"
 AS="N"
><fragment
 id="26821"
><n
 id="7332"
 p="151.85 228.45"
 Z="1788"
/><n
 id="7333"
 p="142.96 227.52"
 Z="1789"
/><n
 id="7334"
 p="137.70 234.75"
 Z="1790"
/><n
 id="7335"
 p="141.34 242.92"
 Z="1791"
/><n
 id="7336"
 p="150.23 243.85"
 Z="1792"
/><n
 id="7337"
 p="155.49 236.62"
 Z="1793"
/><n
 id="7338"
 p="157.10 221.22"
 Z="1794"
 NodeType="ExternalConnectionPoint"
 ExternalConnectionNum="1"
/><b
 id="7339"
 Z="1795"
 B="7336"
 E="7337"
 Order="2"
 BondCircularOrdering="7340 0 0 7344"
/><b
 id="7340"
 Z="1796"
 B="7335"
 E="7336"
/><b
 id="7341"
 Z="1797"
 B="7334"
 E="7335"
 Order="2"
 BondCircularOrdering="7342 0 0 7340"
/><b
 id="7342"
 Z="1798"
 B="7333"
 E="7334"
/><b
 id="7343"
 Z="1799"
 B="7332"
 E="7333"
 Order="2"
 BondCircularOrdering="7344 7345 0 7342"
/><b
 id="7344"
 Z="1800"
 B="7332"
 E="7337"
/><b
 id="7345"
 Z="1801"
 B="7338"
 E="7332"
/></fragment><t
 p="153.57 230.87"
 BoundingBox="145.97 225.74 153.57 230.87"
 LabelJustification="Right"
 Justification="Right"
 LabelAlignment="Right"
><s font="3" size="6.2" color="0" face="96">Ph</s></t></n><b
 id="6522"
 Z="2158"
 B="6496"
 E="6497"
 BS="N"
/><b
 id="6523"
 Z="2159"
 B="6497"
 E="6498"
 BS="N"
/><b
 id="6524"
 Z="2160"
 B="6498"
 E="6499"
 BS="N"
/><b
 id="6525"
 Z="2161"
 B="6499"
 E="6500"
 BS="N"
/><b
 id="6526"
 Z="2162"
 B="6500"
 E="6496"
 BS="N"
/><b
 id="6527"
 Z="2164"
 B="6500"
 E="6501"
 BS="N"
/><b
 id="6528"
 Z="2166"
 B="6499"
 E="6502"
 Order="2"
 BS="N"
/><b
 id="6529"
 Z="2168"
 B="6499"
 E="6503"
 Order="2"
 BS="N"
/><b
 id="6530"
 Z="2170"
 B="6501"
 E="6504"
 BS="N"
/><b
 id="6536"
 Z="2173"
 B="6496"
 E="6535"
 BS="N"
/></fragment><fragment
 id="6537"
 BoundingBox="343.13 197.27 378 230.39"
 Z="2176"
><n
 id="6538"
 p="360.31 221.68"
 Z="2174"
 AS="N"
/><n
 id="6539"
 p="369.28 221.68"
 Z="2175"
 AS="N"
/><n
 id="6540"
 p="372.05 213.15"
 Z="2177"
 Element="8"
 NumHydrogens="0"
 NeedsClean="yes"
 AS="N"
><t
 p="369.65 215.57"
 BoundingBox="369.65 210.32 374.47 215.62"
 LabelJustification="Left"
><s font="3" size="6.2" color="0" face="96">O</s></t></n><n
 id="6541"
 p="364.80 207.87"
 Z="2178"
 Element="16"
 NumHydrogens="0"
 NeedsClean="yes"
 AS="N"
><t
 p="362.72 210.29"
 BoundingBox="362.72 205.04 366.87 210.34"
 LabelJustification="Left"
><s font="3" size="6.2" color="0" face="96">S</s></t></n><n
 id="6542"
 p="357.54 213.15"
 Z="2179"
 Element="7"
 NumHydrogens="0"
 NeedsClean="yes"
 AS="N"
><t
 p="355.29 215.57"
 BoundingBox="355.29 210.44 359.79 215.57"
 LabelJustification="Left"
><s font="3" size="6.2" color="0" face="96">N</s></t></n><n
 id="6543"
 p="349.01 210.37"
 Z="2185"
 NodeType="Nickname"
 NeedsClean="yes"
 AS="N"
><fragment
 id="26822"
><n
 id="7348"
 p="349.01 210.37"
 Z="1802"
/><n
 id="7349"
 p="347.15 201.63"
 Z="1803"
/><n
 id="7350"
 p="338.65 198.87"
 Z="1804"
/><n
 id="7351"
 p="332 204.85"
 Z="1805"
/><n
 id="7352"
 p="333.86 213.59"
 Z="1806"
/><n
 id="7353"
 p="342.36 216.36"
 Z="1807"
/><n
 id="7354"
 p="357.51 213.14"
 Z="1808"
 NodeType="ExternalConnectionPoint"
 ExternalConnectionNum="1"
/><b
 id="7355"
 Z="1809"
 B="7352"
 E="7353"
 Order="2"
 BondCircularOrdering="7356 0 0 7360"
/><b
 id="7356"
 Z="1810"
 B="7351"
 E="7352"
/><b
 id="7357"
 Z="1811"
 B="7350"
 E="7351"
 Order="2"
 BondCircularOrdering="7358 0 0 7356"
/><b
 id="7358"
 Z="1812"
 B="7349"
 E="7350"
/><b
 id="7359"
 Z="1813"
 B="7348"
 E="7349"
 Order="2"
 BondCircularOrdering="7360 7361 0 7358"
/><b
 id="7360"
 Z="1814"
 B="7348"
 E="7353"
/><b
 id="7361"
 Z="1815"
 B="7354"
 E="7348"
/></fragment><t
 p="350.73 212.79"
 BoundingBox="343.13 207.66 350.73 212.79"
 LabelJustification="Right"
 Justification="Right"
 LabelAlignment="Right"
><s font="3" size="6.2" color="0" face="96">Ph</s></t></n><n
 id="6559"
 p="360.31 200.10"
 Z="2187"
 Element="8"
 NumHydrogens="0"
 NeedsClean="yes"
 AS="N"
><t
 p="357.91 202.52"
 BoundingBox="357.91 197.27 362.73 202.57"
 LabelJustification="Left"
><s font="3" size="6.2" color="0" face="96">O</s></t></n><n
 id="6560"
 p="369.28 200.10"
 Z="2189"
 Element="8"
 NumHydrogens="0"
 NeedsClean="yes"
 AS="N"
><t
 p="366.88 202.52"
 BoundingBox="366.88 197.27 371.70 202.57"
 LabelJustification="Left"
><s font="3" size="6.2" color="0" face="96">O</s></t></n><n
 id="6571"
 p="371.60 230.34"
 Z="2192"
 AS="N"
/><n
 id="6573"
 p="377.95 224"
 Z="2194"
 AS="N"
/><b
 id="6561"
 Z="2180"
 B="6538"
 E="6539"
 BS="N"
/><b
 id="6562"
 Z="2181"
 B="6539"
 E="6540"
 BS="N"
/><b
 id="6563"
 Z="2182"
 B="6540"
 E="6541"
 BS="N"
/><b
 id="6564"
 Z="2183"
 B="6541"
 E="6542"
 BS="N"
/><b
 id="6565"
 Z="2184"
 B="6542"
 E="6538"
 BS="N"
/><b
 id="6566"
 Z="2186"
 B="6542"
 E="6543"
 BS="N"
/><b
 id="6567"
 Z="2188"
 B="6541"
 E="6559"
 Order="2"
 BS="N"
/><b
 id="6568"
 Z="2190"
 B="6541"
 E="6560"
 Order="2"
 BS="N"
/><b
 id="6572"
 Z="2193"
 B="6539"
 E="6571"
 BS="N"
/><b
 id="6574"
 Z="2195"
 B="6539"
 E="6573"
 BS="N"
/></fragment><fragment
 id="6575"
 BoundingBox="196.95 277.89 240.56 311.97"
 Z="2198"
><n
 id="6576"
 p="220.80 302.29"
 Z="2196"
 AS="N"
/><n
 id="6577"
 p="229.77 302.29"
 Z="2197"
 AS="N"
/><n
 id="6578"
 p="232.54 293.76"
 Z="2199"
 Element="8"
 NumHydrogens="0"
 NeedsClean="yes"
 AS="N"
><t
 p="230.14 296.18"
 BoundingBox="230.14 290.93 234.96 296.23"
 LabelJustification="Left"
><s font="3" size="6.2" color="0" face="96">O</s></t></n><n
 id="6579"
 p="225.29 288.48"
 Z="2200"
 Element="16"
 NumHydrogens="0"
 NeedsClean="yes"
 AS="N"
><t
 p="223.21 290.90"
 BoundingBox="223.21 285.65 227.36 290.95"
 LabelJustification="Left"
><s font="3" size="6.2" color="0" face="96">S</s></t></n><n
 id="6580"
 p="218.03 293.76"
 Z="2201"
 Element="7"
 NumHydrogens="0"
 NeedsClean="yes"
 AS="N"
><t
 p="215.78 296.18"
 BoundingBox="215.78 291.05 220.28 296.18"
 LabelJustification="Left"
><s font="3" size="6.2" color="0" face="96">N</s></t></n><n
 id="6581"
 p="209.50 290.99"
 Z="2207"
 AS="N"
/><n
 id="6597"
 p="220.80 280.72"
 Z="2209"
 Element="8"
 NumHydrogens="0"
 NeedsClean="yes"
 AS="N"
><t
 p="218.40 283.14"
 BoundingBox="218.40 277.89 223.22 283.19"
 LabelJustification="Left"
><s font="3" size="6.2" color="0" face="96">O</s></t></n><n
 id="6598"
 p="229.77 280.72"
 Z="2211"
 Element="8"
 NumHydrogens="0"
 NeedsClean="yes"
 AS="N"
><t
 p="227.37 283.14"
 BoundingBox="227.37 277.89 232.19 283.19"
 LabelJustification="Left"
><s font="3" size="6.2" color="0" face="96">O</s></t></n><n
 id="6613"
 p="202.83 296.99"
 Z="2214"
 NodeType="Nickname"
 NeedsClean="yes"
 AS="N"
><fragment
 id="26823"
><n
 id="7364"
 p="202.83 296.99"
 Z="1816"
/><n
 id="7365"
 p="194.33 294.23"
 Z="1817"
/><n
 id="7366"
 p="187.68 300.21"
 Z="1818"
/><n
 id="7367"
 p="189.54 308.95"
 Z="1819"
/><n
 id="7368"
 p="198.04 311.72"
 Z="1820"
/><n
 id="7369"
 p="204.69 305.73"
 Z="1821"
/><n
 id="7370"
 p="209.47 291.01"
 Z="1822"
 NodeType="ExternalConnectionPoint"
 ExternalConnectionNum="1"
/><b
 id="7371"
 Z="1823"
 B="7368"
 E="7369"
 Order="2"
 BondCircularOrdering="7372 0 0 7376"
/><b
 id="7372"
 Z="1824"
 B="7367"
 E="7368"
/><b
 id="7373"
 Z="1825"
 B="7366"
 E="7367"
 Order="2"
 BondCircularOrdering="7374 0 0 7372"
/><b
 id="7374"
 Z="1826"
 B="7365"
 E="7366"
/><b
 id="7375"
 Z="1827"
 B="7364"
 E="7365"
 Order="2"
 BondCircularOrdering="7376 7377 0 7374"
/><b
 id="7376"
 Z="1828"
 B="7364"
 E="7369"
/><b
 id="7377"
 Z="1829"
 B="7370"
 E="7364"
/></fragment><t
 p="204.55 299.41"
 BoundingBox="196.95 294.28 204.55 299.41"
 LabelJustification="Right"
 Justification="Right"
 LabelAlignment="Right"
><s font="3" size="6.2" color="0" face="96">Ph</s></t></n><n
 id="6615"
 p="235.04 309.55"
 Z="2216"
 NodeType="Nickname"
 NeedsClean="yes"
 AS="N"
><fragment
 id="26824"
><n
 id="7380"
 p="235.04 309.55"
 Z="1830"
/><n
 id="7381"
 p="231.41 317.71"
 Z="1831"
/><n
 id="7382"
 p="236.66 324.95"
 Z="1832"
/><n
 id="7383"
 p="245.55 324.01"
 Z="1833"
/><n
 id="7384"
 p="249.19 315.85"
 Z="1834"
/><n
 id="7385"
 p="243.93 308.61"
 Z="1835"
/><n
 id="7386"
 p="229.79 302.32"
 Z="1836"
 NodeType="ExternalConnectionPoint"
 ExternalConnectionNum="1"
/><b
 id="7387"
 Z="1837"
 B="7384"
 E="7385"
 Order="2"
 BondCircularOrdering="7388 0 0 7392"
/><b
 id="7388"
 Z="1838"
 B="7383"
 E="7384"
/><b
 id="7389"
 Z="1839"
 B="7382"
 E="7383"
 Order="2"
 BondCircularOrdering="7390 0 0 7388"
/><b
 id="7390"
 Z="1840"
 B="7381"
 E="7382"
/><b
 id="7391"
 Z="1841"
 B="7380"
 E="7381"
 Order="2"
 BondCircularOrdering="7392 7393 0 7390"
/><b
 id="7392"
 Z="1842"
 B="7380"
 E="7385"
/><b
 id="7393"
 Z="1843"
 B="7386"
 E="7380"
/></fragment><t
 p="232.96 311.97"
 BoundingBox="232.96 306.84 240.56 311.97"
 LabelJustification="Left"
 LabelAlignment="Left"
><s font="3" size="6.2" color="0" face="96">Ph</s></t></n><b
 id="6601"
 Z="2202"
 B="6576"
 E="6577"
 BS="N"
/><b
 id="6602"
 Z="2203"
 B="6577"
 E="6578"
 BS="N"
/><b
 id="6603"
 Z="2204"
 B="6578"
 E="6579"
 BS="N"
/><b
 id="6604"
 Z="2205"
 B="6579"
 E="6580"
 BS="N"
/><b
 id="6605"
 Z="2206"
 B="6580"
 E="6576"
 BS="N"
/><b
 id="6606"
 Z="2208"
 B="6580"
 E="6581"
 BS="N"
/><b
 id="6607"
 Z="2210"
 B="6579"
 E="6597"
 Order="2"
 BS="N"
/><b
 id="6608"
 Z="2212"
 B="6579"
 E="6598"
 Order="2"
 BS="N"
/><b
 id="6614"
 Z="2215"
 B="6581"
 E="6613"
 BS="N"
/><b
 id="6616"
 Z="2217"
 B="6577"
 E="6615"
 BS="N"
/></fragment><fragment
 id="6691"
 BoundingBox="261.41 272.18 290.32 302.08"
 Z="2220"
><n
 id="6692"
 p="276.15 296.58"
 Z="2218"
 AS="N"
/><n
 id="6693"
 p="285.12 296.58"
 Z="2219"
 AS="N"
/><n
 id="6694"
 p="287.90 288.05"
 Z="2221"
 Element="8"
 NumHydrogens="0"
 NeedsClean="yes"
 AS="N"
><t
 p="285.50 290.47"
 BoundingBox="285.50 285.22 290.32 290.52"
 LabelJustification="Left"
><s font="3" size="6.2" color="0" face="96">O</s></t></n><n
 id="6695"
 p="280.64 282.78"
 Z="2222"
 Element="16"
 NumHydrogens="0"
 NeedsClean="yes"
 AS="N"
><t
 p="278.56 285.20"
 BoundingBox="278.56 279.95 282.71 285.25"
 LabelJustification="Left"
><s font="3" size="6.2" color="0" face="96">S</s></t></n><n
 id="6696"
 p="273.38 288.05"
 Z="2223"
 Element="7"
 NumHydrogens="0"
 NeedsClean="yes"
 AS="N"
><t
 p="271.13 290.47"
 BoundingBox="271.13 285.34 275.63 290.47"
 LabelJustification="Left"
 LabelAlignment="Right"
><s font="3" size="6.2" color="0" face="96">N</s></t></n><n
 id="6721"
 p="276.15 275.01"
 Z="2229"
 Element="8"
 NumHydrogens="0"
 NeedsClean="yes"
 AS="N"
><t
 p="273.75 277.43"
 BoundingBox="273.75 272.18 278.57 277.48"
 LabelJustification="Left"
><s font="3" size="6.2" color="0" face="96">O</s></t></n><n
 id="6722"
 p="285.12 275.01"
 Z="2231"
 Element="8"
 NumHydrogens="0"
 NeedsClean="yes"
 AS="N"
><t
 p="282.72 277.43"
 BoundingBox="282.72 272.18 287.54 277.48"
 LabelJustification="Left"
><s font="3" size="6.2" color="0" face="96">O</s></t></n><n
 id="6770"
 p="264.40 288.05"
 Z="2234"
 AS="N"
/><n
 id="6772"
 p="261.63 296.58"
 Z="2235"
 AS="N"
/><n
 id="6774"
 p="268.90 301.85"
 Z="2236"
 AS="N"
/><b
 id="6727"
 Z="2224"
 B="6692"
 E="6693"
 BS="N"
/><b
 id="6728"
 Z="2225"
 B="6693"
 E="6694"
 BS="N"
/><b
 id="6729"
 Z="2226"
 B="6694"
 E="6695"
 BS="N"
/><b
 id="6730"
 Z="2227"
 B="6695"
 E="6696"
 BS="N"
/><b
 id="6731"
 Z="2228"
 B="6696"
 E="6692"
 BS="N"
/><b
 id="6733"
 Z="2230"
 B="6695"
 E="6721"
 Order="2"
 BS="N"
/><b
 id="6734"
 Z="2232"
 B="6695"
 E="6722"
 Order="2"
 BS="N"
/><b
 id="6776"
 Z="2237"
 B="6696"
 E="6770"
 BS="N"
 BeginAttach="0"
/><b
 id="6777"
 Z="2238"
 B="6770"
 E="6772"
 BS="N"
/><b
 id="6778"
 Z="2239"
 B="6772"
 E="6774"
 BS="N"
/><b
 id="6779"
 Z="2240"
 B="6774"
 E="6692"
 BS="N"
/></fragment><fragment
 id="6808"
 BoundingBox="303.51 267.06 344.11 307.19"
 Z="2243"
><n
 id="6809"
 p="323.97 291.47"
 Z="2241"
 Geometry="Tetrahedral"
 AS="S"
 BondOrdering="6819 6823 6842 6848"
/><n
 id="6810"
 p="332.94 291.47"
 Z="2242"
 Geometry="Tetrahedral"
 AS="S"
 BondOrdering="6819 6820 6846 6850"
/><n
 id="6811"
 p="335.71 282.94"
 Z="2244"
 Element="8"
 NumHydrogens="0"
 NeedsClean="yes"
 AS="N"
><t
 p="333.31 285.36"
 BoundingBox="333.31 280.11 338.13 285.41"
 LabelJustification="Left"
><s font="3" size="6.2" color="0" face="96">O</s></t></n><n
 id="6812"
 p="328.45 277.66"
 Z="2245"
 Element="16"
 NumHydrogens="0"
 NeedsClean="yes"
 AS="N"
><t
 p="326.37 280.08"
 BoundingBox="326.37 274.83 330.52 280.13"
 LabelJustification="Left"
><s font="3" size="6.2" color="0" face="96">S</s></t></n><n
 id="6813"
 p="321.20 282.94"
 Z="2246"
 Element="7"
 NumHydrogens="0"
 NeedsClean="yes"
 AS="N"
><t
 p="318.95 285.36"
 BoundingBox="318.95 280.23 323.45 285.36"
 LabelJustification="Left"
 LabelAlignment="Above"
><s font="3" size="6.2" color="0" face="96">N</s></t></n><n
 id="6814"
 p="323.97 269.89"
 Z="2252"
 Element="8"
 NumHydrogens="0"
 NeedsClean="yes"
 AS="N"
><t
 p="321.57 272.31"
 BoundingBox="321.57 267.06 326.39 272.36"
 LabelJustification="Left"
><s font="3" size="6.2" color="0" face="96">O</s></t></n><n
 id="6815"
 p="332.94 269.89"
 Z="2254"
 Element="8"
 NumHydrogens="0"
 NeedsClean="yes"
 AS="N"
><t
 p="330.54 272.31"
 BoundingBox="330.54 267.06 335.36 272.36"
 LabelJustification="Left"
><s font="3" size="6.2" color="0" face="96">O</s></t></n><n
 id="6832"
 p="312.66 280.16"
 Z="2257"
 NodeType="Nickname"
 NeedsClean="yes"
 AS="N"
><fragment
 id="26825"
><n
 id="7452"
 p="310.81 271.42"
 Z="1844"
 Element="8"
 NumHydrogens="0"
 NeedsClean="yes"
><t
 p="308.41 273.84"
 BoundingBox="308.41 268.59 313.23 273.89"
 LabelJustification="Left"
><s font="3" size="6.2" color="0" face="96">O</s></t></n><n
 id="7453"
 p="302.30 268.66"
 Z="1845"
/><n
 id="7454"
 p="293.80 265.89"
 Z="1846"
/><n
 id="7455"
 p="295.66 274.64"
 Z="1847"
/><n
 id="7456"
 p="300.44 259.91"
 Z="1848"
/><n
 id="7457"
 p="312.66 280.16"
 Z="1849"
/><n
 id="7458"
 p="306.02 286.15"
 Z="1850"
 Element="8"
 NumHydrogens="0"
 NeedsClean="yes"
><t
 p="303.62 288.57"
 BoundingBox="303.62 283.32 308.44 288.62"
 LabelJustification="Left"
><s font="3" size="6.2" color="0" face="96">O</s></t></n><n
 id="7459"
 p="321.17 282.93"
 Z="1851"
 NodeType="ExternalConnectionPoint"
 ExternalConnectionNum="1"
/><b
 id="7460"
 Z="1852"
 B="7457"
 E="7458"
 Order="2"
/><b
 id="7461"
 Z="1853"
 B="7453"
 E="7454"
/><b
 id="7462"
 Z="1854"
 B="7453"
 E="7455"
/><b
 id="7463"
 Z="1855"
 B="7453"
 E="7456"
/><b
 id="7464"
 Z="1856"
 B="7452"
 E="7453"
/><b
 id="7465"
 Z="1857"
 B="7452"
 E="7457"
/><b
 id="7466"
 Z="1858"
 B="7459"
 E="7457"
/></fragment><t
 p="314.21 282.58"
 BoundingBox="303.51 277.45 314.21 282.63"
 LabelJustification="Right"
 Justification="Right"
 LabelAlignment="Right"
><s font="3" size="6.2" color="0" face="96">Boc</s></t></n><n
 id="6834"
 p="319.48 299.24"
 Z="2259"
 AS="N"
/><n
 id="6836"
 p="323.97 307.01"
 Z="2260"
 AS="N"
/><n
 id="6838"
 p="332.94 307.01"
 Z="2261"
 AS="N"
/><n
 id="6840"
 p="337.42 299.24"
 Z="2262"
 AS="N"
/><n
 id="6847"
 p="315.05 290.53"
 Z="2268"
 Element="1"
 NumHydrogens="0"
 NeedsClean="yes"
 AS="N"
><t
 p="312.80 292.95"
 BoundingBox="312.80 287.82 317.30 292.95"
 LabelJustification="Left"
><s font="3" size="6.2" color="0" face="96">H</s></t></n><n
 id="6849"
 p="341.86 290.53"
 Z="2270"
 Element="1"
 NumHydrogens="0"
 NeedsClean="yes"
 AS="N"
><t
 p="339.61 292.95"
 BoundingBox="339.61 287.82 344.11 292.95"
 LabelJustification="Left"
><s font="3" size="6.2" color="0" face="96">H</s></t></n><b
 id="6819"
 Z="2247"
 B="6809"
 E="6810"
 BS="N"
/><b
 id="6820"
 Z="2248"
 B="6810"
 E="6811"
 BS="N"
/><b
 id="6821"
 Z="2249"
 B="6811"
 E="6812"
 BS="N"
/><b
 id="6822"
 Z="2250"
 B="6812"
 E="6813"
 BS="N"
/><b
 id="6823"
 Z="2251"
 B="6813"
 E="6809"
 BS="N"
/><b
 id="6824"
 Z="2253"
 B="6812"
 E="6814"
 Order="2"
 BS="N"
/><b
 id="6825"
 Z="2255"
 B="6812"
 E="6815"
 Order="2"
 BS="N"
/><b
 id="6833"
 Z="2258"
 B="6813"
 E="6832"
 BS="N"
/><b
 id="6842"
 Z="2263"
 B="6809"
 E="6834"
 BS="N"
/><b
 id="6843"
 Z="2264"
 B="6834"
 E="6836"
 BS="N"
/><b
 id="6844"
 Z="2265"
 B="6836"
 E="6838"
 BS="N"
/><b
 id="6845"
 Z="2266"
 B="6838"
 E="6840"
 BS="N"
/><b
 id="6846"
 Z="2267"
 B="6840"
 E="6810"
 BS="N"
/><b
 id="6848"
 Z="2269"
 B="6809"
 E="6847"
 Display="WedgeBegin"
 BS="N"
/><b
 id="6850"
 Z="2271"
 B="6810"
 E="6849"
 Display="WedgedHashBegin"
 BS="N"
/></fragment><fragment
 id="6851"
 BoundingBox="361.80 269.18 404.53 305.08"
 Z="2274"
><n
 id="6852"
 p="390.36 295.40"
 Z="2272"
 AS="N"
/><n
 id="6853"
 p="399.34 295.40"
 Z="2273"
 AS="N"
/><n
 id="6854"
 p="402.11 286.87"
 Z="2275"
 Element="8"
 NumHydrogens="0"
 NeedsClean="yes"
 AS="N"
><t
 p="399.71 289.29"
 BoundingBox="399.71 284.04 404.53 289.34"
 LabelJustification="Left"
><s font="3" size="6.2" color="0" face="96">O</s></t></n><n
 id="6855"
 p="394.85 281.60"
 Z="2276"
 Element="16"
 NumHydrogens="0"
 NeedsClean="yes"
 AS="N"
><t
 p="392.77 284.02"
 BoundingBox="392.77 278.77 396.92 284.07"
 LabelJustification="Left"
><s font="3" size="6.2" color="0" face="96">S</s></t></n><n
 id="6856"
 p="387.59 286.87"
 Z="2277"
 Element="7"
 NumHydrogens="0"
 NeedsClean="yes"
 AS="N"
><t
 p="385.34 289.29"
 BoundingBox="385.34 284.16 389.84 289.29"
 LabelJustification="Left"
 LabelAlignment="Above"
><s font="3" size="6.2" color="0" face="96">N</s></t></n><n
 id="6857"
 p="390.36 273.83"
 Z="2283"
 Element="8"
 NumHydrogens="0"
 NeedsClean="yes"
 AS="N"
><t
 p="387.96 276.25"
 BoundingBox="387.96 271 392.78 276.30"
 LabelJustification="Left"
><s font="3" size="6.2" color="0" face="96">O</s></t></n><n
 id="6858"
 p="399.34 273.83"
 Z="2285"
 Element="8"
 NumHydrogens="0"
 NeedsClean="yes"
 AS="N"
><t
 p="396.94 276.25"
 BoundingBox="396.94 271 401.76 276.30"
 LabelJustification="Left"
><s font="3" size="6.2" color="0" face="96">O</s></t></n><n
 id="6875"
 p="379.06 284.10"
 Z="2288"
 AS="N"
/><n
 id="6877"
 p="377.19 275.32"
 Z="2290"
 AS="N"
/><n
 id="6879"
 p="368.66 272.55"
 Z="2291"
 AS="N"
/><n
 id="6881"
 p="362 278.55"
 Z="2292"
 AS="N"
/><n
 id="6883"
 p="363.86 287.33"
 Z="2293"
 AS="N"
/><n
 id="6885"
 p="372.39 290.10"
 Z="2294"
 AS="N"
/><n
 id="6893"
 p="383.86 269.32"
 Z="2301"
 AS="N"
/><n
 id="6895"
 p="374.26 298.87"
 Z="2303"
 AS="N"
/><n
 id="6897"
 p="385.09 302.66"
 Z="2305"
 NodeType="Nickname"
 NeedsClean="yes"
 AS="N"
><fragment
 id="26826"
><n
 id="7469"
 p="385.09 302.66"
 Z="1859"
/><n
 id="7470"
 p="376.20 301.72"
 Z="1860"
/><n
 id="7471"
 p="370.95 308.96"
 Z="1861"
/><n
 id="7472"
 p="374.58 317.12"
 Z="1862"
/><n
 id="7473"
 p="383.47 318.06"
 Z="1863"
/><n
 id="7474"
 p="388.73 310.83"
 Z="1864"
/><n
 id="7475"
 p="390.35 295.43"
 Z="1865"
 NodeType="ExternalConnectionPoint"
 ExternalConnectionNum="1"
/><b
 id="7476"
 Z="1866"
 B="7473"
 E="7474"
 Order="2"
 BondCircularOrdering="7477 0 0 7481"
/><b
 id="7477"
 Z="1867"
 B="7472"
 E="7473"
/><b
 id="7478"
 Z="1868"
 B="7471"
 E="7472"
 Order="2"
 BondCircularOrdering="7479 0 0 7477"
/><b
 id="7479"
 Z="1869"
 B="7470"
 E="7471"
/><b
 id="7480"
 Z="1870"
 B="7469"
 E="7470"
 Order="2"
 BondCircularOrdering="7481 7482 0 7479"
/><b
 id="7481"
 Z="1871"
 B="7469"
 E="7474"
/><b
 id="7482"
 Z="1872"
 B="7475"
 E="7469"
/></fragment><t
 p="386.81 305.08"
 BoundingBox="379.21 299.95 386.81 305.08"
 LabelJustification="Right"
 Justification="Right"
 LabelAlignment="Right"
><s font="3" size="6.2" color="0" face="96">Ph</s></t></n><b
 id="6862"
 Z="2278"
 B="6852"
 E="6853"
 BS="N"
/><b
 id="6863"
 Z="2279"
 B="6853"
 E="6854"
 BS="N"
/><b
 id="6864"
 Z="2280"
 B="6854"
 E="6855"
 BS="N"
/><b
 id="6865"
 Z="2281"
 B="6855"
 E="6856"
 BS="N"
/><b
 id="6866"
 Z="2282"
 B="6856"
 E="6852"
 BS="N"
/><b
 id="6867"
 Z="2284"
 B="6855"
 E="6857"
 Order="2"
 BS="N"
/><b
 id="6868"
 Z="2286"
 B="6855"
 E="6858"
 Order="2"
 BS="N"
/><b
 id="6876"
 Z="2289"
 B="6856"
 E="6875"
 BS="N"
/><b
 id="6887"
 Z="2295"
 B="6875"
 E="6877"
 Order="2"
 BS="N"
 BondCircularOrdering="6892 6876 6894 6888"
/><b
 id="6888"
 Z="2296"
 B="6877"
 E="6879"
 BS="N"
/><b
 id="6889"
 Z="2297"
 B="6879"
 E="6881"
 Order="2"
 BS="N"
 BondCircularOrdering="6888 0 0 6890"
/><b
 id="6890"
 Z="2298"
 B="6881"
 E="6883"
 BS="N"
/><b
 id="6891"
 Z="2299"
 B="6883"
 E="6885"
 Order="2"
 BS="N"
 BondCircularOrdering="6890 0 6896 6892"
/><b
 id="6892"
 Z="2300"
 B="6885"
 E="6875"
 BS="N"
/><b
 id="6894"
 Z="2302"
 B="6877"
 E="6893"
 BS="N"
/><b
 id="6896"
 Z="2304"
 B="6885"
 E="6895"
 BS="N"
/><b
 id="6898"
 Z="2306"
 B="6852"
 E="6897"
 BS="N"
/></fragment><fragment
 id="7570"
 BoundingBox="514.45 116.18 554.23 151.67"
 Z="2345"
><n
 id="7571"
 p="535.15 140.59"
 Z="2338"
 AS="N"
/><n
 id="7572"
 p="544.12 140.59"
 Z="2339"
 AS="N"
/><n
 id="7573"
 p="546.89 132.06"
 Z="2340"
 Element="8"
 NumHydrogens="0"
 NeedsClean="yes"
 AS="N"
><t
 p="544.49 134.48"
 BoundingBox="544.49 129.23 549.31 134.53"
 LabelJustification="Left"
 LabelAlignment="Left"
><s font="3" size="6.2" color="0" face="96">O</s></t></n><n
 id="7574"
 p="532.38 132.06"
 Z="2341"
 Element="7"
 NumHydrogens="0"
 NeedsClean="yes"
 AS="N"
><t
 p="530.13 134.48"
 BoundingBox="530.13 129.35 534.63 134.48"
 LabelJustification="Left"
 LabelAlignment="Left"
><s font="3" size="6.2" color="0" face="96">N</s></t></n><n
 id="7575"
 p="549.39 147.85"
 Z="2346"
 NodeType="GenericNickname"
 NumHydrogens="0"
 NeedsClean="yes"
 AS="N"
 GenericNickname="R"
><t
 p="547.14 150.27"
 BoundingBox="547.14 145.14 554.23 151.67"
 LabelJustification="Left"
 LabelAlignment="Left"
><s font="3" size="6.2" color="0" face="96">R3</s></t></n><n
 id="7576"
 p="529.87 147.85"
 Z="2348"
 NodeType="GenericNickname"
 NumHydrogens="0"
 NeedsClean="yes"
 AS="N"
 GenericNickname="R"
><t
 p="535.57 150.27"
 BoundingBox="528.48 145.14 535.57 151.62"
 LabelJustification="Right"
 Justification="Right"
 LabelAlignment="Right"
><s font="3" size="6.2" color="0" face="96">R2</s></t></n><n
 id="7577"
 p="523.60 130.19"
 Z="2350"
 NodeType="Nickname"
 NeedsClean="yes"
 AS="N"
><fragment
 id="26827"
><n
 id="7682"
 p="520.84 121.69"
 Z="2308"
 Element="8"
 NumHydrogens="0"
 NeedsClean="yes"
><t
 p="516.94 125.59"
 BoundingBox="516.94 117.13 524.74 125.69"
 LabelJustification="Left"
><s font="3" size="10" color="0" face="96">O</s></t></n><n
 id="7683"
 p="512.09 119.83"
 Z="2309"
/><n
 id="7684"
 p="503.35 117.97"
 Z="2310"
/><n
 id="7685"
 p="506.11 126.47"
 Z="2311"
/><n
 id="7686"
 p="509.33 111.33"
 Z="2312"
/><n
 id="7687"
 p="523.60 130.19"
 Z="2313"
/><n
 id="7688"
 p="517.62 136.83"
 Z="2314"
 Element="8"
 NumHydrogens="0"
 NeedsClean="yes"
><t
 p="513.72 140.73"
 BoundingBox="513.72 132.27 521.52 140.83"
 LabelJustification="Left"
><s font="3" size="10" color="0" face="96">O</s></t></n><n
 id="7689"
 p="532.34 132.05"
 Z="2315"
 NodeType="ExternalConnectionPoint"
 ExternalConnectionNum="1"
/><b
 id="7690"
 Z="2316"
 B="7687"
 E="7688"
 Order="2"
/><b
 id="7691"
 Z="2317"
 B="7683"
 E="7684"
/><b
 id="7692"
 Z="2318"
 B="7683"
 E="7685"
/><b
 id="7693"
 Z="2319"
 B="7683"
 E="7686"
/><b
 id="7694"
 Z="2320"
 B="7682"
 E="7683"
/><b
 id="7695"
 Z="2321"
 B="7682"
 E="7687"
/><b
 id="7696"
 Z="2322"
 B="7689"
 E="7687"
/></fragment><t
 p="525.15 132.61"
 BoundingBox="514.45 127.48 525.15 132.66"
 LabelJustification="Right"
 Justification="Right"
 LabelAlignment="Right"
><s font="3" size="6.2" color="0" face="96">Boc</s></t></n><n
 id="7736"
 p="539.63 126.78"
 Z="2465"
 Element="16"
 NumHydrogens="0"
 NeedsClean="yes"
 AS="N"
><t
 p="537.55 129.20"
 BoundingBox="537.55 123.95 541.70 129.25"
 LabelJustification="Left"
><s font="3" size="6.2" color="0" face="96">S</s></t></n><n
 id="7745"
 p="535.15 119.01"
 Z="2468"
 Element="8"
 NumHydrogens="0"
 NeedsClean="yes"
 AS="N"
><t
 p="532.75 121.43"
 BoundingBox="532.75 116.18 537.57 121.48"
 LabelJustification="Left"
><s font="3" size="6.2" color="0" face="96">O</s></t></n><n
 id="7747"
 p="544.12 119.01"
 Z="2470"
 Element="8"
 NumHydrogens="0"
 NeedsClean="yes"
 AS="N"
><t
 p="541.72 121.43"
 BoundingBox="541.72 116.18 546.54 121.48"
 LabelJustification="Left"
><s font="3" size="6.2" color="0" face="96">O</s></t></n><b
 id="7762"
 Z="2342"
 B="7571"
 E="7572"
 BS="N"
/><b
 id="7763"
 Z="2343"
 B="7572"
 E="7573"
 BS="N"
/><b
 id="7764"
 Z="2344"
 B="7574"
 E="7571"
 BS="N"
/><b
 id="7765"
 Z="2347"
 B="7572"
 E="7575"
 BS="N"
/><b
 id="7766"
 Z="2349"
 B="7571"
 E="7576"
 BS="N"
/><b
 id="7767"
 Z="2351"
 B="7574"
 E="7577"
 BS="N"
/><b
 id="7738"
 Z="2466"
 B="7573"
 E="7736"
 BS="N"
 BeginAttach="0"
/><b
 id="7739"
 Z="2467"
 B="7736"
 E="7574"
 BS="N"
 EndAttach="0"
/><b
 id="7746"
 Z="2469"
 B="7736"
 E="7745"
 Order="2"
 BS="N"
/><b
 id="7748"
 Z="2471"
 B="7736"
 E="7747"
 Order="2"
 BS="N"
/></fragment><fragment
 id="7768"
 BoundingBox="646.81 116.45 675.41 151.93"
 Z="2354"
><n
 id="7769"
 p="656.33 140.85"
 Z="2352"
 AS="N"
/><n
 id="7770"
 p="665.30 140.85"
 Z="2353"
 AS="N"
/><n
 id="7771"
 p="668.07 132.32"
 Z="2355"
 Element="8"
 NumHydrogens="0"
 NeedsClean="yes"
 AS="N"
><t
 p="665.67 134.74"
 BoundingBox="665.67 129.49 670.49 134.79"
 LabelJustification="Left"
><s font="3" size="6.2" color="0" face="96">O</s></t></n><n
 id="7772"
 p="660.81 127.05"
 Z="2356"
 Element="16"
 NumHydrogens="0"
 NeedsClean="yes"
 AS="N"
><t
 p="658.73 129.47"
 BoundingBox="658.73 124.22 662.88 129.52"
 LabelJustification="Left"
><s font="3" size="6.2" color="0" face="96">S</s></t></n><n
 id="7773"
 p="653.56 132.32"
 Z="2357"
 Element="7"
 NumHydrogens="1"
 NeedsClean="yes"
 AS="N"
><t
 p="655.81 134.74"
 BoundingBox="646.81 129.61 655.81 134.74"
 LabelJustification="Right"
 Justification="Right"
 LabelAlignment="Right"
><s font="3" size="6.2" color="0" face="96">NH</s></t></n><n
 id="7774"
 p="651.05 148.11"
 Z="2363"
 NodeType="GenericNickname"
 NumHydrogens="0"
 NeedsClean="yes"
 AS="N"
 GenericNickname="R"
><t
 p="656.75 150.53"
 BoundingBox="649.66 145.40 656.75 151.88"
 LabelJustification="Right"
 Justification="Right"
 LabelAlignment="Right"
><s font="3" size="6.2" color="0" face="96">R2</s></t></n><n
 id="7775"
 p="670.57 148.11"
 Z="2365"
 NodeType="GenericNickname"
 NumHydrogens="0"
 NeedsClean="yes"
 AS="N"
 GenericNickname="R"
><t
 p="668.32 150.53"
 BoundingBox="668.32 145.40 675.41 151.93"
 LabelJustification="Left"
 LabelAlignment="Left"
><s font="3" size="6.2" color="0" face="96">R3</s></t></n><n
 id="7776"
 p="656.33 119.28"
 Z="2367"
 Element="8"
 NumHydrogens="0"
 NeedsClean="yes"
 AS="N"
><t
 p="653.93 121.70"
 BoundingBox="653.93 116.45 658.75 121.75"
 LabelJustification="Left"
><s font="3" size="6.2" color="0" face="96">O</s></t></n><n
 id="7777"
 p="665.30 119.28"
 Z="2369"
 Element="8"
 NumHydrogens="0"
 NeedsClean="yes"
 AS="N"
><t
 p="662.90 121.70"
 BoundingBox="662.90 116.45 667.72 121.75"
 LabelJustification="Left"
><s font="3" size="6.2" color="0" face="96">O</s></t></n><b
 id="7778"
 Z="2358"
 B="7769"
 E="7770"
 BS="N"
/><b
 id="7779"
 Z="2359"
 B="7770"
 E="7771"
 BS="N"
/><b
 id="7780"
 Z="2360"
 B="7771"
 E="7772"
 BS="N"
/><b
 id="7781"
 Z="2361"
 B="7772"
 E="7773"
 BS="N"
/><b
 id="7782"
 Z="2362"
 B="7773"
 E="7769"
 BS="N"
/><b
 id="7783"
 Z="2364"
 B="7769"
 E="7774"
 BS="N"
/><b
 id="7784"
 Z="2366"
 B="7770"
 E="7775"
 BS="N"
/><b
 id="7785"
 Z="2368"
 B="7772"
 E="7776"
 Order="2"
 BS="N"
/><b
 id="7786"
 Z="2370"
 B="7772"
 E="7777"
 Order="2"
 BS="N"
/></fragment><fragment
 id="7787"
 BoundingBox="489.34 168.55 513.03 193.13"
 Z="2375"
><n
 id="7788"
 p="498.86 192.95"
 Z="2373"
 AS="N"
/><n
 id="7789"
 p="507.83 192.95"
 Z="2374"
 AS="N"
/><n
 id="7790"
 p="510.61 184.42"
 Z="2376"
 Element="8"
 NumHydrogens="0"
 NeedsClean="yes"
 AS="N"
><t
 p="508.21 186.84"
 BoundingBox="508.21 181.59 513.03 186.89"
 LabelJustification="Left"
><s font="3" size="6.2" color="0" face="96">O</s></t></n><n
 id="7791"
 p="503.35 179.15"
 Z="2377"
 Element="16"
 NumHydrogens="0"
 NeedsClean="yes"
 AS="N"
><t
 p="501.27 181.57"
 BoundingBox="501.27 176.32 505.42 181.62"
 LabelJustification="Left"
><s font="3" size="6.2" color="0" face="96">S</s></t></n><n
 id="7792"
 p="496.09 184.42"
 Z="2378"
 Element="7"
 NumHydrogens="1"
 NeedsClean="yes"
 AS="N"
><t
 p="498.34 186.84"
 BoundingBox="489.34 181.71 498.34 186.84"
 LabelJustification="Right"
 Justification="Right"
 LabelAlignment="Right"
><s font="3" size="6.2" color="0" face="96">NH</s></t></n><n
 id="7793"
 p="498.86 171.38"
 Z="2384"
 Element="8"
 NumHydrogens="0"
 NeedsClean="yes"
 AS="N"
><t
 p="496.46 173.80"
 BoundingBox="496.46 168.55 501.28 173.85"
 LabelJustification="Left"
><s font="3" size="6.2" color="0" face="96">O</s></t></n><n
 id="7794"
 p="507.83 171.38"
 Z="2386"
 Element="8"
 NumHydrogens="0"
 NeedsClean="yes"
 AS="N"
><t
 p="505.43 173.80"
 BoundingBox="505.43 168.55 510.25 173.85"
 LabelJustification="Left"
><s font="3" size="6.2" color="0" face="96">O</s></t></n><b
 id="7795"
 Z="2379"
 B="7788"
 E="7789"
 BS="N"
/><b
 id="7796"
 Z="2380"
 B="7789"
 E="7790"
 BS="N"
/><b
 id="7797"
 Z="2381"
 B="7790"
 E="7791"
 BS="N"
/><b
 id="7798"
 Z="2382"
 B="7791"
 E="7792"
 BS="N"
/><b
 id="7799"
 Z="2383"
 B="7792"
 E="7788"
 BS="N"
/><b
 id="7800"
 Z="2385"
 B="7791"
 E="7793"
 Order="2"
 BS="N"
/><b
 id="7801"
 Z="2387"
 B="7791"
 E="7794"
 Order="2"
 BS="N"
/></fragment><fragment
 id="7802"
 BoundingBox="533.65 163.80 558.97 197.88"
 Z="2390"
><n
 id="7803"
 p="544.81 188.20"
 Z="2388"
 AS="N"
/><n
 id="7804"
 p="553.78 188.20"
 Z="2389"
 AS="N"
/><n
 id="7805"
 p="556.55 179.67"
 Z="2391"
 Element="8"
 NumHydrogens="0"
 NeedsClean="yes"
 AS="N"
><t
 p="554.15 182.09"
 BoundingBox="554.15 176.84 558.97 182.14"
 LabelJustification="Left"
><s font="3" size="6.2" color="0" face="96">O</s></t></n><n
 id="7806"
 p="549.29 174.40"
 Z="2392"
 Element="16"
 NumHydrogens="0"
 NeedsClean="yes"
 AS="N"
><t
 p="547.21 176.82"
 BoundingBox="547.21 171.57 551.36 176.87"
 LabelJustification="Left"
><s font="3" size="6.2" color="0" face="96">S</s></t></n><n
 id="7807"
 p="542.03 179.67"
 Z="2393"
 Element="7"
 NumHydrogens="1"
 NeedsClean="yes"
 AS="N"
><t
 p="544.28 182.09"
 BoundingBox="535.28 176.96 544.28 182.09"
 LabelJustification="Right"
 Justification="Right"
 LabelAlignment="Right"
><s font="3" size="6.2" color="0" face="96">NH</s></t></n><n
 id="7808"
 p="544.81 166.63"
 Z="2399"
 Element="8"
 NumHydrogens="0"
 NeedsClean="yes"
 AS="N"
><t
 p="542.41 169.05"
 BoundingBox="542.41 163.80 547.23 169.10"
 LabelJustification="Left"
><s font="3" size="6.2" color="0" face="96">O</s></t></n><n
 id="7809"
 p="553.78 166.63"
 Z="2401"
 Element="8"
 NumHydrogens="0"
 NeedsClean="yes"
 AS="N"
><t
 p="551.38 169.05"
 BoundingBox="551.38 163.80 556.20 169.10"
 LabelJustification="Left"
><s font="3" size="6.2" color="0" face="96">O</s></t></n><n
 id="7810"
 p="539.53 195.46"
 Z="2403"
 NodeType="Nickname"
 NeedsClean="yes"
 AS="N"
><fragment
 id="26828"
><n
 id="7812"
 p="539.53 195.46"
 Z="2323"
/><n
 id="7813"
 p="530.64 194.53"
 Z="2324"
/><n
 id="7814"
 p="525.39 201.76"
 Z="2325"
/><n
 id="7815"
 p="529.02 209.93"
 Z="2326"
/><n
 id="7816"
 p="537.91 210.86"
 Z="2327"
/><n
 id="7817"
 p="543.17 203.63"
 Z="2328"
/><n
 id="7818"
 p="544.79 188.23"
 Z="2329"
 NodeType="ExternalConnectionPoint"
 ExternalConnectionNum="1"
/><b
 id="7819"
 Z="2330"
 B="7816"
 E="7817"
 Order="2"
 BondCircularOrdering="7820 0 0 7824"
/><b
 id="7820"
 Z="2331"
 B="7815"
 E="7816"
/><b
 id="7821"
 Z="2332"
 B="7814"
 E="7815"
 Order="2"
 BondCircularOrdering="7822 0 0 7820"
/><b
 id="7822"
 Z="2333"
 B="7813"
 E="7814"
/><b
 id="7823"
 Z="2334"
 B="7812"
 E="7813"
 Order="2"
 BondCircularOrdering="7824 7825 0 7822"
/><b
 id="7824"
 Z="2335"
 B="7812"
 E="7817"
/><b
 id="7825"
 Z="2336"
 B="7818"
 E="7812"
/></fragment><t
 p="541.25 197.88"
 BoundingBox="533.65 192.75 541.25 197.88"
 LabelJustification="Right"
 Justification="Right"
 LabelAlignment="Right"
><s font="3" size="6.2" color="0" face="96">Ph</s></t></n><b
 id="7826"
 Z="2394"
 B="7803"
 E="7804"
 BS="N"
/><b
 id="7827"
 Z="2395"
 B="7804"
 E="7805"
 BS="N"
/><b
 id="7828"
 Z="2396"
 B="7805"
 E="7806"
 BS="N"
/><b
 id="7829"
 Z="2397"
 B="7806"
 E="7807"
 BS="N"
/><b
 id="7830"
 Z="2398"
 B="7807"
 E="7803"
 BS="N"
/><b
 id="7831"
 Z="2400"
 B="7806"
 E="7808"
 Order="2"
 BS="N"
/><b
 id="7832"
 Z="2402"
 B="7806"
 E="7809"
 Order="2"
 BS="N"
/><b
 id="7833"
 Z="2404"
 B="7803"
 E="7810"
 BS="N"
/></fragment><fragment
 id="7834"
 BoundingBox="577.83 160.78 609.14 200.90"
 Z="2407"
><n
 id="7835"
 p="589 185.18"
 Z="2405"
 Geometry="Tetrahedral"
 AS="S"
 BondOrdering="7848 7852 7855 7860"
/><n
 id="7836"
 p="597.97 185.18"
 Z="2406"
 Geometry="Tetrahedral"
 AS="R"
 BondOrdering="7848 7849 7861 7859"
/><n
 id="7837"
 p="600.74 176.65"
 Z="2408"
 Element="8"
 NumHydrogens="0"
 NeedsClean="yes"
 AS="N"
><t
 p="598.34 179.07"
 BoundingBox="598.34 173.82 603.16 179.12"
 LabelJustification="Left"
><s font="3" size="6.2" color="0" face="96">O</s></t></n><n
 id="7838"
 p="593.48 171.38"
 Z="2409"
 Element="16"
 NumHydrogens="0"
 NeedsClean="yes"
 AS="N"
><t
 p="591.40 173.80"
 BoundingBox="591.40 168.55 595.55 173.85"
 LabelJustification="Left"
><s font="3" size="6.2" color="0" face="96">S</s></t></n><n
 id="7839"
 p="586.23 176.65"
 Z="2410"
 Element="7"
 NumHydrogens="1"
 NeedsClean="yes"
 AS="N"
><t
 p="588.48 179.07"
 BoundingBox="579.48 173.94 588.48 179.07"
 LabelJustification="Right"
 Justification="Right"
 LabelAlignment="Right"
><s font="3" size="6.2" color="0" face="96">NH</s></t></n><n
 id="7840"
 p="589 163.61"
 Z="2416"
 Element="8"
 NumHydrogens="0"
 NeedsClean="yes"
 AS="N"
><t
 p="586.60 166.03"
 BoundingBox="586.60 160.78 591.42 166.08"
 LabelJustification="Left"
><s font="3" size="6.2" color="0" face="96">O</s></t></n><n
 id="7841"
 p="597.97 163.61"
 Z="2418"
 Element="8"
 NumHydrogens="0"
 NeedsClean="yes"
 AS="N"
><t
 p="595.57 166.03"
 BoundingBox="595.57 160.78 600.39 166.08"
 LabelJustification="Left"
><s font="3" size="6.2" color="0" face="96">O</s></t></n><n
 id="7842"
 p="584.51 192.95"
 Z="2420"
 AS="N"
/><n
 id="7843"
 p="589 200.72"
 Z="2421"
 AS="N"
/><n
 id="7844"
 p="597.97 200.72"
 Z="2422"
 AS="N"
/><n
 id="7845"
 p="602.45 192.95"
 Z="2423"
 AS="N"
/><n
 id="7846"
 p="580.08 184.24"
 Z="2432"
 Element="1"
 NumHydrogens="0"
 NeedsClean="yes"
 AS="N"
><t
 p="577.83 186.66"
 BoundingBox="577.83 181.53 582.33 186.66"
 LabelJustification="Left"
><s font="3" size="6.2" color="0" face="96">H</s></t></n><n
 id="7847"
 p="606.89 184.24"
 Z="2434"
 Element="1"
 NumHydrogens="0"
 NeedsClean="yes"
 AS="N"
><t
 p="604.64 186.66"
 BoundingBox="604.64 181.53 609.14 186.66"
 LabelJustification="Left"
><s font="3" size="6.2" color="0" face="96">H</s></t></n><b
 id="7848"
 Z="2411"
 B="7835"
 E="7836"
 BS="N"
/><b
 id="7849"
 Z="2412"
 B="7836"
 E="7837"
 BS="N"
/><b
 id="7850"
 Z="2413"
 B="7837"
 E="7838"
 BS="N"
/><b
 id="7851"
 Z="2414"
 B="7838"
 E="7839"
 BS="N"
/><b
 id="7852"
 Z="2415"
 B="7839"
 E="7835"
 BS="N"
/><b
 id="7853"
 Z="2417"
 B="7838"
 E="7840"
 Order="2"
 BS="N"
/><b
 id="7854"
 Z="2419"
 B="7838"
 E="7841"
 Order="2"
 BS="N"
/><b
 id="7855"
 Z="2424"
 B="7835"
 E="7842"
 BS="N"
/><b
 id="7856"
 Z="2425"
 B="7842"
 E="7843"
 BS="N"
/><b
 id="7857"
 Z="2426"
 B="7843"
 E="7844"
 BS="N"
/><b
 id="7858"
 Z="2427"
 B="7844"
 E="7845"
 BS="N"
/><b
 id="7859"
 Z="2428"
 B="7845"
 E="7836"
 BS="N"
/><b
 id="7860"
 Z="2433"
 B="7835"
 E="7846"
 Display="WedgeBegin"
 BS="N"
/><b
 id="7861"
 Z="2435"
 B="7836"
 E="7847"
 Display="WedgeBegin"
 BS="N"
/></fragment><fragment
 id="7556"
 BoundingBox="625.26 160.18 656.58 200.30"
 Z="2438"
><n
 id="7557"
 p="636.43 184.58"
 Z="2436"
 Geometry="Tetrahedral"
 AS="S"
 BondOrdering="7868 7872 7875 7582"
/><n
 id="7558"
 p="645.40 184.58"
 Z="2437"
 Geometry="Tetrahedral"
 AS="S"
 BondOrdering="7868 7869 7581 7583"
/><n
 id="7559"
 p="648.18 176.05"
 Z="2439"
 Element="8"
 NumHydrogens="0"
 NeedsClean="yes"
 AS="N"
><t
 p="645.78 178.47"
 BoundingBox="645.78 173.22 650.60 178.52"
 LabelJustification="Left"
><s font="3" size="6.2" color="0" face="96">O</s></t></n><n
 id="7560"
 p="640.92 170.78"
 Z="2440"
 Element="16"
 NumHydrogens="0"
 NeedsClean="yes"
 AS="N"
><t
 p="638.84 173.20"
 BoundingBox="638.84 167.95 642.99 173.25"
 LabelJustification="Left"
><s font="3" size="6.2" color="0" face="96">S</s></t></n><n
 id="7561"
 p="633.66 176.05"
 Z="2441"
 Element="7"
 NumHydrogens="1"
 NeedsClean="yes"
 AS="N"
><t
 p="635.91 178.47"
 BoundingBox="626.91 173.34 635.91 178.47"
 LabelJustification="Right"
 Justification="Right"
 LabelAlignment="Right"
><s font="3" size="6.2" color="0" face="96">NH</s></t></n><n
 id="7562"
 p="636.43 163.01"
 Z="2447"
 Element="8"
 NumHydrogens="0"
 NeedsClean="yes"
 AS="N"
><t
 p="634.03 165.43"
 BoundingBox="634.03 160.18 638.85 165.48"
 LabelJustification="Left"
><s font="3" size="6.2" color="0" face="96">O</s></t></n><n
 id="7563"
 p="645.40 163.01"
 Z="2449"
 Element="8"
 NumHydrogens="0"
 NeedsClean="yes"
 AS="N"
><t
 p="643 165.43"
 BoundingBox="643 160.18 647.82 165.48"
 LabelJustification="Left"
><s font="3" size="6.2" color="0" face="96">O</s></t></n><n
 id="7564"
 p="631.95 192.35"
 Z="2451"
 AS="N"
/><n
 id="7565"
 p="636.43 200.12"
 Z="2452"
 AS="N"
/><n
 id="7864"
 p="645.40 200.12"
 Z="2453"
 AS="N"
/><n
 id="7865"
 p="649.89 192.35"
 Z="2454"
 AS="N"
/><n
 id="7866"
 p="627.51 183.64"
 Z="2461"
 Element="1"
 NumHydrogens="0"
 NeedsClean="yes"
 AS="N"
><t
 p="625.26 186.06"
 BoundingBox="625.26 180.93 629.76 186.06"
 LabelJustification="Left"
><s font="3" size="6.2" color="0" face="96">H</s></t></n><n
 id="7867"
 p="654.33 183.64"
 Z="2463"
 Element="1"
 NumHydrogens="0"
 NeedsClean="yes"
 AS="N"
><t
 p="652.08 186.06"
 BoundingBox="652.08 180.93 656.58 186.06"
 LabelJustification="Left"
><s font="3" size="6.2" color="0" face="96">H</s></t></n><b
 id="7868"
 Z="2442"
 B="7557"
 E="7558"
 BS="N"
/><b
 id="7869"
 Z="2443"
 B="7558"
 E="7559"
 BS="N"
/><b
 id="7870"
 Z="2444"
 B="7559"
 E="7560"
 BS="N"
/><b
 id="7871"
 Z="2445"
 B="7560"
 E="7561"
 BS="N"
/><b
 id="7872"
 Z="2446"
 B="7561"
 E="7557"
 BS="N"
/><b
 id="7873"
 Z="2448"
 B="7560"
 E="7562"
 Order="2"
 BS="N"
/><b
 id="7874"
 Z="2450"
 B="7560"
 E="7563"
 Order="2"
 BS="N"
/><b
 id="7875"
 Z="2455"
 B="7557"
 E="7564"
 BS="N"
/><b
 id="7578"
 Z="2456"
 B="7564"
 E="7565"
 BS="N"
/><b
 id="7579"
 Z="2457"
 B="7565"
 E="7864"
 BS="N"
/><b
 id="7580"
 Z="2458"
 B="7864"
 E="7865"
 BS="N"
/><b
 id="7581"
 Z="2459"
 B="7865"
 E="7558"
 BS="N"
/><b
 id="7582"
 Z="2462"
 B="7557"
 E="7866"
 Display="WedgeBegin"
 BS="N"
/><b
 id="7583"
 Z="2464"
 B="7558"
 E="7867"
 Display="WedgedHashBegin"
 BS="N"
/></fragment><fragment
 id="8117"
 BoundingBox="640.46 233.68 670.91 269.16"
 Z="2490"
><n
 id="8118"
 p="651.83 258.08"
 Z="2488"
 AS="N"
/><n
 id="8119"
 p="660.80 258.08"
 Z="2489"
 AS="N"
/><n
 id="8120"
 p="663.57 249.55"
 Z="2491"
 Element="8"
 NumHydrogens="0"
 NeedsClean="yes"
 AS="N"
><t
 p="661.17 251.97"
 BoundingBox="661.17 246.72 665.99 252.02"
 LabelJustification="Left"
><s font="3" size="6.2" color="0" face="96">O</s></t></n><n
 id="8121"
 p="656.31 244.27"
 Z="2492"
 Element="16"
 NumHydrogens="0"
 NeedsClean="yes"
 AS="N"
><t
 p="654.23 246.69"
 BoundingBox="654.23 241.44 658.38 246.74"
 LabelJustification="Left"
><s font="3" size="6.2" color="0" face="96">S</s></t></n><n
 id="8122"
 p="649.06 249.55"
 Z="2493"
 Element="7"
 NumHydrogens="0"
 NeedsClean="yes"
 AS="N"
><t
 p="646.81 251.97"
 BoundingBox="646.81 246.84 651.31 251.97"
 LabelJustification="Left"
 LabelAlignment="Above"
><s font="3" size="6.2" color="0" face="96">N</s></t></n><n
 id="8123"
 p="646.55 265.34"
 Z="2499"
 NodeType="GenericNickname"
 NumHydrogens="0"
 NeedsClean="yes"
 AS="N"
 GenericNickname="R"
><t
 p="652.25 267.76"
 BoundingBox="645.16 262.63 652.25 269.11"
 LabelJustification="Right"
 Justification="Right"
 LabelAlignment="Right"
><s font="3" size="6.2" color="0" face="96">R2</s></t></n><n
 id="8124"
 p="666.07 265.34"
 Z="2501"
 NodeType="GenericNickname"
 NumHydrogens="0"
 NeedsClean="yes"
 AS="N"
 GenericNickname="R"
><t
 p="663.82 267.76"
 BoundingBox="663.82 262.63 670.91 269.16"
 LabelJustification="Left"
 LabelAlignment="Left"
><s font="3" size="6.2" color="0" face="96">R3</s></t></n><n
 id="8125"
 p="651.83 236.51"
 Z="2503"
 Element="8"
 NumHydrogens="0"
 NeedsClean="yes"
 AS="N"
><t
 p="649.43 238.93"
 BoundingBox="649.43 233.68 654.25 238.98"
 LabelJustification="Left"
><s font="3" size="6.2" color="0" face="96">O</s></t></n><n
 id="8126"
 p="660.80 236.51"
 Z="2505"
 Element="8"
 NumHydrogens="0"
 NeedsClean="yes"
 AS="N"
><t
 p="658.40 238.93"
 BoundingBox="658.40 233.68 663.22 238.98"
 LabelJustification="Left"
><s font="3" size="6.2" color="0" face="96">O</s></t></n><n
 id="7734"
 p="640.52 246.78"
 Z="2606"
 AS="N"
/><b
 id="8127"
 Z="2494"
 B="8118"
 E="8119"
 BS="N"
/><b
 id="8128"
 Z="2495"
 B="8119"
 E="8120"
 BS="N"
/><b
 id="8129"
 Z="2496"
 B="8120"
 E="8121"
 BS="N"
/><b
 id="8130"
 Z="2497"
 B="8121"
 E="8122"
 BS="N"
/><b
 id="8131"
 Z="2498"
 B="8122"
 E="8118"
 BS="N"
/><b
 id="8132"
 Z="2500"
 B="8118"
 E="8123"
 BS="N"
/><b
 id="8133"
 Z="2502"
 B="8119"
 E="8124"
 BS="N"
/><b
 id="8134"
 Z="2504"
 B="8121"
 E="8125"
 Order="2"
 BS="N"
/><b
 id="8135"
 Z="2506"
 B="8121"
 E="8126"
 Order="2"
 BS="N"
/><b
 id="7735"
 Z="2607"
 B="8122"
 E="7734"
 BS="N"
/></fragment><fragment
 id="8136"
 BoundingBox="528.75 278.02 554.28 312.10"
 Z="2511"
><n
 id="8137"
 p="540.12 302.42"
 Z="2509"
 AS="N"
/><n
 id="8138"
 p="549.09 302.42"
 Z="2510"
 AS="N"
/><n
 id="8139"
 p="551.86 293.89"
 Z="2512"
 Element="8"
 NumHydrogens="0"
 NeedsClean="yes"
 AS="N"
><t
 p="549.46 296.31"
 BoundingBox="549.46 291.06 554.28 296.36"
 LabelJustification="Left"
><s font="3" size="6.2" color="0" face="96">O</s></t></n><n
 id="8140"
 p="544.60 288.62"
 Z="2513"
 Element="16"
 NumHydrogens="0"
 NeedsClean="yes"
 AS="N"
><t
 p="542.52 291.04"
 BoundingBox="542.52 285.79 546.67 291.09"
 LabelJustification="Left"
><s font="3" size="6.2" color="0" face="96">S</s></t></n><n
 id="8141"
 p="537.35 293.89"
 Z="2514"
 Element="7"
 NumHydrogens="0"
 NeedsClean="yes"
 AS="N"
><t
 p="535.10 296.31"
 BoundingBox="535.10 291.18 539.60 296.31"
 LabelJustification="Left"
><s font="3" size="6.2" color="0" face="96">N</s></t></n><n
 id="8142"
 p="528.81 291.12"
 Z="2520"
 AS="N"
/><n
 id="8143"
 p="540.12 280.85"
 Z="2522"
 Element="8"
 NumHydrogens="0"
 NeedsClean="yes"
 AS="N"
><t
 p="537.72 283.27"
 BoundingBox="537.72 278.02 542.54 283.32"
 LabelJustification="Left"
><s font="3" size="6.2" color="0" face="96">O</s></t></n><n
 id="8144"
 p="549.09 280.85"
 Z="2524"
 Element="8"
 NumHydrogens="0"
 NeedsClean="yes"
 AS="N"
><t
 p="546.69 283.27"
 BoundingBox="546.69 278.02 551.51 283.32"
 LabelJustification="Left"
><s font="3" size="6.2" color="0" face="96">O</s></t></n><n
 id="8145"
 p="534.85 309.68"
 Z="2526"
 NodeType="Nickname"
 NeedsClean="yes"
 AS="N"
><fragment
 id="26829"
><n
 id="8147"
 p="534.85 309.68"
 Z="2473"
/><n
 id="8148"
 p="525.96 308.75"
 Z="2474"
/><n
 id="8149"
 p="520.70 315.98"
 Z="2475"
/><n
 id="8150"
 p="524.34 324.15"
 Z="2476"
/><n
 id="8151"
 p="533.23 325.08"
 Z="2477"
/><n
 id="8152"
 p="538.48 317.85"
 Z="2478"
/><n
 id="8153"
 p="540.10 302.45"
 Z="2479"
 NodeType="ExternalConnectionPoint"
 ExternalConnectionNum="1"
/><b
 id="8154"
 Z="2480"
 B="8151"
 E="8152"
 Order="2"
 BondCircularOrdering="8155 0 0 8159"
/><b
 id="8155"
 Z="2481"
 B="8150"
 E="8151"
/><b
 id="8156"
 Z="2482"
 B="8149"
 E="8150"
 Order="2"
 BondCircularOrdering="8157 0 0 8155"
/><b
 id="8157"
 Z="2483"
 B="8148"
 E="8149"
/><b
 id="8158"
 Z="2484"
 B="8147"
 E="8148"
 Order="2"
 BondCircularOrdering="8159 8160 0 8157"
/><b
 id="8159"
 Z="2485"
 B="8147"
 E="8152"
/><b
 id="8160"
 Z="2486"
 B="8153"
 E="8147"
/></fragment><t
 p="536.57 312.10"
 BoundingBox="528.97 306.97 536.57 312.10"
 LabelJustification="Right"
 Justification="Right"
 LabelAlignment="Right"
><s font="3" size="6.2" color="0" face="96">Ph</s></t></n><b
 id="8161"
 Z="2515"
 B="8137"
 E="8138"
 BS="N"
/><b
 id="8162"
 Z="2516"
 B="8138"
 E="8139"
 BS="N"
/><b
 id="8163"
 Z="2517"
 B="8139"
 E="8140"
 BS="N"
/><b
 id="8164"
 Z="2518"
 B="8140"
 E="8141"
 BS="N"
/><b
 id="8165"
 Z="2519"
 B="8141"
 E="8137"
 BS="N"
/><b
 id="8166"
 Z="2521"
 B="8141"
 E="8142"
 BS="N"
/><b
 id="8167"
 Z="2523"
 B="8140"
 E="8143"
 Order="2"
 BS="N"
/><b
 id="8168"
 Z="2525"
 B="8140"
 E="8144"
 Order="2"
 BS="N"
/><b
 id="8169"
 Z="2527"
 B="8137"
 E="8145"
 BS="N"
/></fragment><fragment
 id="8170"
 BoundingBox="578.22 275 609.72 315.12"
 Z="2530"
><n
 id="8171"
 p="589.58 299.40"
 Z="2528"
 Geometry="Tetrahedral"
 AS="S"
 BondOrdering="8184 8188 8191 8196"
/><n
 id="8172"
 p="598.55 299.40"
 Z="2529"
 Geometry="Tetrahedral"
 AS="R"
 BondOrdering="8184 8185 8197 8195"
/><n
 id="8173"
 p="601.32 290.87"
 Z="2531"
 Element="8"
 NumHydrogens="0"
 NeedsClean="yes"
 AS="N"
><t
 p="598.92 293.29"
 BoundingBox="598.92 288.04 603.74 293.34"
 LabelJustification="Left"
><s font="3" size="6.2" color="0" face="96">O</s></t></n><n
 id="8174"
 p="594.07 285.60"
 Z="2532"
 Element="16"
 NumHydrogens="0"
 NeedsClean="yes"
 AS="N"
><t
 p="591.99 288.02"
 BoundingBox="591.99 282.77 596.14 288.07"
 LabelJustification="Left"
><s font="3" size="6.2" color="0" face="96">S</s></t></n><n
 id="8175"
 p="586.81 290.87"
 Z="2533"
 Element="7"
 NumHydrogens="0"
 NeedsClean="yes"
 AS="N"
><t
 p="584.56 293.29"
 BoundingBox="584.56 288.16 589.06 293.29"
 LabelJustification="Left"
 LabelAlignment="Above"
><s font="3" size="6.2" color="0" face="96">N</s></t></n><n
 id="8176"
 p="589.58 277.83"
 Z="2539"
 Element="8"
 NumHydrogens="0"
 NeedsClean="yes"
 AS="N"
><t
 p="587.18 280.25"
 BoundingBox="587.18 275 592 280.30"
 LabelJustification="Left"
><s font="3" size="6.2" color="0" face="96">O</s></t></n><n
 id="8177"
 p="598.55 277.83"
 Z="2541"
 Element="8"
 NumHydrogens="0"
 NeedsClean="yes"
 AS="N"
><t
 p="596.15 280.25"
 BoundingBox="596.15 275 600.97 280.30"
 LabelJustification="Left"
><s font="3" size="6.2" color="0" face="96">O</s></t></n><n
 id="8178"
 p="585.09 307.17"
 Z="2543"
 AS="N"
/><n
 id="8179"
 p="589.58 314.94"
 Z="2544"
 AS="N"
/><n
 id="8180"
 p="598.55 314.94"
 Z="2545"
 AS="N"
/><n
 id="8181"
 p="603.04 307.17"
 Z="2546"
 AS="N"
/><n
 id="8182"
 p="580.66 298.46"
 Z="2554"
 Element="1"
 NumHydrogens="0"
 NeedsClean="yes"
 AS="N"
><t
 p="578.41 300.88"
 BoundingBox="578.41 295.75 582.91 300.88"
 LabelJustification="Left"
><s font="3" size="6.2" color="0" face="96">H</s></t></n><n
 id="8183"
 p="607.47 298.46"
 Z="2556"
 Element="1"
 NumHydrogens="0"
 NeedsClean="yes"
 AS="N"
><t
 p="605.22 300.88"
 BoundingBox="605.22 295.75 609.72 300.88"
 LabelJustification="Left"
><s font="3" size="6.2" color="0" face="96">H</s></t></n><n
 id="7742"
 p="578.28 288.10"
 Z="2608"
 AS="N"
/><b
 id="8184"
 Z="2534"
 B="8171"
 E="8172"
 BS="N"
/><b
 id="8185"
 Z="2535"
 B="8172"
 E="8173"
 BS="N"
/><b
 id="8186"
 Z="2536"
 B="8173"
 E="8174"
 BS="N"
/><b
 id="8187"
 Z="2537"
 B="8174"
 E="8175"
 BS="N"
/><b
 id="8188"
 Z="2538"
 B="8175"
 E="8171"
 BS="N"
/><b
 id="8189"
 Z="2540"
 B="8174"
 E="8176"
 Order="2"
 BS="N"
/><b
 id="8190"
 Z="2542"
 B="8174"
 E="8177"
 Order="2"
 BS="N"
/><b
 id="8191"
 Z="2547"
 B="8171"
 E="8178"
 BS="N"
/><b
 id="8192"
 Z="2548"
 B="8178"
 E="8179"
 BS="N"
/><b
 id="8193"
 Z="2549"
 B="8179"
 E="8180"
 BS="N"
/><b
 id="8194"
 Z="2550"
 B="8180"
 E="8181"
 BS="N"
/><b
 id="8195"
 Z="2551"
 B="8181"
 E="8172"
 BS="N"
/><b
 id="8196"
 Z="2555"
 B="8171"
 E="8182"
 Display="WedgeBegin"
 BS="N"
/><b
 id="8197"
 Z="2557"
 B="8172"
 E="8183"
 Display="WedgeBegin"
 BS="N"
/><b
 id="7743"
 Z="2609"
 B="8175"
 E="7742"
 BS="N"
/></fragment><fragment
 id="8200"
 BoundingBox="637.12 275 668.63 315.12"
 Z="2560"
><n
 id="8201"
 p="648.48 299.40"
 Z="2558"
 Geometry="Tetrahedral"
 AS="S"
 BondOrdering="8214 8218 8221 8226"
/><n
 id="8202"
 p="657.45 299.40"
 Z="2559"
 Geometry="Tetrahedral"
 AS="S"
 BondOrdering="8214 8215 8225 8227"
/><n
 id="8203"
 p="660.23 290.87"
 Z="2561"
 Element="8"
 NumHydrogens="0"
 NeedsClean="yes"
 AS="N"
><t
 p="657.83 293.29"
 BoundingBox="657.83 288.04 662.65 293.34"
 LabelJustification="Left"
><s font="3" size="6.2" color="0" face="96">O</s></t></n><n
 id="8204"
 p="652.97 285.60"
 Z="2562"
 Element="16"
 NumHydrogens="0"
 NeedsClean="yes"
 AS="N"
><t
 p="650.89 288.02"
 BoundingBox="650.89 282.77 655.04 288.07"
 LabelJustification="Left"
><s font="3" size="6.2" color="0" face="96">S</s></t></n><n
 id="8205"
 p="645.71 290.87"
 Z="2563"
 Element="7"
 NumHydrogens="0"
 NeedsClean="yes"
 AS="N"
><t
 p="643.46 293.29"
 BoundingBox="643.46 288.16 647.96 293.29"
 LabelJustification="Left"
 LabelAlignment="Above"
><s font="3" size="6.2" color="0" face="96">N</s></t></n><n
 id="8206"
 p="648.48 277.83"
 Z="2569"
 Element="8"
 NumHydrogens="0"
 NeedsClean="yes"
 AS="N"
><t
 p="646.08 280.25"
 BoundingBox="646.08 275 650.90 280.30"
 LabelJustification="Left"
><s font="3" size="6.2" color="0" face="96">O</s></t></n><n
 id="8207"
 p="657.45 277.83"
 Z="2571"
 Element="8"
 NumHydrogens="0"
 NeedsClean="yes"
 AS="N"
><t
 p="655.05 280.25"
 BoundingBox="655.05 275 659.87 280.30"
 LabelJustification="Left"
><s font="3" size="6.2" color="0" face="96">O</s></t></n><n
 id="8208"
 p="644 307.17"
 Z="2573"
 AS="N"
/><n
 id="8209"
 p="648.48 314.94"
 Z="2574"
 AS="N"
/><n
 id="8210"
 p="657.45 314.94"
 Z="2575"
 AS="N"
/><n
 id="8211"
 p="661.94 307.17"
 Z="2576"
 AS="N"
/><n
 id="8212"
 p="639.56 298.46"
 Z="2583"
 Element="1"
 NumHydrogens="0"
 NeedsClean="yes"
 AS="N"
><t
 p="637.31 300.88"
 BoundingBox="637.31 295.75 641.81 300.88"
 LabelJustification="Left"
><s font="3" size="6.2" color="0" face="96">H</s></t></n><n
 id="8213"
 p="666.38 298.46"
 Z="2585"
 Element="1"
 NumHydrogens="0"
 NeedsClean="yes"
 AS="N"
><t
 p="664.13 300.88"
 BoundingBox="664.13 295.75 668.63 300.88"
 LabelJustification="Left"
><s font="3" size="6.2" color="0" face="96">H</s></t></n><n
 id="7744"
 p="637.18 288.10"
 Z="2610"
 AS="N"
/><b
 id="8214"
 Z="2564"
 B="8201"
 E="8202"
 BS="N"
/><b
 id="8215"
 Z="2565"
 B="8202"
 E="8203"
 BS="N"
/><b
 id="8216"
 Z="2566"
 B="8203"
 E="8204"
 BS="N"
/><b
 id="8217"
 Z="2567"
 B="8204"
 E="8205"
 BS="N"
/><b
 id="8218"
 Z="2568"
 B="8205"
 E="8201"
 BS="N"
/><b
 id="8219"
 Z="2570"
 B="8204"
 E="8206"
 Order="2"
 BS="N"
/><b
 id="8220"
 Z="2572"
 B="8204"
 E="8207"
 Order="2"
 BS="N"
/><b
 id="8221"
 Z="2577"
 B="8201"
 E="8208"
 BS="N"
/><b
 id="8222"
 Z="2578"
 B="8208"
 E="8209"
 BS="N"
/><b
 id="8223"
 Z="2579"
 B="8209"
 E="8210"
 BS="N"
/><b
 id="8224"
 Z="2580"
 B="8210"
 E="8211"
 BS="N"
/><b
 id="8225"
 Z="2581"
 B="8211"
 E="8202"
 BS="N"
/><b
 id="8226"
 Z="2584"
 B="8201"
 E="8212"
 Display="WedgeBegin"
 BS="N"
/><b
 id="8227"
 Z="2586"
 B="8202"
 E="8213"
 Display="WedgedHashBegin"
 BS="N"
/><b
 id="8228"
 Z="2611"
 B="8205"
 E="7744"
 BS="N"
/></fragment><fragment
 id="7715"
 BoundingBox="524.03 233.68 552.63 269.16"
 Z="2589"
><n
 id="7716"
 p="533.55 258.08"
 Z="2587"
 AS="N"
/><n
 id="7717"
 p="542.52 258.08"
 Z="2588"
 AS="N"
/><n
 id="7718"
 p="545.29 249.55"
 Z="2590"
 Element="8"
 NumHydrogens="0"
 NeedsClean="yes"
 AS="N"
><t
 p="542.89 251.97"
 BoundingBox="542.89 246.72 547.71 252.02"
 LabelJustification="Left"
><s font="3" size="6.2" color="0" face="96">O</s></t></n><n
 id="7719"
 p="538.03 244.27"
 Z="2591"
 Element="16"
 NumHydrogens="0"
 NeedsClean="yes"
 AS="N"
><t
 p="535.95 246.69"
 BoundingBox="535.95 241.44 540.10 246.74"
 LabelJustification="Left"
><s font="3" size="6.2" color="0" face="96">S</s></t></n><n
 id="7720"
 p="530.78 249.55"
 Z="2592"
 Element="7"
 NumHydrogens="1"
 NeedsClean="yes"
 AS="N"
><t
 p="533.03 251.97"
 BoundingBox="524.03 246.84 533.03 251.97"
 LabelJustification="Right"
 Justification="Right"
 LabelAlignment="Right"
><s font="3" size="6.2" color="0" face="96">NH</s></t></n><n
 id="7721"
 p="528.27 265.34"
 Z="2598"
 NodeType="GenericNickname"
 NumHydrogens="0"
 NeedsClean="yes"
 AS="N"
 GenericNickname="R"
><t
 p="533.97 267.76"
 BoundingBox="526.88 262.63 533.97 269.11"
 LabelJustification="Right"
 Justification="Right"
 LabelAlignment="Right"
><s font="3" size="6.2" color="0" face="96">R2</s></t></n><n
 id="7722"
 p="547.79 265.34"
 Z="2600"
 NodeType="GenericNickname"
 NumHydrogens="0"
 NeedsClean="yes"
 AS="N"
 GenericNickname="R"
><t
 p="545.54 267.76"
 BoundingBox="545.54 262.63 552.63 269.16"
 LabelJustification="Left"
 LabelAlignment="Left"
><s font="3" size="6.2" color="0" face="96">R3</s></t></n><n
 id="7723"
 p="533.55 236.51"
 Z="2602"
 Element="8"
 NumHydrogens="0"
 NeedsClean="yes"
 AS="N"
><t
 p="531.15 238.93"
 BoundingBox="531.15 233.68 535.97 238.98"
 LabelJustification="Left"
><s font="3" size="6.2" color="0" face="96">O</s></t></n><n
 id="7724"
 p="542.52 236.51"
 Z="2604"
 Element="8"
 NumHydrogens="0"
 NeedsClean="yes"
 AS="N"
><t
 p="540.12 238.93"
 BoundingBox="540.12 233.68 544.94 238.98"
 LabelJustification="Left"
><s font="3" size="6.2" color="0" face="96">O</s></t></n><b
 id="7725"
 Z="2593"
 B="7716"
 E="7717"
 BS="N"
/><b
 id="7726"
 Z="2594"
 B="7717"
 E="7718"
 BS="N"
/><b
 id="7727"
 Z="2595"
 B="7718"
 E="7719"
 BS="N"
/><b
 id="7728"
 Z="2596"
 B="7719"
 E="7720"
 BS="N"
/><b
 id="7729"
 Z="2597"
 B="7720"
 E="7716"
 BS="N"
/><b
 id="7730"
 Z="2599"
 B="7716"
 E="7721"
 BS="N"
/><b
 id="7731"
 Z="2601"
 B="7717"
 E="7722"
 BS="N"
/><b
 id="7732"
 Z="2603"
 B="7719"
 E="7723"
 Order="2"
 BS="N"
/><b
 id="7733"
 Z="2605"
 B="7719"
 E="7724"
 Order="2"
 BS="N"
/></fragment><fragment
 id="8241"
 BoundingBox="517.12 62.37 548.44 89.45"
 Z="2621"
><n
 id="8242"
 p="528.29 73.73"
 Z="2614"
 Geometry="Tetrahedral"
 AS="R"
 BondOrdering="8249 8251 8257 8252"
/><n
 id="8243"
 p="537.26 73.73"
 Z="2615"
 Geometry="Tetrahedral"
 AS="R"
 BondOrdering="8249 8250 8258 8256"
/><n
 id="8244"
 p="540.04 65.20"
 Z="2616"
 Element="8"
 NumHydrogens="1"
 NeedsClean="yes"
 AS="N"
><t
 p="537.64 67.62"
 BoundingBox="537.64 62.37 546.96 67.67"
 LabelJustification="Left"
 LabelAlignment="Left"
><s font="3" size="6.2" color="0" face="96">OH</s></t></n><n
 id="8245"
 p="525.52 65.20"
 Z="2617"
 Element="8"
 NumHydrogens="1"
 NeedsClean="yes"
 AS="N"
><t
 p="527.92 67.62"
 BoundingBox="518.60 62.37 527.92 67.67"
 LabelJustification="Right"
 Justification="Right"
 LabelAlignment="Right"
><s font="3" size="6.2" color="0" face="96">OH</s></t></n><n
 id="7709"
 p="523.81 81.50"
 Z="2624"
 AS="N"
/><n
 id="7711"
 p="528.29 89.27"
 Z="2625"
 AS="N"
/><n
 id="7713"
 p="537.26 89.27"
 Z="2626"
 AS="N"
/><n
 id="8246"
 p="541.75 81.50"
 Z="2627"
 AS="N"
/><n
 id="8247"
 p="519.37 72.79"
 Z="2633"
 Element="1"
 NumHydrogens="0"
 NeedsClean="yes"
 AS="N"
><t
 p="517.12 75.21"
 BoundingBox="517.12 70.08 521.62 75.21"
 LabelJustification="Left"
><s font="3" size="6.2" color="0" face="96">H</s></t></n><n
 id="8248"
 p="546.19 72.79"
 Z="2635"
 Element="1"
 NumHydrogens="0"
 NeedsClean="yes"
 AS="N"
><t
 p="543.94 75.21"
 BoundingBox="543.94 70.08 548.44 75.21"
 LabelJustification="Left"
><s font="3" size="6.2" color="0" face="96">H</s></t></n><b
 id="8249"
 Z="2618"
 B="8242"
 E="8243"
 BS="N"
/><b
 id="8250"
 Z="2619"
 B="8243"
 E="8244"
 BS="N"
/><b
 id="8251"
 Z="2620"
 B="8245"
 E="8242"
 BS="N"
/><b
 id="8252"
 Z="2628"
 B="8242"
 E="7709"
 BS="N"
/><b
 id="8253"
 Z="2629"
 B="7709"
 E="7711"
 BS="N"
/><b
 id="8254"
 Z="2630"
 B="7711"
 E="7713"
 BS="N"
/><b
 id="8255"
 Z="2631"
 B="7713"
 E="8246"
 BS="N"
/><b
 id="8256"
 Z="2632"
 B="8246"
 E="8243"
 BS="N"
/><b
 id="8257"
 Z="2634"
 B="8242"
 E="8247"
 Display="WedgedHashBegin"
 BS="N"
/><b
 id="8258"
 Z="2636"
 B="8243"
 E="8248"
 Display="WedgeBegin"
 BS="N"
/></fragment><fragment
 id="8259"
 BoundingBox="653.68 49.92 694.52 90.05"
 Z="2659"
><n
 id="8260"
 p="674.38 74.33"
 Z="2652"
 Geometry="Tetrahedral"
 AS="S"
 BondOrdering="8281 8283 8285 8290"
/><n
 id="8261"
 p="683.35 74.33"
 Z="2653"
 Geometry="Tetrahedral"
 AS="R"
 BondOrdering="8281 8282 8291 8289"
/><n
 id="7737"
 p="686.12 65.80"
 Z="2654"
 Element="8"
 NumHydrogens="0"
 NeedsClean="yes"
 AS="N"
><t
 p="683.72 68.22"
 BoundingBox="683.72 62.97 688.54 68.27"
 LabelJustification="Left"
 LabelAlignment="Left"
><s font="3" size="6.2" color="0" face="96">O</s></t></n><n
 id="8262"
 p="671.60 65.80"
 Z="2655"
 Element="7"
 NumHydrogens="0"
 NeedsClean="yes"
 AS="N"
><t
 p="669.35 68.22"
 BoundingBox="669.35 63.09 673.85 68.22"
 LabelJustification="Left"
 LabelAlignment="Left"
><s font="3" size="6.2" color="0" face="96">N</s></t></n><n
 id="8263"
 p="662.83 63.93"
 Z="2660"
 NodeType="Nickname"
 NeedsClean="yes"
 AS="N"
><fragment
 id="26830"
><n
 id="7741"
 p="660.07 55.43"
 Z="2637"
 Element="8"
 NumHydrogens="0"
 NeedsClean="yes"
><t
 p="656.17 59.33"
 BoundingBox="656.17 50.87 663.97 59.43"
 LabelJustification="Left"
><s font="3" size="10" color="0" face="96">O</s></t></n><n
 id="8265"
 p="651.32 53.57"
 Z="2638"
/><n
 id="8266"
 p="642.58 51.71"
 Z="2639"
/><n
 id="8267"
 p="645.34 60.21"
 Z="2640"
/><n
 id="8268"
 p="648.56 45.07"
 Z="2641"
/><n
 id="8269"
 p="662.83 63.93"
 Z="2642"
/><n
 id="8270"
 p="656.85 70.57"
 Z="2643"
 Element="8"
 NumHydrogens="0"
 NeedsClean="yes"
><t
 p="652.95 74.47"
 BoundingBox="652.95 66.01 660.75 74.57"
 LabelJustification="Left"
><s font="3" size="10" color="0" face="96">O</s></t></n><n
 id="8271"
 p="671.57 65.79"
 Z="2644"
 NodeType="ExternalConnectionPoint"
 ExternalConnectionNum="1"
/><b
 id="7749"
 Z="2645"
 B="8269"
 E="8270"
 Order="2"
/><b
 id="8272"
 Z="2646"
 B="8265"
 E="8266"
/><b
 id="8273"
 Z="2647"
 B="8265"
 E="8267"
/><b
 id="7752"
 Z="2648"
 B="8265"
 E="8268"
/><b
 id="7753"
 Z="2649"
 B="7741"
 E="8265"
/><b
 id="7754"
 Z="2650"
 B="7741"
 E="8269"
/><b
 id="8274"
 Z="2651"
 B="8271"
 E="8269"
/></fragment><t
 p="664.38 66.35"
 BoundingBox="653.68 61.22 664.38 66.40"
 LabelJustification="Right"
 Justification="Right"
 LabelAlignment="Right"
><s font="3" size="6.2" color="0" face="96">Boc</s></t></n><n
 id="8275"
 p="669.89 82.10"
 Z="2662"
 AS="N"
/><n
 id="8276"
 p="674.38 89.87"
 Z="2663"
 AS="N"
/><n
 id="7758"
 p="683.35 89.87"
 Z="2664"
 AS="N"
/><n
 id="7759"
 p="687.83 82.10"
 Z="2665"
 AS="N"
/><n
 id="7760"
 p="665.45 73.39"
 Z="2671"
 Element="1"
 NumHydrogens="0"
 NeedsClean="yes"
 AS="N"
><t
 p="663.20 75.81"
 BoundingBox="663.20 70.68 667.70 75.81"
 LabelJustification="Left"
><s font="3" size="6.2" color="0" face="96">H</s></t></n><n
 id="8277"
 p="692.27 73.39"
 Z="2673"
 Element="1"
 NumHydrogens="0"
 NeedsClean="yes"
 AS="N"
><t
 p="690.02 75.81"
 BoundingBox="690.02 70.68 694.52 75.81"
 LabelJustification="Left"
><s font="3" size="6.2" color="0" face="96">H</s></t></n><n
 id="8278"
 p="678.87 60.52"
 Z="2675"
 Element="16"
 NumHydrogens="0"
 NeedsClean="yes"
 AS="N"
><t
 p="676.79 62.94"
 BoundingBox="676.79 57.69 680.94 62.99"
 LabelJustification="Left"
><s font="3" size="6.2" color="0" face="96">S</s></t></n><n
 id="8279"
 p="683.36 52.75"
 Z="2678"
 Element="8"
 NumHydrogens="0"
 NeedsClean="yes"
 AS="N"
><t
 p="680.96 55.17"
 BoundingBox="680.96 49.92 685.78 55.22"
 LabelJustification="Left"
><s font="3" size="6.2" color="0" face="96">O</s></t></n><n
 id="8280"
 p="674.38 52.75"
 Z="2680"
 Element="8"
 NumHydrogens="0"
 NeedsClean="yes"
 AS="N"
><t
 p="671.98 55.17"
 BoundingBox="671.98 49.92 676.80 55.22"
 LabelJustification="Left"
><s font="3" size="6.2" color="0" face="96">O</s></t></n><b
 id="8281"
 Z="2656"
 B="8260"
 E="8261"
 BS="N"
/><b
 id="8282"
 Z="2657"
 B="8261"
 E="7737"
 BS="N"
/><b
 id="8283"
 Z="2658"
 B="8262"
 E="8260"
 BS="N"
/><b
 id="8284"
 Z="2661"
 B="8262"
 E="8263"
 BS="N"
/><b
 id="8285"
 Z="2666"
 B="8260"
 E="8275"
 BS="N"
/><b
 id="8286"
 Z="2667"
 B="8275"
 E="8276"
 BS="N"
/><b
 id="8287"
 Z="2668"
 B="8276"
 E="7758"
 BS="N"
/><b
 id="8288"
 Z="2669"
 B="7758"
 E="7759"
 BS="N"
/><b
 id="8289"
 Z="2670"
 B="7759"
 E="8261"
 BS="N"
/><b
 id="8290"
 Z="2672"
 B="8260"
 E="7760"
 Display="WedgeBegin"
 BS="N"
/><b
 id="8291"
 Z="2674"
 B="8261"
 E="8277"
 Display="WedgeBegin"
 BS="N"
/><b
 id="8292"
 Z="2676"
 B="7737"
 E="8278"
 BS="N"
 BeginAttach="0"
/><b
 id="8293"
 Z="2677"
 B="8278"
 E="8262"
 BS="N"
 EndAttach="0"
/><b
 id="8294"
 Z="2679"
 B="8278"
 E="8279"
 Order="2"
 BS="N"
/><b
 id="8295"
 Z="2681"
 B="8278"
 E="8280"
 Order="2"
 BS="N"
/></fragment><fragment
 id="8377"
 BoundingBox="214.95 367.59 255.17 401.68"
 Z="2688"
><n
 id="8378"
 p="235.40 392"
 Z="2686"
 Geometry="Tetrahedral"
 AS="R"
 BondOrdering="8402 8406 0 8454"
/><n
 id="8379"
 p="244.37 392"
 Z="2687"
 Geometry="Tetrahedral"
 AS="S"
 BondOrdering="8402 8403 8456 0"
/><n
 id="8380"
 p="247.15 383.47"
 Z="2689"
 Element="8"
 NumHydrogens="0"
 NeedsClean="yes"
 AS="N"
><t
 p="244.75 385.89"
 BoundingBox="244.75 380.64 249.57 385.94"
 LabelJustification="Left"
><s font="3" size="6.2" color="0" face="96">O</s></t></n><n
 id="8381"
 p="239.89 378.19"
 Z="2690"
 Element="16"
 NumHydrogens="0"
 NeedsClean="yes"
 AS="N"
><t
 p="237.81 380.61"
 BoundingBox="237.81 375.36 241.96 380.66"
 LabelJustification="Left"
><s font="3" size="6.2" color="0" face="96">S</s></t></n><n
 id="8382"
 p="232.63 383.47"
 Z="2691"
 Element="7"
 NumHydrogens="0"
 NeedsClean="yes"
 AS="N"
><t
 p="230.38 385.89"
 BoundingBox="230.38 380.76 234.88 385.89"
 LabelJustification="Left"
><s font="3" size="6.2" color="0" face="96">N</s></t></n><n
 id="8383"
 p="224.10 380.69"
 Z="2697"
 NodeType="Nickname"
 NeedsClean="yes"
 AS="N"
><fragment
 id="26831"
><n
 id="8579"
 p="222.24 371.94"
 Z="1571"
 Element="8"
 NumHydrogens="0"
 NeedsClean="yes"
><t
 p="219.84 374.36"
 BoundingBox="219.84 369.11 224.66 374.41"
 LabelJustification="Left"
><s font="3" size="6.2" color="0" face="96">O</s></t></n><n
 id="8580"
 p="213.73 369.17"
 Z="1572"
/><n
 id="8581"
 p="205.21 366.41"
 Z="1573"
/><n
 id="8582"
 p="207.07 375.16"
 Z="1574"
/><n
 id="8583"
 p="211.86 360.42"
 Z="1575"
/><n
 id="8584"
 p="224.10 380.69"
 Z="1576"
/><n
 id="8585"
 p="217.45 386.68"
 Z="1577"
 Element="8"
 NumHydrogens="0"
 NeedsClean="yes"
><t
 p="215.05 389.10"
 BoundingBox="215.05 383.85 219.87 389.15"
 LabelJustification="Left"
><s font="3" size="6.2" color="0" face="96">O</s></t></n><n
 id="8586"
 p="232.61 383.46"
 Z="1578"
 NodeType="ExternalConnectionPoint"
 ExternalConnectionNum="1"
/><b
 id="8587"
 Z="1579"
 B="8584"
 E="8585"
 Order="2"
/><b
 id="8588"
 Z="1580"
 B="8580"
 E="8581"
/><b
 id="8589"
 Z="1581"
 B="8580"
 E="8582"
/><b
 id="8590"
 Z="1582"
 B="8580"
 E="8583"
/><b
 id="8591"
 Z="1583"
 B="8579"
 E="8580"
/><b
 id="8592"
 Z="1584"
 B="8579"
 E="8584"
/><b
 id="8593"
 Z="1585"
 B="8586"
 E="8584"
/></fragment><t
 p="225.65 383.11"
 BoundingBox="214.95 377.98 225.65 383.16"
 LabelJustification="Right"
 Justification="Right"
 LabelAlignment="Right"
><s font="3" size="6.2" color="0" face="96">Boc</s></t></n><n
 id="8400"
 p="235.40 370.42"
 Z="2699"
 Element="8"
 NumHydrogens="0"
 NeedsClean="yes"
 AS="N"
><t
 p="233 372.84"
 BoundingBox="233 367.59 237.82 372.89"
 LabelJustification="Left"
><s font="3" size="6.2" color="0" face="96">O</s></t></n><n
 id="8401"
 p="244.37 370.42"
 Z="2701"
 Element="8"
 NumHydrogens="0"
 NeedsClean="yes"
 AS="N"
><t
 p="241.97 372.84"
 BoundingBox="241.97 367.59 246.79 372.89"
 LabelJustification="Left"
><s font="3" size="6.2" color="0" face="96">O</s></t></n><n
 id="8453"
 p="230.13 399.26"
 Z="2744"
 NodeType="Nickname"
 NeedsClean="yes"
 AS="N"
><fragment
 id="26832"
><n
 id="8596"
 p="230.13 399.26"
 Z="1586"
/><n
 id="8597"
 p="221.23 398.32"
 Z="1587"
/><n
 id="8598"
 p="215.97 405.56"
 Z="1588"
/><n
 id="8599"
 p="219.61 413.74"
 Z="1589"
/><n
 id="8600"
 p="228.51 414.67"
 Z="1590"
/><n
 id="8601"
 p="233.77 407.43"
 Z="1591"
/><n
 id="8602"
 p="235.39 392.01"
 Z="1592"
 NodeType="ExternalConnectionPoint"
 ExternalConnectionNum="1"
/><b
 id="8603"
 Z="1593"
 B="8600"
 E="8601"
 Order="2"
 BondCircularOrdering="8604 0 0 8608"
/><b
 id="8604"
 Z="1594"
 B="8599"
 E="8600"
/><b
 id="8605"
 Z="1595"
 B="8598"
 E="8599"
 Order="2"
 BondCircularOrdering="8606 0 0 8604"
/><b
 id="8606"
 Z="1596"
 B="8597"
 E="8598"
/><b
 id="8607"
 Z="1597"
 B="8596"
 E="8597"
 Order="2"
 BondCircularOrdering="8608 8609 0 8606"
/><b
 id="8608"
 Z="1598"
 B="8596"
 E="8601"
/><b
 id="8609"
 Z="1599"
 B="8602"
 E="8596"
/></fragment><t
 p="231.85 401.68"
 BoundingBox="224.25 396.55 231.85 401.68"
 LabelJustification="Right"
 Justification="Right"
 LabelAlignment="Right"
><s font="3" size="6.2" color="0" face="96">Ph</s></t></n><n
 id="8455"
 p="249.65 399.26"
 Z="2746"
 NodeType="Nickname"
 NeedsClean="yes"
 AS="N"
><fragment
 id="26833"
><n
 id="8612"
 p="249.65 399.26"
 Z="1600"
/><n
 id="8613"
 p="246.01 407.43"
 Z="1601"
/><n
 id="8614"
 p="251.27 414.67"
 Z="1602"
/><n
 id="8615"
 p="260.17 413.74"
 Z="1603"
/><n
 id="8616"
 p="263.81 405.56"
 Z="1604"
/><n
 id="8617"
 p="258.55 398.32"
 Z="1605"
/><n
 id="8618"
 p="244.39 392.01"
 Z="1606"
 NodeType="ExternalConnectionPoint"
 ExternalConnectionNum="1"
/><b
 id="8619"
 Z="1607"
 B="8616"
 E="8617"
 Order="2"
 BondCircularOrdering="8620 0 0 8624"
/><b
 id="8620"
 Z="1608"
 B="8615"
 E="8616"
/><b
 id="8621"
 Z="1609"
 B="8614"
 E="8615"
 Order="2"
 BondCircularOrdering="8622 0 0 8620"
/><b
 id="8622"
 Z="1610"
 B="8613"
 E="8614"
/><b
 id="8623"
 Z="1611"
 B="8612"
 E="8613"
 Order="2"
 BondCircularOrdering="8624 8625 0 8622"
/><b
 id="8624"
 Z="1612"
 B="8612"
 E="8617"
/><b
 id="8625"
 Z="1613"
 B="8618"
 E="8612"
/></fragment><t
 p="247.57 401.68"
 BoundingBox="247.57 396.55 255.17 401.68"
 LabelJustification="Left"
 LabelAlignment="Left"
><s font="3" size="6.2" color="0" face="96">Ph</s></t></n><b
 id="8402"
 Z="2692"
 B="8378"
 E="8379"
 BS="N"
/><b
 id="8403"
 Z="2693"
 B="8379"
 E="8380"
 BS="N"
/><b
 id="8404"
 Z="2694"
 B="8380"
 E="8381"
 BS="N"
/><b
 id="8405"
 Z="2695"
 B="8381"
 E="8382"
 BS="N"
/><b
 id="8406"
 Z="2696"
 B="8382"
 E="8378"
 BS="N"
/><b
 id="8407"
 Z="2698"
 B="8382"
 E="8383"
 BS="N"
/><b
 id="8408"
 Z="2700"
 B="8381"
 E="8400"
 Order="2"
 BS="N"
/><b
 id="8409"
 Z="2702"
 B="8381"
 E="8401"
 Order="2"
 BS="N"
/><b
 id="8454"
 Z="2745"
 B="8378"
 E="8453"
 Display="WedgeBegin"
 BS="N"
/><b
 id="8456"
 Z="2747"
 B="8379"
 E="8455"
 Display="WedgeBegin"
 BS="N"
/></fragment><fragment
 id="8412"
 BoundingBox="278.45 372.34 313.41 396.93"
 Z="2728"
><n
 id="8413"
 p="299.25 396.75"
 Z="2726"
 AS="N"
/><n
 id="8414"
 p="308.22 396.75"
 Z="2727"
 AS="N"
/><n
 id="8415"
 p="310.99 388.21"
 Z="2729"
 Element="8"
 NumHydrogens="0"
 NeedsClean="yes"
 AS="N"
><t
 p="308.59 390.63"
 BoundingBox="308.59 385.38 313.41 390.68"
 LabelJustification="Left"
><s font="3" size="6.2" color="0" face="96">O</s></t></n><n
 id="8416"
 p="303.74 382.94"
 Z="2730"
 Element="16"
 NumHydrogens="0"
 NeedsClean="yes"
 AS="N"
><t
 p="301.66 385.36"
 BoundingBox="301.66 380.11 305.81 385.41"
 LabelJustification="Left"
><s font="3" size="6.2" color="0" face="96">S</s></t></n><n
 id="8417"
 p="296.48 388.21"
 Z="2731"
 Element="7"
 NumHydrogens="0"
 NeedsClean="yes"
 AS="N"
><t
 p="294.23 390.63"
 BoundingBox="294.23 385.50 298.73 390.63"
 LabelJustification="Left"
><s font="3" size="6.2" color="0" face="96">N</s></t></n><n
 id="8418"
 p="287.95 385.44"
 Z="2737"
 NodeType="Nickname"
 NeedsClean="yes"
 AS="N"
><fragment
 id="26834"
><n
 id="8420"
 p="280.50 350.42"
 Z="2704"
/><n
 id="8421"
 p="271.99 347.66"
 Z="2705"
/><n
 id="8422"
 p="265.34 353.65"
 Z="2706"
/><n
 id="8423"
 p="267.20 362.40"
 Z="2707"
/><n
 id="8424"
 p="275.71 365.17"
 Z="2708"
/><n
 id="8425"
 p="282.36 359.18"
 Z="2709"
/><n
 id="8426"
 p="277.57 373.92"
 Z="2710"
/><n
 id="8427"
 p="286.09 376.69"
 Z="2711"
 Element="8"
 NumHydrogens="0"
 NeedsClean="yes"
><t
 p="283.69 379.11"
 BoundingBox="283.69 373.86 288.51 379.16"
 LabelJustification="Left"
><s font="3" size="6.2" color="0" face="96">O</s></t></n><n
 id="8428"
 p="287.95 385.44"
 Z="2712"
/><n
 id="8429"
 p="281.30 391.43"
 Z="2713"
 Element="8"
 NumHydrogens="0"
 NeedsClean="yes"
><t
 p="278.90 393.85"
 BoundingBox="278.90 388.60 283.72 393.90"
 LabelJustification="Left"
><s font="3" size="6.2" color="0" face="96">O</s></t></n><n
 id="8430"
 p="296.46 388.21"
 Z="2714"
 NodeType="ExternalConnectionPoint"
 ExternalConnectionNum="1"
/><b
 id="8431"
 Z="2715"
 B="8428"
 E="8429"
 Order="2"
/><b
 id="8432"
 Z="2716"
 B="8427"
 E="8428"
/><b
 id="8433"
 Z="2717"
 B="8426"
 E="8427"
/><b
 id="8434"
 Z="2718"
 B="8424"
 E="8425"
 Order="2"
 BondCircularOrdering="8436 8435 0 8440"
/><b
 id="8435"
 Z="2719"
 B="8424"
 E="8426"
/><b
 id="8436"
 Z="2720"
 B="8423"
 E="8424"
/><b
 id="8437"
 Z="2721"
 B="8422"
 E="8423"
 Order="2"
 BondCircularOrdering="8438 0 0 8436"
/><b
 id="8438"
 Z="2722"
 B="8421"
 E="8422"
/><b
 id="8439"
 Z="2723"
 B="8420"
 E="8421"
 Order="2"
 BondCircularOrdering="8440 0 0 8438"
/><b
 id="8440"
 Z="2724"
 B="8420"
 E="8425"
/><b
 id="8441"
 Z="2725"
 B="8430"
 E="8428"
/></fragment><t
 p="289.50 387.86"
 BoundingBox="278.45 382.61 289.50 387.91"
 LabelJustification="Right"
 Justification="Right"
 LabelAlignment="Right"
><s font="3" size="6.2" color="0" face="96">Cbz</s></t></n><n
 id="8442"
 p="299.25 375.17"
 Z="2739"
 Element="8"
 NumHydrogens="0"
 NeedsClean="yes"
 AS="N"
><t
 p="296.85 377.59"
 BoundingBox="296.85 372.34 301.67 377.64"
 LabelJustification="Left"
><s font="3" size="6.2" color="0" face="96">O</s></t></n><n
 id="8443"
 p="308.22 375.17"
 Z="2741"
 Element="8"
 NumHydrogens="0"
 NeedsClean="yes"
 AS="N"
><t
 p="305.82 377.59"
 BoundingBox="305.82 372.34 310.64 377.64"
 LabelJustification="Left"
><s font="3" size="6.2" color="0" face="96">O</s></t></n><b
 id="8444"
 Z="2732"
 B="8413"
 E="8414"
 BS="N"
/><b
 id="8445"
 Z="2733"
 B="8414"
 E="8415"
 BS="N"
/><b
 id="8446"
 Z="2734"
 B="8415"
 E="8416"
 BS="N"
/><b
 id="8447"
 Z="2735"
 B="8416"
 E="8417"
 BS="N"
/><b
 id="8448"
 Z="2736"
 B="8417"
 E="8413"
 BS="N"
/><b
 id="8449"
 Z="2738"
 B="8417"
 E="8418"
 BS="N"
/><b
 id="8450"
 Z="2740"
 B="8416"
 E="8442"
 Order="2"
 BS="N"
/><b
 id="8451"
 Z="2742"
 B="8416"
 E="8443"
 Order="2"
 BS="N"
/></fragment><fragment
 id="8457"
 BoundingBox="158.36 359.14 192.98 410.13"
 Z="2765"
><n
 id="8458"
 p="178.81 383.54"
 Z="2763"
 AS="N"
/><n
 id="8459"
 p="187.78 383.54"
 Z="2764"
 AS="N"
/><n
 id="8460"
 p="190.56 375.01"
 Z="2766"
 Element="8"
 NumHydrogens="0"
 NeedsClean="yes"
 AS="N"
><t
 p="188.16 377.43"
 BoundingBox="188.16 372.18 192.98 377.48"
 LabelJustification="Left"
><s font="3" size="6.2" color="0" face="96">O</s></t></n><n
 id="8461"
 p="183.30 369.74"
 Z="2767"
 Element="16"
 NumHydrogens="0"
 NeedsClean="yes"
 AS="N"
><t
 p="181.22 372.16"
 BoundingBox="181.22 366.91 185.37 372.21"
 LabelJustification="Left"
><s font="3" size="6.2" color="0" face="96">S</s></t></n><n
 id="8462"
 p="176.04 375.01"
 Z="2768"
 Element="7"
 NumHydrogens="0"
 NeedsClean="yes"
 AS="N"
><t
 p="173.79 377.43"
 BoundingBox="173.79 372.30 178.29 377.43"
 LabelJustification="Left"
><s font="3" size="6.2" color="0" face="96">N</s></t></n><n
 id="8463"
 p="167.51 372.24"
 Z="2774"
 NodeType="Nickname"
 NeedsClean="yes"
 AS="N"
><fragment
 id="26835"
><n
 id="8465"
 p="165.65 363.48"
 Z="2748"
 Element="8"
 NumHydrogens="0"
 NeedsClean="yes"
><t
 p="163.25 365.90"
 BoundingBox="163.25 360.65 168.07 365.95"
 LabelJustification="Left"
><s font="3" size="6.2" color="0" face="96">O</s></t></n><n
 id="8466"
 p="157.14 360.72"
 Z="2749"
/><n
 id="8467"
 p="148.62 357.95"
 Z="2750"
/><n
 id="8468"
 p="150.48 366.71"
 Z="2751"
/><n
 id="8469"
 p="155.27 351.96"
 Z="2752"
/><n
 id="8470"
 p="167.51 372.24"
 Z="2753"
/><n
 id="8471"
 p="160.86 378.23"
 Z="2754"
 Element="8"
 NumHydrogens="0"
 NeedsClean="yes"
><t
 p="158.46 380.65"
 BoundingBox="158.46 375.40 163.28 380.70"
 LabelJustification="Left"
><s font="3" size="6.2" color="0" face="96">O</s></t></n><n
 id="8472"
 p="176.02 375"
 Z="2755"
 NodeType="ExternalConnectionPoint"
 ExternalConnectionNum="1"
/><b
 id="8473"
 Z="2756"
 B="8470"
 E="8471"
 Order="2"
/><b
 id="8474"
 Z="2757"
 B="8466"
 E="8467"
/><b
 id="8475"
 Z="2758"
 B="8466"
 E="8468"
/><b
 id="8476"
 Z="2759"
 B="8466"
 E="8469"
/><b
 id="8477"
 Z="2760"
 B="8465"
 E="8466"
/><b
 id="8478"
 Z="2761"
 B="8465"
 E="8470"
/><b
 id="8479"
 Z="2762"
 B="8472"
 E="8470"
/></fragment><t
 p="169.06 374.66"
 BoundingBox="158.36 369.53 169.06 374.71"
 LabelJustification="Right"
 Justification="Right"
 LabelAlignment="Right"
><s font="3" size="6.2" color="0" face="96">Boc</s></t></n><n
 id="8480"
 p="178.81 361.97"
 Z="2776"
 Element="8"
 NumHydrogens="0"
 NeedsClean="yes"
 AS="N"
><t
 p="176.41 364.39"
 BoundingBox="176.41 359.14 181.23 364.44"
 LabelJustification="Left"
><s font="3" size="6.2" color="0" face="96">O</s></t></n><n
 id="8481"
 p="187.78 361.97"
 Z="2778"
 Element="8"
 NumHydrogens="0"
 NeedsClean="yes"
 AS="N"
><t
 p="185.38 364.39"
 BoundingBox="185.38 359.14 190.20 364.44"
 LabelJustification="Left"
><s font="3" size="6.2" color="0" face="96">O</s></t></n><n
 id="8525"
 p="176.04 392.08"
 Z="2780"
 AS="N"
/><n
 id="8527"
 p="183.30 397.35"
 Z="2781"
 AS="N"
/><n
 id="8529"
 p="190.56 392.08"
 Z="2782"
 AS="N"
/><n
 id="8535"
 p="167.84 395.72"
 Z="2787"
 AS="N"
/><n
 id="8537"
 p="166.91 404.65"
 Z="2788"
 AS="N"
/><n
 id="8539"
 p="174.16 409.92"
 Z="2789"
 AS="N"
/><n
 id="8541"
 p="182.36 406.27"
 Z="2790"
 AS="N"
/><b
 id="8514"
 Z="2769"
 B="8458"
 E="8459"
 BS="N"
/><b
 id="8515"
 Z="2770"
 B="8459"
 E="8460"
 BS="N"
/><b
 id="8516"
 Z="2771"
 B="8460"
 E="8461"
 BS="N"
/><b
 id="8517"
 Z="2772"
 B="8461"
 E="8462"
 BS="N"
/><b
 id="8518"
 Z="2773"
 B="8462"
 E="8458"
 BS="N"
/><b
 id="8519"
 Z="2775"
 B="8462"
 E="8463"
 BS="N"
/><b
 id="8520"
 Z="2777"
 B="8461"
 E="8480"
 Order="2"
 BS="N"
/><b
 id="8521"
 Z="2779"
 B="8461"
 E="8481"
 Order="2"
 BS="N"
/><b
 id="8531"
 Z="2783"
 B="8458"
 E="8525"
 BS="N"
/><b
 id="8532"
 Z="2784"
 B="8525"
 E="8527"
 Order="2"
 BS="N"
 BondCircularOrdering="8531 8543 8547 8533"
/><b
 id="8533"
 Z="2785"
 B="8527"
 E="8529"
 BS="N"
/><b
 id="8534"
 Z="2786"
 B="8529"
 E="8459"
 BS="N"
/><b
 id="8543"
 Z="2791"
 B="8525"
 E="8535"
 BS="N"
/><b
 id="8544"
 Z="2792"
 B="8535"
 E="8537"
 Order="2"
 BS="N"
 BondCircularOrdering="8543 0 0 8545"
/><b
 id="8545"
 Z="2793"
 B="8537"
 E="8539"
 BS="N"
/><b
 id="8546"
 Z="2794"
 B="8539"
 E="8541"
 Order="2"
 BS="N"
 BondCircularOrdering="8545 0 0 8547"
/><b
 id="8547"
 Z="2795"
 B="8541"
 E="8527"
 BS="N"
/></fragment><fragment
 id="73"
 BoundingBox="333.49 356.45 371.87 412.82"
 Z="2820"
><n
 id="74"
 p="351.02 371.94"
 Z="2818"
 Element="7"
 NumHydrogens="0"
 NeedsClean="yes"
 AS="N"
><t
 p="348.77 374.36"
 BoundingBox="348.77 369.23 353.27 374.36"
 LabelJustification="Left"
 LabelAlignment="Above"
><s font="3" size="6.2" color="0" face="96">N</s></t></n><n
 id="75"
 p="353.34 380.60"
 Z="2819"
 Geometry="Tetrahedral"
 AS="S"
 BondOrdering="89 90 0 103"
/><n
 id="76"
 p="362.30 381.07"
 Z="2821"
 AS="N"
/><n
 id="77"
 p="365.51 372.70"
 Z="2822"
 Element="8"
 NumHydrogens="0"
 NeedsClean="yes"
 AS="N"
><t
 p="363.11 375.12"
 BoundingBox="363.11 369.87 367.93 375.17"
 LabelJustification="Left"
><s font="3" size="6.2" color="0" face="96">O</s></t></n><n
 id="78"
 p="358.54 367.05"
 Z="2823"
 Element="16"
 NumHydrogens="0"
 NeedsClean="yes"
 AS="N"
><t
 p="356.46 369.47"
 BoundingBox="356.46 364.22 360.61 369.52"
 LabelJustification="Left"
><s font="3" size="6.2" color="0" face="96">S</s></t></n><n
 id="79"
 p="354.06 359.28"
 Z="2829"
 Element="8"
 NumHydrogens="0"
 NeedsClean="yes"
 AS="N"
><t
 p="351.66 361.70"
 BoundingBox="351.66 356.45 356.48 361.75"
 LabelJustification="Left"
><s font="3" size="6.2" color="0" face="96">O</s></t></n><n
 id="80"
 p="365.36 361.23"
 Z="2831"
 Element="8"
 NumHydrogens="0"
 NeedsClean="yes"
 AS="N"
><t
 p="362.96 363.65"
 BoundingBox="362.96 358.40 367.78 363.70"
 LabelJustification="Left"
><s font="3" size="6.2" color="0" face="96">O</s></t></n><n
 id="88"
 p="347.69 387.58"
 Z="2833"
 AS="N"
/><n
 id="104"
 p="350.91 395.95"
 Z="2835"
 AS="N"
/><n
 id="177"
 p="345.26 402.92"
 Z="2837"
 Element="8"
 NumHydrogens="0"
 NeedsClean="yes"
 AS="N"
><t
 p="342.86 405.34"
 BoundingBox="342.86 400.09 347.68 405.39"
 LabelJustification="Left"
><s font="3" size="6.2" color="0" face="96">O</s></t></n><n
 id="179"
 p="359.77 397.35"
 Z="2839"
 Element="8"
 NumHydrogens="0"
 NeedsClean="yes"
 AS="N"
><t
 p="357.37 399.77"
 BoundingBox="357.37 394.52 362.19 399.82"
 LabelJustification="Left"
><s font="3" size="6.2" color="0" face="96">O</s></t></n><n
 id="183"
 p="362.98 405.73"
 Z="2841"
 AS="N"
/><n
 id="185"
 p="357.34 412.70"
 Z="2843"
 AS="N"
/><n
 id="187"
 p="371.84 407.13"
 Z="2845"
 AS="N"
/><n
 id="189"
 p="368.63 398.76"
 Z="2847"
 AS="N"
/><n
 id="9387"
 p="342.64 368.72"
 Z="2849"
 NodeType="Nickname"
 NeedsClean="yes"
 AS="N"
><fragment
 id="26836"
><n
 id="9403"
 p="341.24 359.87"
 Z="2803"
 Element="8"
 NumHydrogens="0"
 NeedsClean="yes"
><t
 p="337.64 363.49"
 BoundingBox="337.64 355.68 344.84 363.59"
 LabelJustification="Left"
><s font="3" size="9.25" color="0" face="96">O</s></t></n><n
 id="9404"
 p="332.87 356.65"
 Z="2804"
/><n
 id="9405"
 p="324.49 353.44"
 Z="2805"
/><n
 id="9406"
 p="325.90 362.30"
 Z="2806"
/><n
 id="9407"
 p="331.46 347.79"
 Z="2807"
/><n
 id="9408"
 p="342.64 368.72"
 Z="2808"
/><n
 id="9409"
 p="335.67 374.37"
 Z="2809"
 Element="8"
 NumHydrogens="0"
 NeedsClean="yes"
><t
 p="332.07 377.99"
 BoundingBox="332.07 370.18 339.27 378.09"
 LabelJustification="Left"
><s font="3" size="9.25" color="0" face="96">O</s></t></n><n
 id="9410"
 p="351.01 371.94"
 Z="2810"
 NodeType="ExternalConnectionPoint"
 ExternalConnectionNum="1"
/><b
 id="9411"
 Z="2811"
 B="9408"
 E="9409"
 Order="2"
/><b
 id="9412"
 Z="2812"
 B="9404"
 E="9405"
/><b
 id="9413"
 Z="2813"
 B="9404"
 E="9406"
/><b
 id="9414"
 Z="2814"
 B="9404"
 E="9407"
/><b
 id="9415"
 Z="2815"
 B="9403"
 E="9404"
/><b
 id="9416"
 Z="2816"
 B="9403"
 E="9408"
/><b
 id="9417"
 Z="2817"
 B="9410"
 E="9408"
/></fragment><t
 p="344.19 371.14"
 BoundingBox="333.49 366.01 344.19 371.19"
 LabelJustification="Right"
 Justification="Right"
 LabelAlignment="Right"
><s font="3" size="6.2" color="0" face="96">Boc</s></t></n><b
 id="89"
 Z="2824"
 B="74"
 E="75"
 Display="WedgedHashEnd"
 BS="N"
/><b
 id="90"
 Z="2825"
 B="75"
 E="76"
 BS="N"
/><b
 id="91"
 Z="2826"
 B="76"
 E="77"
 BS="N"
/><b
 id="92"
 Z="2827"
 B="77"
 E="78"
 BS="N"
/><b
 id="93"
 Z="2828"
 B="78"
 E="74"
 BS="N"
/><b
 id="94"
 Z="2830"
 B="78"
 E="79"
 Order="2"
 BS="N"
/><b
 id="95"
 Z="2832"
 B="78"
 E="80"
 Order="2"
 BS="N"
/><b
 id="103"
 Z="2834"
 B="75"
 E="88"
 BS="N"
/><b
 id="105"
 Z="2836"
 B="88"
 E="104"
 BS="N"
/><b
 id="178"
 Z="2838"
 B="104"
 E="177"
 Order="2"
 BS="N"
/><b
 id="180"
 Z="2840"
 B="104"
 E="179"
 BS="N"
/><b
 id="184"
 Z="2842"
 B="179"
 E="183"
 BS="N"
/><b
 id="186"
 Z="2844"
 B="183"
 E="185"
 BS="N"
/><b
 id="188"
 Z="2846"
 B="183"
 E="187"
 BS="N"
/><b
 id="190"
 Z="2848"
 B="183"
 E="189"
 BS="N"
/><b
 id="9388"
 Z="2850"
 B="74"
 E="9387"
 BS="N"
/></fragment><fragment
 id="3"
 BoundingBox="463.33 369.08 498.79 400.19"
 Z="2898"
><n
 id="4"
 p="498.03 399.64"
 Z="2899"
 AS="N"
 AtomNumber="0"
/><n
 id="5"
 p="492.75 392.38"
 Z="2900"
 Geometry="Tetrahedral"
 AS="R"
 BondOrdering="124 125 0 138"
 AtomNumber="1"
/><n
 id="111"
 p="483.78 392.38"
 Z="2901"
 AS="N"
 AtomNumber="2"
/><n
 id="112"
 p="481.01 383.85"
 Z="2902"
 Element="7"
 NumHydrogens="0"
 NeedsClean="yes"
 AS="N"
 AtomNumber="3"
><t
 p="478.76 386.27"
 BoundingBox="478.76 381.14 483.26 386.27"
 LabelJustification="Left"
><s font="3" size="6.2" color="0" face="96">N</s></t></n><n
 id="113"
 p="472.48 381.08"
 Z="2903"
 NodeType="Nickname"
 NeedsClean="yes"
 AS="N"
 AtomNumber="4"
><fragment
 id="26839"
><n
 id="9689"
 p="470.62 372.33"
 Z="1556"
 Element="8"
 NumHydrogens="0"
 NeedsClean="yes"
><t
 p="468.22 374.75"
 BoundingBox="468.22 369.50 473.04 374.80"
 LabelJustification="Left"
><s font="3" size="6.2" color="0" face="96">O</s></t></n><n
 id="9690"
 p="462.11 369.56"
 Z="1557"
/><n
 id="9691"
 p="453.59 366.79"
 Z="1558"
/><n
 id="9692"
 p="455.45 375.55"
 Z="1559"
/><n
 id="9693"
 p="460.25 360.80"
 Z="1560"
/><n
 id="9694"
 p="472.48 381.08"
 Z="1561"
/><n
 id="9695"
 p="465.83 387.07"
 Z="1562"
 Element="8"
 NumHydrogens="0"
 NeedsClean="yes"
><t
 p="463.43 389.49"
 BoundingBox="463.43 384.24 468.25 389.54"
 LabelJustification="Left"
><s font="3" size="6.2" color="0" face="96">O</s></t></n><n
 id="9696"
 p="480.99 383.85"
 Z="1563"
 NodeType="ExternalConnectionPoint"
 ExternalConnectionNum="1"
/><b
 id="9697"
 Z="1564"
 B="9694"
 E="9695"
 Order="2"
/><b
 id="9698"
 Z="1565"
 B="9690"
 E="9691"
/><b
 id="9699"
 Z="1566"
 B="9690"
 E="9692"
/><b
 id="9700"
 Z="1567"
 B="9690"
 E="9693"
/><b
 id="9701"
 Z="1568"
 B="9689"
 E="9690"
/><b
 id="9702"
 Z="1569"
 B="9689"
 E="9694"
/><b
 id="9703"
 Z="1570"
 B="9696"
 E="9694"
/></fragment><t
 p="474.03 383.50"
 BoundingBox="463.33 378.37 474.03 383.55"
 LabelJustification="Right"
 Justification="Right"
 LabelAlignment="Right"
><s font="3" size="6.2" color="0" face="96">Boc</s></t></n><n
 id="120"
 p="488.26 378.58"
 Z="2904"
 Element="16"
 NumHydrogens="0"
 NeedsClean="yes"
 AS="N"
 AtomNumber="11"
><t
 p="486.18 381"
 BoundingBox="486.18 375.75 490.33 381.05"
 LabelJustification="Left"
><s font="3" size="6.2" color="0" face="96">S</s></t></n><n
 id="121"
 p="482.26 371.91"
 Z="2905"
 Element="8"
 NumHydrogens="0"
 NeedsClean="yes"
 AS="N"
 AtomNumber="12"
><t
 p="479.86 374.33"
 BoundingBox="479.86 369.08 484.68 374.38"
 LabelJustification="Left"
><s font="3" size="6.2" color="0" face="96">O</s></t></n><n
 id="122"
 p="494.27 371.91"
 Z="2906"
 Element="8"
 NumHydrogens="0"
 NeedsClean="yes"
 AS="N"
 AtomNumber="13"
><t
 p="491.87 374.33"
 BoundingBox="491.87 369.08 496.69 374.38"
 LabelJustification="Left"
><s font="3" size="6.2" color="0" face="96">O</s></t></n><n
 id="123"
 p="495.52 383.85"
 Z="2907"
 Element="8"
 NumHydrogens="0"
 NeedsClean="yes"
 AS="N"
 AtomNumber="14"
><t
 p="493.12 386.27"
 BoundingBox="493.12 381.02 497.94 386.32"
 LabelJustification="Left"
><s font="3" size="6.2" color="0" face="96">O</s></t></n><b
 id="124"
 Z="2908"
 B="5"
 E="4"
 Display="WedgedHashBegin"
 BS="N"
/><b
 id="125"
 Z="2909"
 B="5"
 E="111"
 BS="N"
/><b
 id="126"
 Z="2910"
 B="111"
 E="112"
 BS="N"
/><b
 id="127"
 Z="2911"
 B="112"
 E="113"
 BS="N"
/><b
 id="134"
 Z="2912"
 B="112"
 E="120"
 BS="N"
/><b
 id="135"
 Z="2913"
 B="120"
 E="121"
 Order="2"
 BS="N"
/><b
 id="136"
 Z="2914"
 B="120"
 E="122"
 Order="2"
 BS="N"
/><b
 id="137"
 Z="2915"
 B="120"
 E="123"
 BS="N"
/><b
 id="138"
 Z="2916"
 B="5"
 E="123"
 BS="N"
/></fragment><fragment
 id="10106"
 BoundingBox="677.23 162.85 701.76 195.06"
 Z="2922"
><n
 id="10107"
 p="686.75 187.25"
 Z="2920"
 AS="N"
/><n
 id="10108"
 p="695.72 187.25"
 Z="2921"
 Geometry="Tetrahedral"
 AS="R"
 BondOrdering="10114 10115 0 10124"
/><n
 id="10109"
 p="698.50 178.72"
 Z="2923"
 Element="8"
 NumHydrogens="0"
 NeedsClean="yes"
 AS="N"
><t
 p="696.10 181.14"
 BoundingBox="696.10 175.89 700.92 181.19"
 LabelJustification="Left"
><s font="3" size="6.2" color="0" face="96">O</s></t></n><n
 id="10110"
 p="691.24 173.45"
 Z="2924"
 Element="16"
 NumHydrogens="0"
 NeedsClean="yes"
 AS="N"
><t
 p="689.16 175.87"
 BoundingBox="689.16 170.62 693.31 175.92"
 LabelJustification="Left"
><s font="3" size="6.2" color="0" face="96">S</s></t></n><n
 id="10111"
 p="683.98 178.72"
 Z="2925"
 Element="7"
 NumHydrogens="1"
 NeedsClean="yes"
 AS="N"
><t
 p="686.23 181.14"
 BoundingBox="677.23 176.01 686.23 181.14"
 LabelJustification="Right"
 Justification="Right"
 LabelAlignment="Right"
><s font="3" size="6.2" color="0" face="96">NH</s></t></n><n
 id="10112"
 p="686.75 165.68"
 Z="2931"
 Element="8"
 NumHydrogens="0"
 NeedsClean="yes"
 AS="N"
><t
 p="684.35 168.10"
 BoundingBox="684.35 162.85 689.17 168.15"
 LabelJustification="Left"
><s font="3" size="6.2" color="0" face="96">O</s></t></n><n
 id="10113"
 p="695.72 165.68"
 Z="2933"
 Element="8"
 NumHydrogens="0"
 NeedsClean="yes"
 AS="N"
><t
 p="693.32 168.10"
 BoundingBox="693.32 162.85 698.14 168.15"
 LabelJustification="Left"
><s font="3" size="6.2" color="0" face="96">O</s></t></n><n
 id="10123"
 p="701 194.51"
 Z="2936"
 AS="N"
/><b
 id="10114"
 Z="2926"
 B="10107"
 E="10108"
 BS="N"
/><b
 id="10115"
 Z="2927"
 B="10108"
 E="10109"
 BS="N"
/><b
 id="10116"
 Z="2928"
 B="10109"
 E="10110"
 BS="N"
/><b
 id="10117"
 Z="2929"
 B="10110"
 E="10111"
 BS="N"
/><b
 id="10118"
 Z="2930"
 B="10111"
 E="10107"
 BS="N"
/><b
 id="10119"
 Z="2932"
 B="10110"
 E="10112"
 Order="2"
 BS="N"
/><b
 id="10120"
 Z="2934"
 B="10110"
 E="10113"
 Order="2"
 BS="N"
/><b
 id="10124"
 Z="2937"
 B="10108"
 E="10123"
 Display="WedgedHashBegin"
 BS="N"
/></fragment><t
 id="5238"
 p="245.79 50.37"
 BoundingBox="245.79 44.62 356.24 66.67"
 Z="1873"
 Warning="ChemDraw can&apos;t interpret this label."
 LineHeight="auto"
 WordWrapWidth="115"
 LineStarts="14 56 74"
><s font="3" size="6.2" color="0" face="97">Conditions A:
</s><s font="3" size="6.2" color="0" face="96">SO2Cl2 (1.1 equiv.), Imidazole (2 equiv.)
CH2Cl2, -15°C, 4h</s></t><t
 id="5648"
 p="245.70 81.04"
 BoundingBox="245.70 75.29 355.78 112.04"
 Z="1874"
 Warning="ChemDraw can&apos;t interpret this label."
 LineHeight="auto"
 WordWrapWidth="152"
 LineStarts="14 55 99 140 164"
><s font="3" size="6.2" color="0" face="97">Conditions B:
</s><s font="3" size="6.2" color="0" face="96">1. SOCl2 (1.1 equiv.), TEA (2.2 equiv.),
    Imidazole (4 equiv.) CH2Cl2, 0°C, 1 h 
2. NaIO4 (1.5 equiv.),  RuCl3 (0.1 mol%)
    CH3CN, 0°C, 2 - 6 h</s></t><t
 id="6311"
 p="155.28 168.18"
 BoundingBox="140.28 162.43 170.28 177.13"
 Z="2091"
 IgnoreWarnings="yes"
 Warning="Chemical Interpretation is not possible for this label"
 CaptionJustification="Center"
 Justification="Center"
 LineHeight="auto"
 LineStarts="2 11"
><s font="3" size="6.2" color="0" face="1">1
</s><s font="3" size="6.2" color="0">33% / 61%</s></t><t
 id="6312"
 p="208.71 168.18"
 BoundingBox="193.71 162.43 223.71 177.13"
 Z="2092"
 IgnoreWarnings="yes"
 Warning="Chemical Interpretation is not possible for this label"
 CaptionJustification="Center"
 Justification="Center"
 LineHeight="auto"
 LineStarts="2 11"
><s font="3" size="6.2" color="0" face="1">2
</s><s font="3" size="6.2" color="0">45% / 23%</s></t><t
 id="6313"
 p="263.53 168.18"
 BoundingBox="251.98 162.43 275.08 177.13"
 Z="2093"
 IgnoreWarnings="yes"
 Warning="Chemical Interpretation is not possible for this label"
 CaptionJustification="Center"
 Justification="Center"
 LineHeight="auto"
 LineStarts="2 9"
><s font="3" size="6.2" color="0" face="1">3
</s><s font="3" size="6.2" color="0">0% / 0%</s></t><t
 id="6314"
 p="312.57 168.18"
 BoundingBox="301.02 162.43 324.12 177.13"
 Z="2094"
 IgnoreWarnings="yes"
 Warning="Chemical Interpretation is not possible for this label"
 CaptionJustification="Center"
 Justification="Center"
 LineHeight="auto"
 WordWrapWidth="31"
 LineStarts="2 9"
><s font="3" size="6.2" color="0" face="1">4
</s><s font="3" size="6.2" color="0">0% / 0%</s></t><t
 id="6315"
 p="364.17 168.18"
 BoundingBox="350.90 162.43 377.44 177.13"
 Z="2095"
 IgnoreWarnings="yes"
 Warning="Chemical Interpretation is not possible for this label"
 CaptionJustification="Center"
 Justification="Center"
 LineHeight="auto"
 LineStarts="2 10"
><s font="3" size="6.2" color="0" face="1">5
</s><s font="3" size="6.2" color="0">0% / 37%</s></t><t
 id="6316"
 p="415.89 168.18"
 BoundingBox="402.62 162.43 429.16 177.13"
 Z="2096"
 Warning="Chemical Interpretation is not possible for this label"
 CaptionJustification="Center"
 Justification="Center"
 LineHeight="auto"
 LineStarts="2 10"
><s font="3" size="6.2" color="0" face="1">6
</s><s font="3" size="6.2" color="0">0% / 16%</s></t><t
 id="6317"
 p="205.11 245.71"
 BoundingBox="191.84 239.96 218.38 254.66"
 Z="2097"
 Warning="Chemical Interpretation is not possible for this label"
 CaptionJustification="Center"
 Justification="Center"
 LineHeight="auto"
 WordWrapWidth="41"
 LineStarts="2 10"
><s font="3" size="6.2" color="0" face="1">8
</s><s font="3" size="6.2" color="0">7% / 83%</s></t><t
 id="6319"
 p="308.97 245.71"
 BoundingBox="295.70 239.96 322.24 254.66"
 Z="2098"
 Warning="Chemical Interpretation is not possible for this label"
 CaptionJustification="Center"
 Justification="Center"
 LineHeight="auto"
 WordWrapWidth="30"
 LineStarts="3 11"
><s font="3" size="6.2" color="0" face="1">10
</s><s font="3" size="6.2" color="0">12% / 8%</s></t><t
 id="6320"
 p="169.39 326.73"
 BoundingBox="157.84 320.98 180.94 335.68"
 Z="2099"
 Warning="Chemical Interpretation is not possible for this label"
 CaptionJustification="Center"
 Justification="Center"
 LineHeight="auto"
 WordWrapWidth="26"
 LineStarts="3 10"
><s font="3" size="6.2" color="0" face="1">13
</s><s font="3" size="6.2" color="0">0% / 0%</s></t><t
 id="6398"
 p="259.93 245.71"
 BoundingBox="250.11 239.96 269.75 254.66"
 Z="2121"
 Warning="Chemical Interpretation is not possible for this label"
 CaptionJustification="Center"
 Justification="Center"
 LineHeight="auto"
 WordWrapWidth="24"
 LineStarts="2 9"
><s font="3" size="6.2" color="0" face="1">9
</s><s font="3" size="6.2" color="0">- / 68%</s></t><t
 id="6437"
 p="412.29 245.71"
 BoundingBox="399.02 239.96 425.56 254.66"
 Z="2143"
 Warning="Chemical Interpretation is not possible for this label"
 CaptionJustification="Center"
 Justification="Center"
 LineHeight="auto"
 LineStarts="3 11"
><s font="3" size="6.2" color="0" face="1">12
</s><s font="3" size="6.2" color="0">0% / 63%</s></t><t
 id="6534"
 p="152.28 245.71"
 BoundingBox="142.46 239.96 162.10 254.66"
 Z="2171"
 Warning="Chemical Interpretation is not possible for this label"
 CaptionJustification="Center"
 Justification="Center"
 LineHeight="auto"
 WordWrapWidth="23"
 LineStarts="2 9"
><s font="3" size="6.2" color="0" face="1">7
</s><s font="3" size="6.2" color="0">- / 85%</s></t><t
 id="6570"
 p="360.57 245.71"
 BoundingBox="349.02 239.96 372.12 254.66"
 Z="2191"
 Warning="Chemical Interpretation is not possible for this label"
 CaptionJustification="Center"
 Justification="Center"
 LineHeight="auto"
 WordWrapWidth="31"
 LineStarts="3 10"
><s font="3" size="6.2" color="0" face="1">11
</s><s font="3" size="6.2" color="0">0% / 0%</s></t><t
 id="6612"
 p="222.96 326.13"
 BoundingBox="211.41 320.38 234.51 335.08"
 Z="2213"
 Warning="Chemical Interpretation is not possible for this label"
 CaptionJustification="Center"
 Justification="Center"
 LineHeight="auto"
 WordWrapWidth="25"
 LineStarts="3 10"
><s font="3" size="6.2" color="0" face="1">14
</s><s font="3" size="6.2" color="0">0% / 0%</s></t><t
 id="6740"
 p="275.86 326.73"
 BoundingBox="266.04 320.98 285.68 335.68"
 Z="2233"
 Warning="Chemical Interpretation is not possible for this label"
 CaptionJustification="Center"
 Justification="Center"
 LineHeight="auto"
 WordWrapWidth="28"
 LineStarts="3 10"
><s font="3" size="6.2" color="0" face="1">15
</s><s font="3" size="6.2" color="0">47% / -</s></t><t
 id="6831"
 p="326.59 326.73"
 BoundingBox="316.77 320.98 336.41 335.68"
 Z="2256"
 Warning="Chemical Interpretation is not possible for this label"
 CaptionJustification="Center"
 Justification="Center"
 LineHeight="auto"
 WordWrapWidth="27"
 LineStarts="3 10"
><s font="3" size="6.2" color="0" face="1">16
</s><s font="3" size="6.2" color="0">- / 66%</s></t><t
 id="6874"
 p="383.15 326.73"
 BoundingBox="373.33 320.98 392.97 335.68"
 Z="2287"
 Warning="Chemical Interpretation is not possible for this label"
 CaptionJustification="Center"
 Justification="Center"
 LineHeight="auto"
 WordWrapWidth="21"
 LineStarts="3 10"
><s font="3" size="6.2" color="0" face="1">17
</s><s font="3" size="6.2" color="0">- / 23%</s></t><t
 id="7876"
 p="572.30 123.07"
 BoundingBox="572.30 117.32 616.19 139.37"
 Z="2337"
 Warning="ChemDraw can&apos;t interpret this label."
 LineHeight="auto"
 WordWrapWidth="105"
 LineStarts="14 29 44"
><s font="3" size="6.2" color="0" face="97">Conditions D:
</s><s font="3" size="6.2" color="0" face="96">TFA (5 equiv.)
CH2Cl2, RT, o/n</s></t><t
 id="7880"
 p="501.20 209.01"
 BoundingBox="494.99 203.26 507.41 217.96"
 Z="2429"
 IgnoreWarnings="yes"
 Warning="Chemical Interpretation is not possible for this label"
 CaptionJustification="Center"
 Justification="Center"
 LineHeight="auto"
 WordWrapWidth="19"
 LineStarts="3 6"
><s font="3" size="6.2" color="0" face="1">19
</s><s font="3" size="6.2" color="0">67%</s></t><t
 id="7881"
 p="546.32 209.01"
 BoundingBox="540.11 203.26 552.53 217.96"
 Z="2430"
 IgnoreWarnings="yes"
 Warning="Chemical Interpretation is not possible for this label"
 CaptionJustification="Center"
 Justification="Center"
 LineHeight="auto"
 LineStarts="3 6"
><s font="3" size="6.2" color="0" face="1">20
</s><s font="3" size="6.2" color="0">99%</s></t><t
 id="7882"
 p="593.48 209.01"
 BoundingBox="587.27 203.26 599.69 217.96"
 Z="2431"
 Warning="Chemical Interpretation is not possible for this label"
 CaptionJustification="Center"
 Justification="Center"
 LineHeight="auto"
 WordWrapWidth="17"
 LineStarts="3 6"
><s font="3" size="6.2" color="0" face="1">21
</s><s font="3" size="6.2" color="0">99%</s></t><t
 id="7585"
 p="640.92 209.91"
 BoundingBox="634.71 204.16 647.13 218.86"
 Z="2460"
 Warning="Chemical Interpretation is not possible for this label"
 CaptionJustification="Center"
 Justification="Center"
 LineHeight="auto"
 WordWrapWidth="27"
 LineStarts="3 6"
><s font="3" size="6.2" color="0" face="1">22
</s><s font="3" size="6.2" color="0">99%</s></t><t
 id="8229"
 p="565.30 233.69"
 BoundingBox="565.30 227.94 624.66 252.24"
 Z="2487"
 Warning="Chemical Interpretation is not possible for this label"
 LineHeight="auto"
 WordWrapWidth="105"
 LineStarts="14 34 52"
><s font="3" size="6.2" color="0" face="97">Conditions E:
</s><s font="3" size="6.2" color="0" face="96">TMS-CHN</s><s font="3" size="6.2" color="0" face="32">2</s><s font="3" size="6.2" color="0"> (9 equiv.)
DCM, MeOH, RT, o/n</s></t><t
 id="8232"
 p="541.52 328.83"
 BoundingBox="535.31 323.08 547.73 337.78"
 Z="2552"
 IgnoreWarnings="yes"
 Warning="Chemical Interpretation is not possible for this label"
 CaptionJustification="Center"
 Justification="Center"
 LineHeight="auto"
 LineStarts="3 6"
><s font="3" size="6.2" color="0" face="1">24
</s><s font="3" size="6.2" color="0">94%</s></t><t
 id="8233"
 p="593.96 328.83"
 BoundingBox="587.75 323.08 600.17 337.78"
 Z="2553"
 Warning="Chemical Interpretation is not possible for this label"
 CaptionJustification="Center"
 Justification="Center"
 LineHeight="auto"
 WordWrapWidth="34"
 LineStarts="3 6"
><s font="3" size="6.2" color="0" face="1">25
</s><s font="3" size="6.2" color="0">80%</s></t><t
 id="8235"
 p="652.87 328.83"
 BoundingBox="646.66 323.08 659.08 337.78"
 Z="2582"
 Warning="Chemical Interpretation is not possible for this label"
 CaptionJustification="Center"
 Justification="Center"
 LineHeight="auto"
 WordWrapWidth="27"
 LineStarts="3 6"
><s font="3" size="6.2" color="0" face="1">26
</s><s font="3" size="6.2" color="0">77%</s></t><t
 id="8296"
 p="563.53 47.82"
 BoundingBox="563.53 42.07 638.85 98.77"
 Z="2613"
 Warning="Chemical Interpretation is not possible for this label"
 LineHeight="auto"
 WordWrapWidth="156"
 LineStarts="14 40 66 86 115 116 140"
><s font="3" size="6.2" color="0" face="97">Conditions C:
</s><s font="3" size="6.2" color="0" face="96">1. ClSO</s><s font="3" size="6.2" color="0" face="32">2</s><s font="3" size="6.2" color="0">NCO (3.0 equiv.),
</s><s font="3" size="6.2" color="0" face="2">    t</s><s font="3" size="6.2" color="0">-BuOH (3.05 equiv.),
   TEA (6.1 equiv.)
   1,4-dioxane, 0°C then RT

2. 1,4-dioxane, 80-85°C</s></t><t
 id="8297"
 p="678.29 98.83"
 BoundingBox="672.08 93.08 684.50 107.78"
 Z="2682"
 Warning="Chemical Interpretation is not possible for this label"
 CaptionJustification="Center"
 Justification="Center"
 LineHeight="auto"
 LineStarts="3 6"
><s font="3" size="6.2" color="0" face="1">18
</s><s font="3" size="6.2" color="0">44%</s></t><t
 id="8338"
 p="406.08 100.22"
 BoundingBox="406.08 94.67 448.59 101.77"
 Z="2683"
 Warning="Chemical Interpretation is not possible for this label"
 LineHeight="auto"
><s font="3" size="6.2" color="0">yield A / yield B</s></t><t
 id="8376"
 p="414.40 355.20"
 BoundingBox="414.40 349.65 478.32 356.75"
 Z="2685"
 Warning="Chemical Interpretation is not possible for this label"
 LineHeight="auto"
><s font="3" size="6.2" color="0">Commercially available</s></t><t
 id="8411"
 p="231.62 424.32"
 BoundingBox="231.62 418.57 238.52 425.92"
 Z="2703"
 Warning="Chemical Interpretation is not possible for this label"
 LineHeight="auto"
><s font="3" size="6.2" color="0" face="1">28</s></t><t
 id="8452"
 p="292.49 424.32"
 BoundingBox="292.49 418.57 299.39 425.92"
 Z="2743"
 Warning="Chemical Interpretation is not possible for this label"
 LineHeight="auto"
><s font="3" size="6.2" color="0" face="1">29</s></t><t
 id="8548"
 p="172.22 424.32"
 BoundingBox="172.22 418.57 179.12 425.92"
 Z="2796"
 Warning="Chemical Interpretation is not possible for this label"
 LineHeight="auto"
><s font="3" size="6.2" color="0" face="1">27</s></t><t
 id="9544"
 p="353.49 424.32"
 BoundingBox="353.49 418.57 360.39 425.92"
 Z="2851"
 Warning="Chemical Interpretation is not possible for this label"
 LineHeight="auto"
><s font="3" size="6.2" color="0" face="1">30</s></t><t
 id="193"
 p="422.06 424.32"
 BoundingBox="415.16 418.57 422.06 425.92"
 Z="2917"
 Warning="Chemical Interpretation is not possible for this label"
 CaptionJustification="Right"
 Justification="Right"
 LineHeight="auto"
><s font="3" size="6.2" color="0" face="1">31</s></t><t
 id="197"
 p="538.49 424.32"
 BoundingBox="538.49 418.57 545.39 425.92"
 Z="2918"
 Warning="Chemical Interpretation is not possible for this label"
 LineHeight="auto"
><s font="3" size="6.2" color="0" face="1">33</s></t><t
 id="198"
 p="477.62 424.32"
 BoundingBox="477.62 418.57 484.52 425.92"
 Z="2919"
 Warning="Chemical Interpretation is not possible for this label"
 LineHeight="auto"
><s font="3" size="6.2" color="0" face="1">32</s></t><t
 id="10122"
 p="689.51 209.61"
 BoundingBox="683.30 203.86 695.72 218.56"
 Z="2935"
 IgnoreWarnings="yes"
 Warning="Chemical Interpretation is not possible for this label"
 CaptionJustification="Center"
 Justification="Center"
 LineHeight="auto"
 LineStarts="3 6"
><s font="3" size="6.2" color="0" face="1">23
</s><s font="3" size="6.2" color="0">72%</s></t><t
 id="10162"
 p="601.22 424.32"
 BoundingBox="601.22 418.57 608.12 425.92"
 Z="2956"
 Warning="Chemical Interpretation is not possible for this label"
 LineHeight="auto"
><s font="3" size="6.2" color="0" face="1">34</s></t><t
 id="10274"
 p="662.12 424.32"
 BoundingBox="662.12 418.57 669.02 425.92"
 Z="2975"
 Warning="Chemical Interpretation is not possible for this label"
 LineHeight="auto"
><s font="3" size="6.2" color="0" face="1">35</s></t><graphic
 id="26797"
 SupersededBy="26841"
 BoundingBox="396.14 71.32 223.82 71.32"
 Z="1912"
 GraphicType="Line"
 ArrowType="FullHead"
 HeadSize="1000"
/><graphic
 id="26798"
 SupersededBy="26842"
 BoundingBox="463.72 340.20 463.72 53.40"
 Z="2307"
 LineWidth="0.28"
 GraphicType="Line"
 HeadSize="1000"
/><graphic
 id="26799"
 SupersededBy="26843"
 BoundingBox="631.12 140.42 561.50 140.42"
 Z="2372"
 GraphicType="Line"
 ArrowType="FullHead"
 HeadSize="1000"
/><graphic
 id="26800"
 SupersededBy="26844"
 BoundingBox="717.04 107.40 478.72 107.40"
 Z="2472"
 GraphicType="Line"
 HeadSize="1000"
/><graphic
 id="26801"
 SupersededBy="26845"
 BoundingBox="632.92 252.14 559.33 252.14"
 Z="2508"
 GraphicType="Line"
 ArrowType="FullHead"
 HeadSize="1000"
/><graphic
 id="26802"
 SupersededBy="26846"
 BoundingBox="720.65 222.02 474.82 222.02"
 Z="2612"
 GraphicType="Line"
 HeadSize="1000"
/><graphic
 id="26803"
 SupersededBy="26847"
 BoundingBox="656.82 85.74 548.22 85.74"
 Z="2623"
 GraphicType="Line"
 ArrowType="FullHead"
 HeadSize="1000"
/><graphic
 id="26804"
 SupersededBy="26848"
 BoundingBox="723.67 345 124.80 345"
 Z="2684"
 GraphicType="Line"
 HeadSize="1000"
/><scheme
 id="26849"
><step
 id="26850"
 ReactionStepReactants="5730"
 ReactionStepProducts="5763 8241"
 ReactionStepArrows="26797"
 ReactionStepObjectsAboveArrow="5238"
 ReactionStepObjectsBelowArrow="5648"
/><step
 id="26851"
 ReactionStepReactants="5763 8241"
 ReactionStepProducts="8259"
 ReactionStepArrows="26803"
 ReactionStepObjectsAboveArrow="8296"
/></scheme><scheme
 id="26852"
><step
 id="26853"
 ReactionStepReactants="5820 5842 5863 5946 5985 6038 7570"
 ReactionStepProducts="7768"
 ReactionStepArrows="26799"
 ReactionStepObjectsAboveArrow="7876"
/></scheme><scheme
 id="26854"
><step
 id="26855"
 ReactionStepReactants="6495 6176 6124 6575 6359 6691 6089 6808 6537 6851 6403 7787 7715 8136 7802"
 ReactionStepProducts="7556 8200 8117 10106"
 ReactionStepArrows="26801"
 ReactionStepObjectsAboveArrow="8229 7882"
/></scheme><arrow
 id="26841"
 BoundingBox="223.82 69.89 396.14 72.25"
 Z="1912"
 FillType="None"
 ArrowheadHead="Full"
 ArrowheadType="Solid"
 HeadSize="1000"
 ArrowheadCenterSize="875"
 ArrowheadWidth="250"
 Head3D="396.14 71.32 0"
 Tail3D="223.82 71.32 0"
 Center3D="433.71 102.72 0"
 MajorAxisEnd3D="606.03 102.72 0"
 MinorAxisEnd3D="433.71 275.04 0"
/><arrow
 id="26842"
 BoundingBox="463.58 53.40 463.86 340.20"
 Z="2307"
 LineWidth="0.28"
 FillType="None"
 ArrowheadType="Solid"
 HeadSize="1000"
 ArrowheadCenterSize="875"
 ArrowheadWidth="250"
 Head3D="463.72 340.20 0"
 Tail3D="463.72 53.40 0"
 Center3D="648.78 366.90 0"
 MajorAxisEnd3D="935.58 366.90 0"
 MinorAxisEnd3D="648.78 653.70 0"
/><arrow
 id="26843"
 BoundingBox="561.50 138.99 631.12 141.35"
 Z="2372"
 FillType="None"
 ArrowheadHead="Full"
 ArrowheadType="Solid"
 HeadSize="1000"
 ArrowheadCenterSize="875"
 ArrowheadWidth="250"
 Head3D="631.12 140.42 0"
 Tail3D="561.50 140.42 0"
 Center3D="843.34 174.66 0"
 MajorAxisEnd3D="912.96 174.66 0"
 MinorAxisEnd3D="843.34 244.28 0"
/><arrow
 id="26844"
 BoundingBox="478.72 107.21 717.04 107.58"
 Z="2472"
 FillType="None"
 ArrowheadType="Solid"
 HeadSize="1000"
 ArrowheadCenterSize="875"
 ArrowheadWidth="250"
 Head3D="717.04 107.40 0"
 Tail3D="478.72 107.40 0"
 Center3D="909 164.10 0"
 MajorAxisEnd3D="1147.31 164.10 0"
 MinorAxisEnd3D="909 402.42 0"
/><arrow
 id="26845"
 BoundingBox="559.33 250.71 632.92 253.07"
 Z="2508"
 FillType="None"
 ArrowheadHead="Full"
 ArrowheadType="Solid"
 HeadSize="1000"
 ArrowheadCenterSize="875"
 ArrowheadWidth="250"
 Head3D="632.92 252.14 0"
 Tail3D="559.33 252.14 0"
 Center3D="783.63 453.95 0"
 MajorAxisEnd3D="857.21 453.95 0"
 MinorAxisEnd3D="783.63 527.54 0"
/><arrow
 id="26846"
 BoundingBox="474.82 221.83 720.65 222.20"
 Z="2612"
 FillType="None"
 ArrowheadType="Solid"
 HeadSize="1000"
 ArrowheadCenterSize="875"
 ArrowheadWidth="250"
 Head3D="720.65 222.02 0"
 Tail3D="474.82 222.02 0"
 Center3D="911.26 337.53 0"
 MajorAxisEnd3D="1157.08 337.53 0"
 MinorAxisEnd3D="911.26 487.15 0"
/><arrow
 id="26847"
 BoundingBox="548.22 84.31 656.82 86.67"
 Z="2623"
 FillType="None"
 ArrowheadHead="Full"
 ArrowheadType="Solid"
 HeadSize="1000"
 ArrowheadCenterSize="875"
 ArrowheadWidth="250"
 Head3D="656.82 85.74 0"
 Tail3D="548.22 85.74 0"
 Center3D="789.72 289.66 0"
 MajorAxisEnd3D="898.32 289.66 0"
 MinorAxisEnd3D="789.72 398.26 0"
/><arrow
 id="26848"
 BoundingBox="124.80 344.81 723.67 345.18"
 Z="2684"
 FillType="None"
 ArrowheadType="Solid"
 HeadSize="1000"
 ArrowheadCenterSize="875"
 ArrowheadWidth="250"
 Head3D="723.67 345 0"
 Tail3D="124.80 345 0"
 Center3D="739.27 523.80 0"
 MajorAxisEnd3D="1338.14 523.80 0"
 MinorAxisEnd3D="739.27 1122.67 0"
/></page></CDXML>
