# Supplementary material for: Quantum Descriptor-Based Machine-Learning Modeling of Thermal Hazard of Cyclic Sulfamidates
Source: J Chem Inf Model. 2025 Aug 15;65(16):8624–36. doi: 10.1021/acs.jcim.5c01048 (PMC12381854; doi:10.1021/acs.jcim.5c01048)
Supplement: Supplementary file 2 [file ci5c01048_si_002.zip › Novartis_MVA - DATA.xlsx]

## Sheet: Compounds
		TRAINING SET IN BLACK
COMPOUND DATA: NUMBER, SMILES, ENTHALPIES		PREDICTION SET IN RED
		UNSYNTHESIZED IN GREY
Compound	smiles	drH [J/g]	± [J/g]	MW [g/mol]	drH (kcal/mol)
cpd_01	CN1CCOS1(=O)=O	589.9	62.8	137.16	19.3381
cpd_02	O=S1(=O)OCCN1Cc1ccccc1	320.5	16.7	213.258	16.3358
cpd_03	CN1C[C@H](c2ccccc2)OS1(=O)=O	NaN
cpd_04	CC(C)(C)OC(=O)N1C[C@H](c2ccccc2)OS1(=O)=O	NaN
cpd_05	CC(C)(C)OC(=O)N1[C@H](c2ccccc2)COS1(=O)=O	251.5	14.5	299.348	17.9938
cpd_06	CC(C)(C)OC(=O)N1CCOS1(=O)=O	418.3	24.1	223.25	22.3197
cpd_07	O=S1(=O)OC[C@H](c2ccccc2)N1Cc1ccccc1	279.9	44.4	289.356	19.3573
cpd_08	CC1(C)CN(Cc2ccccc2)S(=O)(=O)O1	183.7	34.3	241.312	10.5949
cpd_09	C[C@@H]1[C@@H](c2ccccc2)OS(=O)(=O)N1C	264.6	9.7	227.285	14.3737
cpd_10	O=S1(=O)O[C@H]2CCCC[C@@H]2N1Cc1ccccc1	16.1	4.3	267.35	1.02876
cpd_11	CC1(C)CN(c2ccccc2)S(=O)(=O)O1	NaN
cpd_12	CC(C)N1CCOS1(=O)=O	450.9	12.3	165.214	17.8047
cpd_13	O=S1(=O)OCCN1c1ccccc1	NaN
cpd_14	O=S1(=O)O[C@H](c2ccccc2)CN1Cc1ccccc1	NaN
cpd_15	O=S1(=O)OC[C@@H]2CCCN21	490.3	12.2	163.198	19.1243
cpd_16	CC(C)(C)OC(=O)N1[C@H]2CCCC[C@@H]2OS1(=O)=O	9.4	1	277.342	0.623091
cpd_17	Cc1cccc(C)c1N1[C@@H](c2ccccc2)COS1(=O)=O	216.1	32.7	303.383	15.6695
cpd_18	CC(C)(C)OC(=O)N1[C@@H]2CCCC[C@@H]2OS1(=O)=O	240	91.2	277.342	15.9087
cpd_19	O=S1(=O)NCCO1	762.7	46.8	123.133	22.4459
cpd_20	O=S1(=O)N[C@@H](c2ccccc2)CO1	134	4.4	199.231	6.38073
cpd_21	O=S1(=O)N[C@@H]2CCCC[C@@H]2O1	111.2	2.2	177.225	4.71019
cpd_22	O=S1(=O)N[C@H]2CCCC[C@@H]2O1	110.9	8	177.225	4.69748
cpd_23	C[C@@H]1CNS(=O)(=O)O1	NaN
cpd_24	CN1[C@H](c2ccccc2)COS1(=O)=O	367.8	31.9	213.258	18.7467
cpd_25	CN1[C@@H]2CCCC[C@@H]2OS1(=O)=O	25	7.7	191.252	1.14276
cpd_26	CN1[C@@H]2CCCC[C@H]2OS1(=O)=O	60.3	9	191.252	2.75633
cpd_27	CC(C)(C)OC(=O)N1[C@@H]2c3ccccc3C[C@@H]2OS1(=O)=O	281.1	39.1	311.359	20.9185
cpd_28	CC(C)(C)OC(=O)N1[C@H](c2ccccc2)[C@@H](c2ccccc2)OS1(=O)=O	31.9	3.4	375.446	2.86251
cpd_29	O=C(OCc1ccccc1)N1CCOS1(=O)=O	282.1	8.9	257.267	17.3458
cpd_30	CC(C)(C)OC(=O)C[C@H]1COS(=O)(=O)N1C(=O)OC(C)(C)C	284.1	58.4	337.394	22.9096
cpd_31	COC(=O)[C@H]1COS(=O)(=O)N1C(=O)OC(C)(C)C	215.6	29.7	281.286	14.4946
cpd_32	C[C@@H]1CN(C(=O)OC(C)(C)C)S(=O)(=O)O1	118.2	23.6	237.277	6.70319
cpd_33	C[C@@H]1COS(=O)(=O)N1C(=O)OC(C)(C)C	274	13.7	237.277	15.5387
cpd_34	C[C@@H]1COS(=O)(=O)N1	736.4	0.6	137.16	24.1407
cpd_35	CC1(C)COS(=O)(=O)N1Cc1ccccc1	32.1	4	241.312	1.85137

## Sheet: DSC
DSC METHOD			TRAINING SET (USED FOR BUILDING THE MODEL AND EVALUATING IT USING LEAVE-ONE-OUT CROSS-VALIDATION) IN BLACK. PREDICTION SET IN RED.
Compound	drH (J/g)	drH (kcal/mol)	smiles	MP (°C)	Tons1 (°C)	∆H1 (J/g)	Tons2 (°C)	∆H2 (J/g)	Tons3 (°C)	∆H3 (J/g)	Tons4 (°C)	∆H4 (J/g)	∑ ∆H (J/g)
cpd_01	589.9	19.3381	CN1CCOS1(=O)=O	<25°C	135°C	14	165°C	531	195°C	17	223°C	95	657
cpd_02	320.5	16.3358	O=S1(=O)OCCN1Cc1ccccc1	61-63°C	-		182°C	342	201°C	47	-		389
cpd_05	251.5	17.9938	CC(C)(C)OC(=O)N1[C@H](c2ccccc2)COS1(=O)=O	136-139°C	-		145°C	452	-		237°C	83	535
cpd_06	418.3	22.3197	CC(C)(C)OC(=O)N1CCOS1(=O)=O	119-122°C	-		132°C	343	-		261°C	93	436
cpd_07	279.9	19.3573	O=S1(=O)OC[C@H](c2ccccc2)N1Cc1ccccc1	50-53°C	-		171°C	385	202°C	11	273°C	33	429
cpd_08	183.7	10.5949	CC1(C)CN(Cc2ccccc2)S(=O)(=O)O1	32-34°C	-		125°C	277	171°C	43	-		320
cpd_09	264.6	14.3737	C[C@@H]1[C@@H](c2ccccc2)OS(=O)(=O)N1C	68-70°C	-		179°C	333	201°C	19	-		352
cpd_10	16.1	1.02876	O=S1(=O)O[C@H]2CCCC[C@@H]2N1Cc1ccccc1	103-105°C	-		206°C	556	-				556
cpd_12	450.9	17.8047	CC(C)N1CCOS1(=O)=O	<25°C	130°C	25	186°C	788	-				813
cpd_15	490.3	19.1243	O=S1(=O)OC[C@@H]2CCCN21	44-47°C	-		185°C	792	-				792
cpd_16	9.4	0.623091	CC(C)(C)OC(=O)N1[C@H]2CCCC[C@@H]2OS1(=O)=O	84-87°C	-		148°C	451	216°C	18	238°C	34	503
cpd_17	216.1	15.6695	Cc1cccc(C)c1N1[C@@H](c2ccccc2)COS1(=O)=O	118-120°C	-		167°C	472	-	-	288°C	83	555
cpd_18	240	15.9087	CC(C)(C)OC(=O)N1[C@@H]2CCCC[C@@H]2OS1(=O)=O	116-119°C	-		158°C	250	225°C	41	-		291
cpd_19	762.7	22.4459	O=S1(=O)NCCO1	<25°C	-		123°C	321	156°C	147	227°C	446	914
cpd_20	134	6.38073	O=S1(=O)N[C@@H](c2ccccc2)CO1	97-99°C	-		166°C	617	208°C	16	-		633
cpd_21	111.2	4.71019	O=S1(=O)N[C@@H]2CCCC[C@@H]2O1	51-54°C	-		147°C	354	170°C	40	201°C	118	512
cpd_22	110.9	4.69748	O=S1(=O)N[C@H]2CCCC[C@@H]2O1	95-96°C	-		146°C	566	204°C	146	-		712
cpd_24	367.8	18.7467	CN1[C@H](c2ccccc2)COS1(=O)=O	86-90°C	-		180°C	625	-		-		625
cpd_25	25	1.14276	CN1[C@@H]2CCCC[C@@H]2OS1(=O)=O	<25°C	-		167°C	436	200°C	59	226°C	77	572
cpd_26	60.3	2.75633	CN1[C@@H]2CCCC[C@H]2OS1(=O)=O	68-71°C	-		204°C	775	-		-		775
cpd_27	281.1	20.9185	CC(C)(C)OC(=O)N1[C@@H]2c3ccccc3C[C@@H]2OS1(=O)=O	130-132°C	141°C	18	181°C	337	-		-		355
cpd_28	31.9	2.86251	CC(C)(C)OC(=O)N1[C@H](c2ccccc2)[C@@H](c2ccccc2)OS1(=O)=O	123-125°C	-		127°C	258	-		266°C	60	318
cpd_29	282.1	17.3458	O=C(OCc1ccccc1)N1CCOS1(=O)=O	105-109°C	-		119°C	230	169°C	175	236°C	162	567
cpd_30	284.1	22.9096	CC(C)(C)OC(=O)C[C@H]1COS(=O)(=O)N1C(=O)OC(C)(C)C	86-89°C	102°C	121	189°C	327	-		369°C	12	460
cpd_31	215.6	14.4946	COC(=O)[C@H]1COS(=O)(=O)N1C(=O)OC(C)(C)C	104°C	102°C	73	130°C	736	247°C	207	-		1016
cpd_32	118.2	6.70319	C[C@@H]1CN(C(=O)OC(C)(C)C)S(=O)(=O)O1	120°C	119°C	104	142°C	663	235°C	104	-		871
cpd_33	274	15.5387	C[C@@H]1COS(=O)(=O)N1C(=O)OC(C)(C)C	111°C	107°C	240	152°C	487	232°C	104	-		831
cpd_34	736.4	24.1407	C[C@@H]1COS(=O)(=O)N1	44°C	-		179°C	805	206°C	62	266°C	405	1272
cpd_35	32.1	1.85137	CC1(C)COS(=O)(=O)N1Cc1ccccc1	88°C			230°C	607	-		322°C	64	671
RESULTS OBTAINED USING THE DSC METHOD
				Cross-Validation Results with DSC			Prediction Results with DSC
				Compound	Measured [J/g]	Predicted [J/g]	Compound	Measured [J/g]	Predicted [J/g]
				1	589.9	298.395	7	279.9	205.649
				2	320.5	189.377	12	450.9	361.854
				5	251.5	248.768	21	111.2	239.412
				6	418.3	208.496	24	367.8	285.378
				8	183.7	161.309	31	215.6	444.431
				9	264.6	174.326	32	118.2	385.447
				10	16.1	257.31	33	274	369.176
				15	490.3	353.311	34	736.4	548.567
				16	9.4	235.751	35	32.1	304.09
				17	216.1	256.904
				18	240	149.513		SEP [J/g]	175.998
				19	762.7	402.939
				20	134	288.633
				22	110.9	320.769
				25	25	263.819
				26	60.3	346.396
				27	281.1	175.547
				28	31.9	160.496
				29	282.1	261.785
				30	284.1	218.259
					SEV [J/g]	181.876

## Sheet: PLS
PLS METHOD			TRAINING SET (USED FOR BUILDING THE MODEL AND EVALUATING IT USING LEAVE-ONE-OUT CROSS-VALIDATION) IN BLACK. PREDICTION SET IN RED.
Compound	drH (J/g)	drH (kcal/mol)	smiles	xtb_acetonitrile_f_plus S	xtb_acetonitrile_f_plus N	xtb_acetonitrile_f_plus N H	xtb_acetonitrile_f_plus O	xtb_acetonitrile_f_plus C(N)	xtb_acetonitrile_f_plus C(N) H	xtb_acetonitrile_f_plus C(O)	xtb_acetonitrile_f_plus C(O) H	xtb_acetonitrile_f_zero S	xtb_acetonitrile_f_zero N	xtb_acetonitrile_f_zero N H	xtb_acetonitrile_f_zero O	xtb_acetonitrile_f_zero C(N)	xtb_acetonitrile_f_zero C(N) H	xtb_acetonitrile_f_zero C(O)	xtb_acetonitrile_f_zero C(O) H	xtb_acetonitrile_f_minus S	xtb_acetonitrile_f_minus N	xtb_acetonitrile_f_minus N H	xtb_acetonitrile_f_minus O	xtb_acetonitrile_f_minus C(N)	xtb_acetonitrile_f_minus C(N) H	xtb_acetonitrile_f_minus C(O)	xtb_acetonitrile_f_minus C(O) H	xtb_acetonitrile_mulliken_charges S	xtb_acetonitrile_mulliken_charges N	xtb_acetonitrile_mulliken_charges N H	xtb_acetonitrile_mulliken_charges O	xtb_acetonitrile_mulliken_charges C(N)	xtb_acetonitrile_mulliken_charges C(N) H	xtb_acetonitrile_mulliken_charges C(O)	xtb_acetonitrile_mulliken_charges C(O) H	jaguar_s_j_Atom_Fukui_Index_f_NN_HOMO S	jaguar_s_j_Atom_Fukui_Index_f_NN_HOMO N	jaguar_s_j_Atom_Fukui_Index_f_NN_HOMO N H	jaguar_s_j_Atom_Fukui_Index_f_NN_HOMO O	jaguar_s_j_Atom_Fukui_Index_f_NN_HOMO C(N)	jaguar_s_j_Atom_Fukui_Index_f_NN_HOMO C(N) H	jaguar_s_j_Atom_Fukui_Index_f_NN_HOMO C(O)	jaguar_s_j_Atom_Fukui_Index_f_NN_HOMO C(O) H	jaguar_s_j_Atom_Fukui_Index_f_NN_LUMO S	jaguar_s_j_Atom_Fukui_Index_f_NN_LUMO N	jaguar_s_j_Atom_Fukui_Index_f_NN_LUMO N H	jaguar_s_j_Atom_Fukui_Index_f_NN_LUMO O	jaguar_s_j_Atom_Fukui_Index_f_NN_LUMO C(N)	jaguar_s_j_Atom_Fukui_Index_f_NN_LUMO C(N) H
cpd_01	589.9	19.3381	CN1CCOS1(=O)=O	-0.322	-0.054	-0.0600676	-0.081	0.032	-0.0655	0.004	-0.075	-0.218	-0.099	-0.0615112	-0.061	0.035	-0.0955	0.012	-0.0755	-0.114	-0.143	-0.0633141	-0.04	0.038	-0.1245	0.019	-0.076	1.45431	-0.311635	0.225458	-0.442484	-0.016983	0.0854547	0.0489395	0.104785	0.0073	0.4726	0.00339964	0.0023	0.0156	0.0267	0.0026	0.001	0.2714	0.0133	0.152462	0.0407	0.1378	0.00905
cpd_02	320.5	16.3358	O=S1(=O)OCCN1Cc1ccccc1	-0.0489935	-0.00843334	-0.0600676	-0.00825095	0.0103072	-0.0169643	0.00499786	-0.0127848	-0.0603845	-0.0433099	-0.0615112	-0.0129877	0.0170568	-0.0407977	0.00873387	-0.0247144	-0.0713242	-0.0773931	-0.0633141	-0.0172016	0.0232147	-0.0648192	0.0123141	-0.036187	1.4617	-0.319837	0.225458	-0.444693	-0.0120214	0.0837711	0.0502609	0.102532	0.00443608	0.147692	0.00339964	0.00448319	0.00550376	0.00721372	0.00179275	0.000345058	0.0104815	0.00950654	0.152462	0.00255107	0.00986515	0.00056969
cpd_05	251.5	17.9938	CC(C)(C)OC(=O)N1[C@H](c2ccccc2)COS1(=O)=O	-0.0596319	-0.0145119	-0.0600676	-0.0120461	0.0101107	-0.0442312	0.00759513	-0.0288055	-0.0484341	-0.0192499	-0.0615112	-0.0106548	0.00876034	-0.0473741	0.00659513	-0.0271224	-0.037476	-0.0233159	-0.0633141	-0.00948955	0.007369	-0.0505779	0.005631	-0.0257006	1.52196	-0.323776	0.225458	-0.430225	0.0397014	0.088922	0.04863	0.104542	0.000743601	0.0595096	0.00339964	0.00452865	0.0101127	0.011624	0.0151001	0.00197651	0.00952768	0.0100772	0.152462	0.00335956	0.0358424	0.010722
cpd_06	418.3	22.3197	CC(C)(C)OC(=O)N1CCOS1(=O)=O	-0.17664	-0.057	-0.0600676	-0.035612	0.023776	-0.052806	0.013388	-0.041694	-0.116716	-0.057388	-0.0615112	-0.027612	0.020388	-0.059694	0.012	-0.041806	-0.057	-0.057776	-0.0633141	-0.019612	0.017	-0.067194	0.010612	-0.042112	1.51195	-0.315121	0.225458	-0.429053	-0.0103421	0.109366	0.0426372	0.114052	0.000750783	0.386818	0.00339964	0.00158083	0.018382	0.0233068	0.0044952	0.000885807	0.0449256	0.0446704	0.152462	0.00458479	0.00292719	0.018322
cpd_07	279.9	19.3573	O=S1(=O)OC[C@H](c2ccccc2)N1Cc1ccccc1	-0.0450298	0.00336618	-0.0600676	-0.00738379	0.00560727	-0.0315437	0.0061576	-0.0194279	-0.0513361	-0.0190082	-0.0615112	-0.009452	0.00781958	-0.0418106	0.00712431	-0.023331	-0.0579791	-0.041731	-0.0633141	-0.011816	0.0100162	-0.0518498	0.00809102	-0.0271019	1.47003	-0.330298	0.225458	-0.442567	0.0349905	0.0553418	0.0570452	0.0921029	0.0024495	0.0410933	0.00339964	0.00236439	0.00326752	0.00195169	0.00283634	0.0005117	0.0145665	0.0122703	0.152462	0.00533939	0.0446404	0.00101657
cpd_08	183.7	10.5949	CC1(C)CN(Cc2ccccc2)S(=O)(=O)O1	-0.0455908	-0.00367076	-0.0600676	-0.00505825	0.0122108	-0.0162982	-0.0019432	-0.0411134	-0.0616495	-0.0413739	-0.0615112	-0.00759051	0.0199799	-0.0420103	-0.00227732	-0.044401	-0.0778648	-0.0790553	-0.0633141	-0.0109483	0.027251	-0.0674921	-0.00330154	-0.0477572	1.45933	-0.322861	0.225458	-0.455759	-0.0116873	0.0719172	0.141751	0.0847116	0.00500065	0.203422	0.00339964	0.00414336	0.00708192	0.0105395	0.00183234	0.00176623	0.00804266	0.00882736	0.152462	0.00234511	0.0081581	0.000450354
cpd_09	264.6	14.3737	C[C@@H]1[C@@H](c2ccccc2)OS(=O)(=O)N1C	-0.0640042	-0.000667372	-0.0600676	-0.0223347	0.00277825	-0.0217228	0.0044435	-0.052	-0.071113	-0.0447228	-0.0615112	-0.0205011	0.00761193	-0.0488912	0.007	-0.0513326	-0.0782218	-0.0887782	-0.0633141	-0.0196674	0.0133902	-0.0751705	0.0095565	-0.0496653	1.463	-0.325546	0.225458	-0.452019	0.0400218	0.0429302	0.0952641	0.0767855	0.00551642	0.257544	0.00339964	0.00961193	0.0171484	0.0187689	0.00454202	0.00105971	0.0132565	0.00423944	0.152462	0.0155629	0.0205446	0.000544139
cpd_10	16.1	1.02876	O=S1(=O)O[C@H]2CCCC[C@@H]2N1Cc1ccccc1	-0.0474948	-0.00478426	-0.0600676	-0.00693773	0.0065007	-0.0168307	0.00303675	-0.011998	-0.0574423	-0.0290866	-0.0615112	-0.00909902	0.0102698	-0.035986	0.00486423	-0.0193431	-0.067403	-0.0533634	-0.0633141	-0.0112112	0.0140757	-0.0542159	0.00665693	-0.0257364	1.46571	-0.339797	0.225458	-0.457774	0.0388746	0.0392413	0.105899	0.0600781	0.00365965	0.0638367	0.00339964	0.0033696	0.00446077	0.00458545	0.000958476	4.69815e-05	0.0106149	0.0099422	0.152462	0.000540579	0.0106696	0.000879634
cpd_12	450.9	17.8047	CC(C)N1CCOS1(=O)=O	-0.309007	-0.0505602	-0.0600676	-0.0799487	0.025635	-0.06584	0.0109224	-0.071203	-0.207501	-0.0774503	-0.0615112	-0.0538415	0.0268711	-0.0824028	0.0139076	-0.0636164	-0.105759	-0.103749	-0.0633141	-0.0279705	0.0288711	-0.0994871	0.0166568	-0.0560298	1.45929	-0.327351	0.225458	-0.445386	-0.0112227	0.0828675	0.0513147	0.0999515	0.00550723	0.476678	0.00339964	0.00393901	0.0159119	0.0266906	0.00331238	0.00112396	0.270495	0.0255323	0.152462	0.036397	0.131053	0.00335474
cpd_15	490.3	19.1243	O=S1(=O)OC[C@@H]2CCCN21	-0.312	-0.058	-0.0600676	-0.077	0.011	-0.061	0.021	-0.0685	-0.21	-0.076	-0.0615112	-0.062	0.013	-0.071	0.021	-0.069	-0.107	-0.094	-0.0633141	-0.047	0.015	-0.082	0.02	-0.0705	1.46032	-0.329247	0.225458	-0.448881	0.0236421	0.0775421	0.0469631	0.0884734	0.0148	0.5362	0.00339964	0.0793	0.0161	0.0231	0.0286	0.00625	0.2226	0.0289	0.152462	0.0222	0.1613	0.0266
cpd_16	9.4	0.623091	CC(C)(C)OC(=O)N1[C@H]2CCCC[C@@H]2OS1(=O)=O	-0.170894	-0.055	-0.0600676	-0.0391101	0.0203348	-0.0501101	0.00844495	-0.031	-0.10856	-0.042	-0.0615112	-0.0261101	0.0158899	-0.0515551	0.00655505	-0.0335551	-0.0463348	-0.0291101	-0.0633141	-0.0131101	0.011	-0.0525551	0.00366516	-0.0361101	1.51433	-0.336206	0.225458	-0.444823	0.0451815	0.066389	0.101378	0.0627467	0.0010546	0.382986	0.00339964	0.00146606	0.0191546	0.0358661	0.00384449	0.000844495	0.06436	0.0602697	0.152462	0.0096454	0.00686606	0.0255189
cpd_17	216.1	15.6695	Cc1cccc(C)c1N1[C@@H](c2ccccc2)COS1(=O)=O	-0.0618112	0.0147832	-0.0600676	-0.0054056	-0.00018881	-0.0334056	0.00818881	-0.0232972	-0.0688112	-0.00759441	-0.0615112	-0.00721678	0.00181119	-0.0372168	0.00918881	-0.0247028	-0.076	-0.0297832	-0.0633141	-0.00921678	0.00421678	-0.0408392	0.00978321	-0.0262028	1.48016	-0.324075	0.225458	-0.44406	0.036369	0.0661152	0.0580741	0.0896894	0.000978322	0.00672377	0.00339964	0.000440559	0.000640559	0.000140559	0.000121678	2.02797e-05	0.019751	0.0258797	0.152462	0.0048972	0.064328	0.000416083
cpd_18	240	15.9087	CC(C)(C)OC(=O)N1[C@@H]2CCCC[C@@H]2OS1(=O)=O	-0.174621	-0.0453907	-0.0600676	-0.0305182	0.0158172	-0.047914	0.0029599	-0.0363171	-0.112748	-0.0372474	-0.0615112	-0.0221638	0.0103956	-0.0470541	0.00489118	-0.0448701	-0.0514256	-0.029004	-0.0633141	-0.0132638	0.00442583	-0.0471752	0.00639084	-0.0534344	1.51475	-0.328191	0.225458	-0.435204	0.0411672	0.0849819	0.100255	0.0618766	0.000448104	0.384484	0.00339964	0.00431682	0.0260232	0.0159929	0.00669147	0.00314748	0.0472142	0.0491108	0.152462	0.00547046	0.00996537	0.0183088
cpd_19	762.7	22.4459	O=S1(=O)NCCO1	-0.329	-0.053	-0.075	-0.086	0.034	-0.067	0.009	-0.076	-0.231	-0.076	-0.079	-0.087	0.029	-0.091	0.013	-0.0985	-0.133	-0.1	-0.084	-0.089	0.025	-0.115	0.017	-0.121	1.46602	-0.402283	0.229424	-0.451167	-0.0221127	0.101547	0.0457471	0.099162	0.0168	0.0217	0.0009	0.1911	0.0027	0	0.0077	0.01035	0.2014	-0.0326	0.3165	0.0242	0.1153	0.0502
cpd_20	134	6.38073	O=S1(=O)N[C@@H](c2ccccc2)CO1	-0.0646215	-0.0120964	-0.0302027	-0.0126317	0.00620435	-0.0483395	0.0109409	-0.031359	-0.0656605	-0.0344763	-0.0415336	-0.0225828	0.00698134	-0.0602547	0.012184	-0.042213	-0.0663499	-0.0568561	-0.0529424	-0.0325339	0.00775834	-0.071898	0.0129322	-0.0534648	1.47377	-0.412911	0.226896	-0.444893	0.0312504	0.0763031	0.0524057	0.0918885	0.00284276	0.0553661	0.00239896	0.00963782	0.00877656	0.00507017	0.00890547	0.00177569	0.0136039	0.0156914	0.0116869	0.00473757	0.0546857	0.00382649
cpd_21	111.2	4.71019	O=S1(=O)N[C@@H]2CCCC[C@@H]2O1	-0.330994	-0.0414134	-0.077767	-0.0730232	0.0168083	-0.0550037	-0.00779968	-0.0750015	-0.204404	-0.0517901	-0.0661758	-0.0538107	0.0175866	-0.0839538	-0.00122346	-0.0719845	-0.0770203	-0.0613708	-0.0545846	-0.0351903	0.017768	-0.112901	0.004554	-0.0681715	1.4656	-0.407186	0.219938	-0.455855	0.039484	0.0448879	0.0995207	0.0804281	0.00829843	0.319828	0.00332058	0.0553605	0.0172791	0.0329889	0.00895296	0.00247367	0.211898	0.0108311	0.0879559	0.0485477	0.073878	0.00237232
cpd_22	110.9	4.69748	O=S1(=O)N[C@H]2CCCC[C@@H]2O1	-0.312	-0.054	-0.0750001	-0.0829998	0.0219999	-0.0490001	1.9e-08	-0.059	-0.199	-0.0580001	-0.0640001	-0.0579999	0.015	-0.0610002	1.33e-07	-0.0649999	-0.0859999	-0.0630001	-0.0530001	-0.032	0.00800015	-0.0730004	2.28e-07	-0.0709998	1.46682	-0.416826	0.220053	-0.46224	0.0320212	0.0697044	0.101441	0.0511909	0.0179998	0.276202	0.00689995	0.0472992	0.00820019	0.0101005	0.0233996	0.00109998	0.1868	-0.00579984	0.1292	0.0359001	0.0414004	0.0274995
cpd_24	367.8	18.7467	CN1[C@H](c2ccccc2)COS1(=O)=O	-0.067	-0.004	-0.0600676	-0.013	0.009	-0.045	0.006	-0.03	-0.0730215	-0.046	-0.0615112	-0.017	0.013	-0.069	0.009	-0.0355	-0.08	-0.0870215	-0.0633141	-0.021	0.017	-0.094	0.012	-0.0414893	1.46056	-0.319325	0.225458	-0.443	0.033597	0.0474594	0.0562829	0.0959624	0.0078957	0.400396	0.00339964	0.00650215	0.0161021	0.0421	0.00779785	0.00169893	0.0118	0.0119	0.152462	0.0065	0.0392979	0.0008
cpd_25	25	1.14276	CN1[C@@H]2CCCC[C@@H]2OS1(=O)=O	-0.318527	-0.0466291	-0.0600676	-0.0719034	0.0163227	-0.057226	-0.00784944	-0.0680194	-0.204277	-0.070797	-0.0615112	-0.0469625	0.0175196	-0.0776568	-0.000609495	-0.0652667	-0.0900281	-0.0956118	-0.0633141	-0.022312	0.018081	-0.0987231	0.0063305	-0.0618707	1.45593	-0.323498	0.225458	-0.452246	0.034432	0.0480281	0.100899	0.0685376	0.00702448	0.488724	0.00339964	0.00480093	0.0198761	0.0341628	0.010544	0.0010386	0.134077	0.00572544	0.152462	0.034911	0.0184195	0.0735148
cpd_26	60.3	2.75633	CN1[C@@H]2CCCC[C@H]2OS1(=O)=O	-0.307	-0.054	-0.0600676	-0.077	0.02	-0.048	-0.004	-0.057	-0.198	-0.079	-0.0615112	-0.048	0.021	-0.07	0.004	-0.05	-0.089	-0.103	-0.0633141	-0.02	0.023	-0.092	0.012	-0.044	1.45516	-0.329471	0.225458	-0.455089	0.0365082	0.0396789	0.10428	0.0636843	0.0069	0.4851	0.00339964	0.0035	0.0172	0.0457	0.0031	0.0009	0.1499	0.0118	0.152462	0.0429	0.0252	0.0272
cpd_27	281.1	20.9185	CC(C)(C)OC(=O)N1[C@@H]2c3ccccc3C[C@@H]2OS1(=O)=O	-0.0572261	-0.018	-0.0600676	-0.0100455	0.012266	-0.0536874	0.00768848	-0.0379848	-0.0479497	-0.018	-0.0615112	-0.00873398	0.0112812	-0.053734	0.00698483	-0.0360607	-0.0389697	-0.0189848	-0.0633141	-0.00773398	0.01	-0.0534831	0.00698483	-0.0351213	1.51667	-0.325254	0.225458	-0.435388	0.0399204	0.0896056	0.0996879	0.069931	0.00138332	0.0177645	0.00339964	0.00208997	0.00770537	0.00793314	0.00185975	0.000406066	0.00975626	0.00912049	0.152462	0.00307899	0.038756	0.0211848
cpd_28	31.9	2.86251	CC(C)(C)OC(=O)N1[C@H](c2ccccc2)[C@@H](c2ccccc2)OS1(=O)=O	-0.0428252	-0.00299311	-0.0600676	-0.013823	0.00932812	-0.0324593	0.00490268	-0.0343717	-0.0389565	-0.00710258	-0.0615112	-0.0139462	0.00829722	-0.035177	0.00348223	-0.0332514	-0.0346821	-0.0120797	-0.0633141	-0.013826	0.00656966	-0.0376821	0.00203089	-0.0323976	1.52525	-0.328315	0.225458	-0.443007	0.0428483	0.0783085	0.0988285	0.071924	0.000348147	0.106535	0.00339964	0.00970137	0.0140792	0.0148564	0.0183374	0.00169652	0.0143649	0.00638706	0.152462	0.0203252	0.0210813	0.00188672
cpd_29	282.1	17.3458	O=C(OCc1ccccc1)N1CCOS1(=O)=O	-0.0477648	-0.028	-0.0600676	-0.005719	0.012	-0.0228453	0.00530931	-0.0119458	-0.0435642	-0.036727	-0.0615112	-0.00870882	0.0127088	-0.0366986	0.00670882	-0.0200028	-0.0398251	-0.044869	-0.0633141	-0.0119875	0.0134176	-0.0508393	0.00801814	-0.0282851	1.51427	-0.311363	0.225458	-0.425048	-0.0120413	0.112038	0.0414194	0.117523	0.000387402	0.00494645	0.00339964	0.000463676	0.000320098	0.000182603	9.27941e-05	0	0.00329414	0.00181105	0.152462	0.000782511	0.00137223	0.000396648
cpd_30	284.1	22.9096	CC(C)(C)OC(=O)C[C@H]1COS(=O)(=O)N1C(=O)OC(C)(C)C	-0.0535124	-0.0242486	-0.0600676	-0.0114005	0.0137686	-0.0345729	0.0135968	-0.0240779	-0.0414139	-0.0249084	-0.0615112	-0.0089639	0.0103903	-0.0312983	0.0114409	-0.0213775	-0.0300259	-0.0256981	-0.0633141	-0.00599581	0.00768778	-0.0278566	0.00941988	-0.0185998	1.51668	-0.323691	0.225458	-0.429233	0.0467899	0.109084	0.0456216	0.110117	0.000158349	0.309925	0.00339964	0.00136204	0.0179108	0.0106732	0.00351632	0.000715233	0.00303901	-0.000204451	0.152462	0.00042333	0.00477813	0.000607697
cpd_31	215.6	14.4946	COC(=O)[C@H]1COS(=O)(=O)N1C(=O)OC(C)(C)C	-0.0673911	-0.0179806	-0.0600676	-0.0144149	0.00664201	-0.066875	0.00838281	-0.0404105	-0.0584832	-0.0296694	-0.0615112	-0.0144016	0.00104573	-0.0597349	0.009	-0.0384722	-0.0496923	-0.040479	-0.0633141	-0.0140876	-0.00511936	-0.0527441	0.00993546	-0.0367651	1.52497	-0.316465	0.225458	-0.425533	0.0191352	0.121075	0.0487342	0.117799	0.000786222	0.332457	0.00339964	0.0031112	0.0305472	0.0177517	0.00473762	0.0013583	0.00828875	0.00457877	0.152462	0.00185848	0.0561844	0.0460934
cpd_32	118.2	6.70319	C[C@@H]1CN(C(=O)OC(C)(C)C)S(=O)(=O)O1	-0.176918	-0.0534225	-0.0600676	-0.0318329	0.026505	-0.0530431	-0.00166816	-0.0373184	-0.117417	-0.0539154	-0.0615112	-0.0245011	0.0221671	-0.0584592	-0.000331837	-0.0437649	-0.0579154	-0.0547461	-0.0633141	-0.017421	0.0173318	-0.0638323	0.000336325	-0.0496279	1.51104	-0.319009	0.225458	-0.439539	-0.00977458	0.101835	0.100439	0.086318	0.00085911	0.384684	0.00339964	0.00116471	0.0183403	0.0232447	0.00500961	0.00103726	0.0448226	0.0477016	0.152462	0.00457483	0.00489817	0.0157658
cpd_33	274	15.5387	C[C@@H]1COS(=O)(=O)N1C(=O)OC(C)(C)C	-0.174872	-0.0477698	-0.0600676	-0.0351266	0.00875319	-0.0463382	0.0145415	-0.0414959	-0.11683	-0.0475415	-0.0615112	-0.0270083	0.00465151	-0.0515478	0.0122199	-0.0407842	-0.0587884	-0.0474233	-0.0633141	-0.0186784	0.00144817	-0.0566558	0.01	-0.0397334	1.51324	-0.322306	0.225458	-0.429584	0.0431849	0.0976041	0.0413792	0.107894	0.000751851	0.38106	0.00339964	0.00130026	0.0182357	0.0157164	0.0040749	0.000645653	0.048015	0.0472418	0.152462	0.00616392	0.00815763	0.0165042
cpd_34	736.4	24.1407	C[C@@H]1COS(=O)(=O)N1	-0.337	-0.051	-0.077	-0.075	0.008	-0.054	0.013	-0.073	-0.226	-0.073	-0.077	-0.068	0.009	-0.112	0.018	-0.0845	-0.115	-0.096	-0.077	-0.061	0.01	-0.169	0.023	-0.0955	1.46046	-0.407233	0.223125	-0.443243	0.0452781	0.0526882	0.0493008	0.0996154	0.0085	0.3509	0.0031	0.0048	0.0148	0.0308	0.0014	0.0005	0.2658	-0.002	0.1897	0.0382	0.0882	0.0073
cpd_35	32.1	1.85137	CC1(C)COS(=O)(=O)N1Cc1ccccc1	-0.053428	0.00374467	-0.0600676	-0.00614758	-0.000997295	-0.0419957	0.00518207	-0.0117046	-0.0659384	-0.0291196	-0.0615112	-0.00919473	-0.00169673	-0.0546949	0.0084091	-0.020934	-0.0784488	-0.0617786	-0.0633141	-0.0126292	-0.00261649	-0.0673511	0.0112144	-0.0303778	1.463	-0.331182	0.225458	-0.443473	0.0753728	0.0770464	0.0503818	0.0905109	0.00344802	0.16299	0.00339964	0.00312846	0.00771133	0.0153258	0.00153006	0.00025511	0.0108169	0.00854523	0.152462	0.000945817	0.00907947	0.0158849
RESULTS OBTAINED USING THE PLS METHOD (WITHOUT GA)
Principal Components (PLS)			Descriptors selected (PLS)	Cross-Validation Results with PLS (without GA)			Prediction Results with PLS (without GA)
PC	% var	total % var	All descriptors selected	Compound	Measured [J/g]	Predicted [J/g]	Compound	Measured [J/g]	Predicted [J/g]
1	39.8197	39.8197		1	589.9	587.522	7	279.9	201.769
2	15.2587	55.0784		2	320.5	323.281	12	450.9	551.597
3	8.29566	63.3741		5	251.5	220.961	21	111.2	240.057
4	8.01683	71.3909		6	418.3	337.594	24	367.8	238.507
5	7.0605	78.4514		8	183.7	81.211	31	215.6	296.417
6	4.92935	83.3807		9	264.6	135.118	32	118.2	163.832
7	3.42803	86.8088		10	16.1	82.2925	33	274	314.636
8	3.02789	89.8367		15	490.3	497.943	34	736.4	573.921
9	2.4409	92.2776		16	9.4	100.145	35	32.1	203.434
10	2.01088	94.2884		17	216.1	187.992
11	1.48653	95.775		18	240	221.982		SEP [J/g]	113.326
12	1.19322	96.9682		19	762.7	591.109
				20	134	327.545
				22	110.9	0	-6.43581	(forced to zero)
				25	25	248.577
				26	60.3	0	-17.9382	(forced to zero)
				27	281.1	184.343
				28	31.9	171.254
				29	282.1	354.303
				30	284.1	211.634
					SEV [J/g]	105.021
[truncated: 25 more columns]

## Sheet: PLS-GA
PLS-GA METHOD			TRAINING SET (USED FOR BUILDING THE MODEL AND EVALUATING IT USING LEAVE-ONE-OUT CROSS-VALIDATION) IN BLACK. PREDICTION SET IN RED.
Compound	drH (J/g)	drH (kcal/mol)	smiles	xtb_acetonitrile_f_plus S	xtb_acetonitrile_f_plus N	xtb_acetonitrile_f_plus N H	xtb_acetonitrile_f_plus O	xtb_acetonitrile_f_plus C(N)	xtb_acetonitrile_f_plus C(N) H	xtb_acetonitrile_f_plus C(O)	xtb_acetonitrile_f_plus C(O) H	xtb_acetonitrile_f_zero S	xtb_acetonitrile_f_zero N	xtb_acetonitrile_f_zero N H	xtb_acetonitrile_f_zero O	xtb_acetonitrile_f_zero C(N)	xtb_acetonitrile_f_zero C(N) H	xtb_acetonitrile_f_zero C(O)	xtb_acetonitrile_f_zero C(O) H	xtb_acetonitrile_f_minus S	xtb_acetonitrile_f_minus N	xtb_acetonitrile_f_minus N H	xtb_acetonitrile_f_minus O	xtb_acetonitrile_f_minus C(N)	xtb_acetonitrile_f_minus C(N) H	xtb_acetonitrile_f_minus C(O)	xtb_acetonitrile_f_minus C(O) H	xtb_acetonitrile_mulliken_charges S	xtb_acetonitrile_mulliken_charges N	xtb_acetonitrile_mulliken_charges N H	xtb_acetonitrile_mulliken_charges O	xtb_acetonitrile_mulliken_charges C(N)	xtb_acetonitrile_mulliken_charges C(N) H	xtb_acetonitrile_mulliken_charges C(O)	xtb_acetonitrile_mulliken_charges C(O) H	jaguar_s_j_Atom_Fukui_Index_f_NN_HOMO S	jaguar_s_j_Atom_Fukui_Index_f_NN_HOMO N	jaguar_s_j_Atom_Fukui_Index_f_NN_HOMO N H	jaguar_s_j_Atom_Fukui_Index_f_NN_HOMO O	jaguar_s_j_Atom_Fukui_Index_f_NN_HOMO C(N)	jaguar_s_j_Atom_Fukui_Index_f_NN_HOMO C(N) H	jaguar_s_j_Atom_Fukui_Index_f_NN_HOMO C(O)	jaguar_s_j_Atom_Fukui_Index_f_NN_HOMO C(O) H	jaguar_s_j_Atom_Fukui_Index_f_NN_LUMO S	jaguar_s_j_Atom_Fukui_Index_f_NN_LUMO N	jaguar_s_j_Atom_Fukui_Index_f_NN_LUMO N H	jaguar_s_j_Atom_Fukui_Index_f_NN_LUMO O	jaguar_s_j_Atom_Fukui_Index_f_NN_LUMO C(N)	jaguar_s_j_Atom_Fukui_Index_f_NN_LUMO C(N) H
cpd_01	589.9	19.3381	CN1CCOS1(=O)=O	-0.322	-0.054	-0.0600676	-0.081	0.032	-0.0655	0.004	-0.075	-0.218	-0.099	-0.0615112	-0.061	0.035	-0.0955	0.012	-0.0755	-0.114	-0.143	-0.0633141	-0.04	0.038	-0.1245	0.019	-0.076	1.45431	-0.311635	0.225458	-0.442484	-0.016983	0.0854547	0.0489395	0.104785	0.0073	0.4726	0.00339964	0.0023	0.0156	0.0267	0.0026	0.001	0.2714	0.0133	0.152462	0.0407	0.1378	0.00905
cpd_02	320.5	16.3358	O=S1(=O)OCCN1Cc1ccccc1	-0.0489935	-0.00843334	-0.0600676	-0.00825095	0.0103072	-0.0169643	0.00499786	-0.0127848	-0.0603845	-0.0433099	-0.0615112	-0.0129877	0.0170568	-0.0407977	0.00873387	-0.0247144	-0.0713242	-0.0773931	-0.0633141	-0.0172016	0.0232147	-0.0648192	0.0123141	-0.036187	1.4617	-0.319837	0.225458	-0.444693	-0.0120214	0.0837711	0.0502609	0.102532	0.00443608	0.147692	0.00339964	0.00448319	0.00550376	0.00721372	0.00179275	0.000345058	0.0104815	0.00950654	0.152462	0.00255107	0.00986515	0.00056969
cpd_05	251.5	17.9938	CC(C)(C)OC(=O)N1[C@H](c2ccccc2)COS1(=O)=O	-0.0596319	-0.0145119	-0.0600676	-0.0120461	0.0101107	-0.0442312	0.00759513	-0.0288055	-0.0484341	-0.0192499	-0.0615112	-0.0106548	0.00876034	-0.0473741	0.00659513	-0.0271224	-0.037476	-0.0233159	-0.0633141	-0.00948955	0.007369	-0.0505779	0.005631	-0.0257006	1.52196	-0.323776	0.225458	-0.430225	0.0397014	0.088922	0.04863	0.104542	0.000743601	0.0595096	0.00339964	0.00452865	0.0101127	0.011624	0.0151001	0.00197651	0.00952768	0.0100772	0.152462	0.00335956	0.0358424	0.010722
cpd_06	418.3	22.3197	CC(C)(C)OC(=O)N1CCOS1(=O)=O	-0.17664	-0.057	-0.0600676	-0.035612	0.023776	-0.052806	0.013388	-0.041694	-0.116716	-0.057388	-0.0615112	-0.027612	0.020388	-0.059694	0.012	-0.041806	-0.057	-0.057776	-0.0633141	-0.019612	0.017	-0.067194	0.010612	-0.042112	1.51195	-0.315121	0.225458	-0.429053	-0.0103421	0.109366	0.0426372	0.114052	0.000750783	0.386818	0.00339964	0.00158083	0.018382	0.0233068	0.0044952	0.000885807	0.0449256	0.0446704	0.152462	0.00458479	0.00292719	0.018322
cpd_07	279.9	19.3573	O=S1(=O)OC[C@H](c2ccccc2)N1Cc1ccccc1	-0.0450298	0.00336618	-0.0600676	-0.00738379	0.00560727	-0.0315437	0.0061576	-0.0194279	-0.0513361	-0.0190082	-0.0615112	-0.009452	0.00781958	-0.0418106	0.00712431	-0.023331	-0.0579791	-0.041731	-0.0633141	-0.011816	0.0100162	-0.0518498	0.00809102	-0.0271019	1.47003	-0.330298	0.225458	-0.442567	0.0349905	0.0553418	0.0570452	0.0921029	0.0024495	0.0410933	0.00339964	0.00236439	0.00326752	0.00195169	0.00283634	0.0005117	0.0145665	0.0122703	0.152462	0.00533939	0.0446404	0.00101657
cpd_08	183.7	10.5949	CC1(C)CN(Cc2ccccc2)S(=O)(=O)O1	-0.0455908	-0.00367076	-0.0600676	-0.00505825	0.0122108	-0.0162982	-0.0019432	-0.0411134	-0.0616495	-0.0413739	-0.0615112	-0.00759051	0.0199799	-0.0420103	-0.00227732	-0.044401	-0.0778648	-0.0790553	-0.0633141	-0.0109483	0.027251	-0.0674921	-0.00330154	-0.0477572	1.45933	-0.322861	0.225458	-0.455759	-0.0116873	0.0719172	0.141751	0.0847116	0.00500065	0.203422	0.00339964	0.00414336	0.00708192	0.0105395	0.00183234	0.00176623	0.00804266	0.00882736	0.152462	0.00234511	0.0081581	0.000450354
cpd_09	264.6	14.3737	C[C@@H]1[C@@H](c2ccccc2)OS(=O)(=O)N1C	-0.0640042	-0.000667372	-0.0600676	-0.0223347	0.00277825	-0.0217228	0.0044435	-0.052	-0.071113	-0.0447228	-0.0615112	-0.0205011	0.00761193	-0.0488912	0.007	-0.0513326	-0.0782218	-0.0887782	-0.0633141	-0.0196674	0.0133902	-0.0751705	0.0095565	-0.0496653	1.463	-0.325546	0.225458	-0.452019	0.0400218	0.0429302	0.0952641	0.0767855	0.00551642	0.257544	0.00339964	0.00961193	0.0171484	0.0187689	0.00454202	0.00105971	0.0132565	0.00423944	0.152462	0.0155629	0.0205446	0.000544139
cpd_10	16.1	1.02876	O=S1(=O)O[C@H]2CCCC[C@@H]2N1Cc1ccccc1	-0.0474948	-0.00478426	-0.0600676	-0.00693773	0.0065007	-0.0168307	0.00303675	-0.011998	-0.0574423	-0.0290866	-0.0615112	-0.00909902	0.0102698	-0.035986	0.00486423	-0.0193431	-0.067403	-0.0533634	-0.0633141	-0.0112112	0.0140757	-0.0542159	0.00665693	-0.0257364	1.46571	-0.339797	0.225458	-0.457774	0.0388746	0.0392413	0.105899	0.0600781	0.00365965	0.0638367	0.00339964	0.0033696	0.00446077	0.00458545	0.000958476	4.69815e-05	0.0106149	0.0099422	0.152462	0.000540579	0.0106696	0.000879634
cpd_12	450.9	17.8047	CC(C)N1CCOS1(=O)=O	-0.309007	-0.0505602	-0.0600676	-0.0799487	0.025635	-0.06584	0.0109224	-0.071203	-0.207501	-0.0774503	-0.0615112	-0.0538415	0.0268711	-0.0824028	0.0139076	-0.0636164	-0.105759	-0.103749	-0.0633141	-0.0279705	0.0288711	-0.0994871	0.0166568	-0.0560298	1.45929	-0.327351	0.225458	-0.445386	-0.0112227	0.0828675	0.0513147	0.0999515	0.00550723	0.476678	0.00339964	0.00393901	0.0159119	0.0266906	0.00331238	0.00112396	0.270495	0.0255323	0.152462	0.036397	0.131053	0.00335474
cpd_15	490.3	19.1243	O=S1(=O)OC[C@@H]2CCCN21	-0.312	-0.058	-0.0600676	-0.077	0.011	-0.061	0.021	-0.0685	-0.21	-0.076	-0.0615112	-0.062	0.013	-0.071	0.021	-0.069	-0.107	-0.094	-0.0633141	-0.047	0.015	-0.082	0.02	-0.0705	1.46032	-0.329247	0.225458	-0.448881	0.0236421	0.0775421	0.0469631	0.0884734	0.0148	0.5362	0.00339964	0.0793	0.0161	0.0231	0.0286	0.00625	0.2226	0.0289	0.152462	0.0222	0.1613	0.0266
cpd_16	9.4	0.623091	CC(C)(C)OC(=O)N1[C@H]2CCCC[C@@H]2OS1(=O)=O	-0.170894	-0.055	-0.0600676	-0.0391101	0.0203348	-0.0501101	0.00844495	-0.031	-0.10856	-0.042	-0.0615112	-0.0261101	0.0158899	-0.0515551	0.00655505	-0.0335551	-0.0463348	-0.0291101	-0.0633141	-0.0131101	0.011	-0.0525551	0.00366516	-0.0361101	1.51433	-0.336206	0.225458	-0.444823	0.0451815	0.066389	0.101378	0.0627467	0.0010546	0.382986	0.00339964	0.00146606	0.0191546	0.0358661	0.00384449	0.000844495	0.06436	0.0602697	0.152462	0.0096454	0.00686606	0.0255189
cpd_17	216.1	15.6695	Cc1cccc(C)c1N1[C@@H](c2ccccc2)COS1(=O)=O	-0.0618112	0.0147832	-0.0600676	-0.0054056	-0.00018881	-0.0334056	0.00818881	-0.0232972	-0.0688112	-0.00759441	-0.0615112	-0.00721678	0.00181119	-0.0372168	0.00918881	-0.0247028	-0.076	-0.0297832	-0.0633141	-0.00921678	0.00421678	-0.0408392	0.00978321	-0.0262028	1.48016	-0.324075	0.225458	-0.44406	0.036369	0.0661152	0.0580741	0.0896894	0.000978322	0.00672377	0.00339964	0.000440559	0.000640559	0.000140559	0.000121678	2.02797e-05	0.019751	0.0258797	0.152462	0.0048972	0.064328	0.000416083
cpd_18	240	15.9087	CC(C)(C)OC(=O)N1[C@@H]2CCCC[C@@H]2OS1(=O)=O	-0.174621	-0.0453907	-0.0600676	-0.0305182	0.0158172	-0.047914	0.0029599	-0.0363171	-0.112748	-0.0372474	-0.0615112	-0.0221638	0.0103956	-0.0470541	0.00489118	-0.0448701	-0.0514256	-0.029004	-0.0633141	-0.0132638	0.00442583	-0.0471752	0.00639084	-0.0534344	1.51475	-0.328191	0.225458	-0.435204	0.0411672	0.0849819	0.100255	0.0618766	0.000448104	0.384484	0.00339964	0.00431682	0.0260232	0.0159929	0.00669147	0.00314748	0.0472142	0.0491108	0.152462	0.00547046	0.00996537	0.0183088
cpd_19	762.7	22.4459	O=S1(=O)NCCO1	-0.329	-0.053	-0.075	-0.086	0.034	-0.067	0.009	-0.076	-0.231	-0.076	-0.079	-0.087	0.029	-0.091	0.013	-0.0985	-0.133	-0.1	-0.084	-0.089	0.025	-0.115	0.017	-0.121	1.46602	-0.402283	0.229424	-0.451167	-0.0221127	0.101547	0.0457471	0.099162	0.0168	0.0217	0.0009	0.1911	0.0027	0	0.0077	0.01035	0.2014	-0.0326	0.3165	0.0242	0.1153	0.0502
cpd_20	134	6.38073	O=S1(=O)N[C@@H](c2ccccc2)CO1	-0.0646215	-0.0120964	-0.0302027	-0.0126317	0.00620435	-0.0483395	0.0109409	-0.031359	-0.0656605	-0.0344763	-0.0415336	-0.0225828	0.00698134	-0.0602547	0.012184	-0.042213	-0.0663499	-0.0568561	-0.0529424	-0.0325339	0.00775834	-0.071898	0.0129322	-0.0534648	1.47377	-0.412911	0.226896	-0.444893	0.0312504	0.0763031	0.0524057	0.0918885	0.00284276	0.0553661	0.00239896	0.00963782	0.00877656	0.00507017	0.00890547	0.00177569	0.0136039	0.0156914	0.0116869	0.00473757	0.0546857	0.00382649
cpd_21	111.2	4.71019	O=S1(=O)N[C@@H]2CCCC[C@@H]2O1	-0.330994	-0.0414134	-0.077767	-0.0730232	0.0168083	-0.0550037	-0.00779968	-0.0750015	-0.204404	-0.0517901	-0.0661758	-0.0538107	0.0175866	-0.0839538	-0.00122346	-0.0719845	-0.0770203	-0.0613708	-0.0545846	-0.0351903	0.017768	-0.112901	0.004554	-0.0681715	1.4656	-0.407186	0.219938	-0.455855	0.039484	0.0448879	0.0995207	0.0804281	0.00829843	0.319828	0.00332058	0.0553605	0.0172791	0.0329889	0.00895296	0.00247367	0.211898	0.0108311	0.0879559	0.0485477	0.073878	0.00237232
cpd_22	110.9	4.69748	O=S1(=O)N[C@H]2CCCC[C@@H]2O1	-0.312	-0.054	-0.0750001	-0.0829998	0.0219999	-0.0490001	1.9e-08	-0.059	-0.199	-0.0580001	-0.0640001	-0.0579999	0.015	-0.0610002	1.33e-07	-0.0649999	-0.0859999	-0.0630001	-0.0530001	-0.032	0.00800015	-0.0730004	2.28e-07	-0.0709998	1.46682	-0.416826	0.220053	-0.46224	0.0320212	0.0697044	0.101441	0.0511909	0.0179998	0.276202	0.00689995	0.0472992	0.00820019	0.0101005	0.0233996	0.00109998	0.1868	-0.00579984	0.1292	0.0359001	0.0414004	0.0274995
cpd_24	367.8	18.7467	CN1[C@H](c2ccccc2)COS1(=O)=O	-0.067	-0.004	-0.0600676	-0.013	0.009	-0.045	0.006	-0.03	-0.0730215	-0.046	-0.0615112	-0.017	0.013	-0.069	0.009	-0.0355	-0.08	-0.0870215	-0.0633141	-0.021	0.017	-0.094	0.012	-0.0414893	1.46056	-0.319325	0.225458	-0.443	0.033597	0.0474594	0.0562829	0.0959624	0.0078957	0.400396	0.00339964	0.00650215	0.0161021	0.0421	0.00779785	0.00169893	0.0118	0.0119	0.152462	0.0065	0.0392979	0.0008
cpd_25	25	1.14276	CN1[C@@H]2CCCC[C@@H]2OS1(=O)=O	-0.318527	-0.0466291	-0.0600676	-0.0719034	0.0163227	-0.057226	-0.00784944	-0.0680194	-0.204277	-0.070797	-0.0615112	-0.0469625	0.0175196	-0.0776568	-0.000609495	-0.0652667	-0.0900281	-0.0956118	-0.0633141	-0.022312	0.018081	-0.0987231	0.0063305	-0.0618707	1.45593	-0.323498	0.225458	-0.452246	0.034432	0.0480281	0.100899	0.0685376	0.00702448	0.488724	0.00339964	0.00480093	0.0198761	0.0341628	0.010544	0.0010386	0.134077	0.00572544	0.152462	0.034911	0.0184195	0.0735148
cpd_26	60.3	2.75633	CN1[C@@H]2CCCC[C@H]2OS1(=O)=O	-0.307	-0.054	-0.0600676	-0.077	0.02	-0.048	-0.004	-0.057	-0.198	-0.079	-0.0615112	-0.048	0.021	-0.07	0.004	-0.05	-0.089	-0.103	-0.0633141	-0.02	0.023	-0.092	0.012	-0.044	1.45516	-0.329471	0.225458	-0.455089	0.0365082	0.0396789	0.10428	0.0636843	0.0069	0.4851	0.00339964	0.0035	0.0172	0.0457	0.0031	0.0009	0.1499	0.0118	0.152462	0.0429	0.0252	0.0272
cpd_27	281.1	20.9185	CC(C)(C)OC(=O)N1[C@@H]2c3ccccc3C[C@@H]2OS1(=O)=O	-0.0572261	-0.018	-0.0600676	-0.0100455	0.012266	-0.0536874	0.00768848	-0.0379848	-0.0479497	-0.018	-0.0615112	-0.00873398	0.0112812	-0.053734	0.00698483	-0.0360607	-0.0389697	-0.0189848	-0.0633141	-0.00773398	0.01	-0.0534831	0.00698483	-0.0351213	1.51667	-0.325254	0.225458	-0.435388	0.0399204	0.0896056	0.0996879	0.069931	0.00138332	0.0177645	0.00339964	0.00208997	0.00770537	0.00793314	0.00185975	0.000406066	0.00975626	0.00912049	0.152462	0.00307899	0.038756	0.0211848
cpd_28	31.9	2.86251	CC(C)(C)OC(=O)N1[C@H](c2ccccc2)[C@@H](c2ccccc2)OS1(=O)=O	-0.0428252	-0.00299311	-0.0600676	-0.013823	0.00932812	-0.0324593	0.00490268	-0.0343717	-0.0389565	-0.00710258	-0.0615112	-0.0139462	0.00829722	-0.035177	0.00348223	-0.0332514	-0.0346821	-0.0120797	-0.0633141	-0.013826	0.00656966	-0.0376821	0.00203089	-0.0323976	1.52525	-0.328315	0.225458	-0.443007	0.0428483	0.0783085	0.0988285	0.071924	0.000348147	0.106535	0.00339964	0.00970137	0.0140792	0.0148564	0.0183374	0.00169652	0.0143649	0.00638706	0.152462	0.0203252	0.0210813	0.00188672
cpd_29	282.1	17.3458	O=C(OCc1ccccc1)N1CCOS1(=O)=O	-0.0477648	-0.028	-0.0600676	-0.005719	0.012	-0.0228453	0.00530931	-0.0119458	-0.0435642	-0.036727	-0.0615112	-0.00870882	0.0127088	-0.0366986	0.00670882	-0.0200028	-0.0398251	-0.044869	-0.0633141	-0.0119875	0.0134176	-0.0508393	0.00801814	-0.0282851	1.51427	-0.311363	0.225458	-0.425048	-0.0120413	0.112038	0.0414194	0.117523	0.000387402	0.00494645	0.00339964	0.000463676	0.000320098	0.000182603	9.27941e-05	0	0.00329414	0.00181105	0.152462	0.000782511	0.00137223	0.000396648
cpd_30	284.1	22.9096	CC(C)(C)OC(=O)C[C@H]1COS(=O)(=O)N1C(=O)OC(C)(C)C	-0.0535124	-0.0242486	-0.0600676	-0.0114005	0.0137686	-0.0345729	0.0135968	-0.0240779	-0.0414139	-0.0249084	-0.0615112	-0.0089639	0.0103903	-0.0312983	0.0114409	-0.0213775	-0.0300259	-0.0256981	-0.0633141	-0.00599581	0.00768778	-0.0278566	0.00941988	-0.0185998	1.51668	-0.323691	0.225458	-0.429233	0.0467899	0.109084	0.0456216	0.110117	0.000158349	0.309925	0.00339964	0.00136204	0.0179108	0.0106732	0.00351632	0.000715233	0.00303901	-0.000204451	0.152462	0.00042333	0.00477813	0.000607697
cpd_31	215.6	14.4946	COC(=O)[C@H]1COS(=O)(=O)N1C(=O)OC(C)(C)C	-0.0673911	-0.0179806	-0.0600676	-0.0144149	0.00664201	-0.066875	0.00838281	-0.0404105	-0.0584832	-0.0296694	-0.0615112	-0.0144016	0.00104573	-0.0597349	0.009	-0.0384722	-0.0496923	-0.040479	-0.0633141	-0.0140876	-0.00511936	-0.0527441	0.00993546	-0.0367651	1.52497	-0.316465	0.225458	-0.425533	0.0191352	0.121075	0.0487342	0.117799	0.000786222	0.332457	0.00339964	0.0031112	0.0305472	0.0177517	0.00473762	0.0013583	0.00828875	0.00457877	0.152462	0.00185848	0.0561844	0.0460934
cpd_32	118.2	6.70319	C[C@@H]1CN(C(=O)OC(C)(C)C)S(=O)(=O)O1	-0.176918	-0.0534225	-0.0600676	-0.0318329	0.026505	-0.0530431	-0.00166816	-0.0373184	-0.117417	-0.0539154	-0.0615112	-0.0245011	0.0221671	-0.0584592	-0.000331837	-0.0437649	-0.0579154	-0.0547461	-0.0633141	-0.017421	0.0173318	-0.0638323	0.000336325	-0.0496279	1.51104	-0.319009	0.225458	-0.439539	-0.00977458	0.101835	0.100439	0.086318	0.00085911	0.384684	0.00339964	0.00116471	0.0183403	0.0232447	0.00500961	0.00103726	0.0448226	0.0477016	0.152462	0.00457483	0.00489817	0.0157658
cpd_33	274	15.5387	C[C@@H]1COS(=O)(=O)N1C(=O)OC(C)(C)C	-0.174872	-0.0477698	-0.0600676	-0.0351266	0.00875319	-0.0463382	0.0145415	-0.0414959	-0.11683	-0.0475415	-0.0615112	-0.0270083	0.00465151	-0.0515478	0.0122199	-0.0407842	-0.0587884	-0.0474233	-0.0633141	-0.0186784	0.00144817	-0.0566558	0.01	-0.0397334	1.51324	-0.322306	0.225458	-0.429584	0.0431849	0.0976041	0.0413792	0.107894	0.000751851	0.38106	0.00339964	0.00130026	0.0182357	0.0157164	0.0040749	0.000645653	0.048015	0.0472418	0.152462	0.00616392	0.00815763	0.0165042
cpd_34	736.4	24.1407	C[C@@H]1COS(=O)(=O)N1	-0.337	-0.051	-0.077	-0.075	0.008	-0.054	0.013	-0.073	-0.226	-0.073	-0.077	-0.068	0.009	-0.112	0.018	-0.0845	-0.115	-0.096	-0.077	-0.061	0.01	-0.169	0.023	-0.0955	1.46046	-0.407233	0.223125	-0.443243	0.0452781	0.0526882	0.0493008	0.0996154	0.0085	0.3509	0.0031	0.0048	0.0148	0.0308	0.0014	0.0005	0.2658	-0.002	0.1897	0.0382	0.0882	0.0073
cpd_35	32.1	1.85137	CC1(C)COS(=O)(=O)N1Cc1ccccc1	-0.053428	0.00374467	-0.0600676	-0.00614758	-0.000997295	-0.0419957	0.00518207	-0.0117046	-0.0659384	-0.0291196	-0.0615112	-0.00919473	-0.00169673	-0.0546949	0.0084091	-0.020934	-0.0784488	-0.0617786	-0.0633141	-0.0126292	-0.00261649	-0.0673511	0.0112144	-0.0303778	1.463	-0.331182	0.225458	-0.443473	0.0753728	0.0770464	0.0503818	0.0905109	0.00344802	0.16299	0.00339964	0.00312846	0.00771133	0.0153258	0.00153006	0.00025511	0.0108169	0.00854523	0.152462	0.000945817	0.00907947	0.0158849
RESULTS OBTAINED USING THE PLS-GA METHOD
Principal Components (PLS-GA)			Descriptors selected (PLS-GA)	Cross-Validation Results with PLS-GA			Prediction Results with PLS-GA
PC	% var	total % var	'xtb_acetonitrile_f_plus N'	Compound	Measured [J/g]	Predicted [J/g]	Compound	Measured [J/g]	Predicted [J/g]
1	39.8197	39.8197	'xtb_acetonitrile_f_plus C(N) H'	1	589.9	555.159	7	279.9	197.095
2	15.2587	55.0784	'xtb_acetonitrile_f_plus C(O)'	2	320.5	341.499	12	450.9	526.313
3	8.29566	63.3741	'xtb_acetonitrile_f_plus C(O) H'	5	251.5	237.811	21	111.2	224.596
4	8.01683	71.3909	'xtb_acetonitrile_f_zero N H'	6	418.3	402.088	24	367.8	258.426
5	7.0605	78.4514	'xtb_acetonitrile_f_minus C(O)'	8	183.7	174.542	31	215.6	233.975
6	4.92935	83.3807	'xtb_acetonitrile_mulliken_charges C(N) H'	9	264.6	262.55	32	118.2	108.938
7	3.42803	86.8088	'jaguar_s_j_Atom_Fukui_Index_f_NN_HOMO N'	10	16.1	-0.905916	33	274	233.743
8	3.02789	89.8367	'jaguar_s_j_Atom_Fukui_Index_f_NN_LUMO N'	15	490.3	503.782	34	736.4	597.04
9	2.4409	92.2776	'jaguar_s_j_Atom_Fukui_Index_f_NN_LUMO N H'	16	9.4	35.1062	35	32.1	182.638
10	2.01088	94.2884	'jaguar_s_j_Atom_Fukui_Index_f_NN_LUMO C(N) H'	17	216.1	195.789
11	1.48653	95.775	'jaguar_s_j_Atom_Fukui_Index_f_NN_LUMO C(O) H'	18	240	230.82		SEP [J/g]	95.1559
12	1.19322	96.9682	'xtb_acetonitrile_dipole'	19	762.7	767.732
			'H Abstraction C(N)'	20	134	151.766
			'H Abstraction C(O)'	22	110.9	123.658
			'DSC Sum dH (kcal/mol)'	25	25	53.8723
				26	60.3	84.0681
				27	281.1	293.943
				28	31.9	33.2195
				29	282.1	294.731
				30	284.1	259.447
					SEV [J/g]	18.236
[truncated: 25 more columns]

## Sheet: LASSO
LASSO METHOD			TRAINING SET (USED FOR BUILDING THE MODEL AND EVALUATING IT USING LEAVE-ONE-OUT CROSS-VALIDATION) IN BLACK. PREDICTION SET IN RED.
Compound	drH (J/g)	drH (kcal/mol)	smiles	xtb_acetonitrile_f_plus S	xtb_acetonitrile_f_plus N	xtb_acetonitrile_f_plus N H	xtb_acetonitrile_f_plus O	xtb_acetonitrile_f_plus C(N)	xtb_acetonitrile_f_plus C(N) H	xtb_acetonitrile_f_plus C(O)	xtb_acetonitrile_f_plus C(O) H	xtb_acetonitrile_f_zero S	xtb_acetonitrile_f_zero N	xtb_acetonitrile_f_zero N H	xtb_acetonitrile_f_zero O	xtb_acetonitrile_f_zero C(N)	xtb_acetonitrile_f_zero C(N) H	xtb_acetonitrile_f_zero C(O)	xtb_acetonitrile_f_zero C(O) H	xtb_acetonitrile_f_minus S	xtb_acetonitrile_f_minus N	xtb_acetonitrile_f_minus N H	xtb_acetonitrile_f_minus O	xtb_acetonitrile_f_minus C(N)	xtb_acetonitrile_f_minus C(N) H	xtb_acetonitrile_f_minus C(O)	xtb_acetonitrile_f_minus C(O) H	xtb_acetonitrile_mulliken_charges S	xtb_acetonitrile_mulliken_charges N	xtb_acetonitrile_mulliken_charges N H	xtb_acetonitrile_mulliken_charges O	xtb_acetonitrile_mulliken_charges C(N)	xtb_acetonitrile_mulliken_charges C(N) H	xtb_acetonitrile_mulliken_charges C(O)	xtb_acetonitrile_mulliken_charges C(O) H	jaguar_s_j_Atom_Fukui_Index_f_NN_HOMO S	jaguar_s_j_Atom_Fukui_Index_f_NN_HOMO N	jaguar_s_j_Atom_Fukui_Index_f_NN_HOMO N H	jaguar_s_j_Atom_Fukui_Index_f_NN_HOMO O	jaguar_s_j_Atom_Fukui_Index_f_NN_HOMO C(N)	jaguar_s_j_Atom_Fukui_Index_f_NN_HOMO C(N) H	jaguar_s_j_Atom_Fukui_Index_f_NN_HOMO C(O)	jaguar_s_j_Atom_Fukui_Index_f_NN_HOMO C(O) H	jaguar_s_j_Atom_Fukui_Index_f_NN_LUMO S	jaguar_s_j_Atom_Fukui_Index_f_NN_LUMO N	jaguar_s_j_Atom_Fukui_Index_f_NN_LUMO N H	jaguar_s_j_Atom_Fukui_Index_f_NN_LUMO O	jaguar_s_j_Atom_Fukui_Index_f_NN_LUMO C(N)	jaguar_s_j_Atom_Fukui_Index_f_NN_LUMO C(N) H
cpd_01	589.9	19.3381	CN1CCOS1(=O)=O	-0.322	-0.054	-0.0600676	-0.081	0.032	-0.0655	0.004	-0.075	-0.218	-0.099	-0.0615112	-0.061	0.035	-0.0955	0.012	-0.0755	-0.114	-0.143	-0.0633141	-0.04	0.038	-0.1245	0.019	-0.076	1.45431	-0.311635	0.225458	-0.442484	-0.016983	0.0854547	0.0489395	0.104785	0.0073	0.4726	0.00339964	0.0023	0.0156	0.0267	0.0026	0.001	0.2714	0.0133	0.152462	0.0407	0.1378	0.00905
cpd_02	320.5	16.3358	O=S1(=O)OCCN1Cc1ccccc1	-0.0489935	-0.00843334	-0.0600676	-0.00825095	0.0103072	-0.0169643	0.00499786	-0.0127848	-0.0603845	-0.0433099	-0.0615112	-0.0129877	0.0170568	-0.0407977	0.00873387	-0.0247144	-0.0713242	-0.0773931	-0.0633141	-0.0172016	0.0232147	-0.0648192	0.0123141	-0.036187	1.4617	-0.319837	0.225458	-0.444693	-0.0120214	0.0837711	0.0502609	0.102532	0.00443608	0.147692	0.00339964	0.00448319	0.00550376	0.00721372	0.00179275	0.000345058	0.0104815	0.00950654	0.152462	0.00255107	0.00986515	0.00056969
cpd_05	251.5	17.9938	CC(C)(C)OC(=O)N1[C@H](c2ccccc2)COS1(=O)=O	-0.0596319	-0.0145119	-0.0600676	-0.0120461	0.0101107	-0.0442312	0.00759513	-0.0288055	-0.0484341	-0.0192499	-0.0615112	-0.0106548	0.00876034	-0.0473741	0.00659513	-0.0271224	-0.037476	-0.0233159	-0.0633141	-0.00948955	0.007369	-0.0505779	0.005631	-0.0257006	1.52196	-0.323776	0.225458	-0.430225	0.0397014	0.088922	0.04863	0.104542	0.000743601	0.0595096	0.00339964	0.00452865	0.0101127	0.011624	0.0151001	0.00197651	0.00952768	0.0100772	0.152462	0.00335956	0.0358424	0.010722
cpd_06	418.3	22.3197	CC(C)(C)OC(=O)N1CCOS1(=O)=O	-0.17664	-0.057	-0.0600676	-0.035612	0.023776	-0.052806	0.013388	-0.041694	-0.116716	-0.057388	-0.0615112	-0.027612	0.020388	-0.059694	0.012	-0.041806	-0.057	-0.057776	-0.0633141	-0.019612	0.017	-0.067194	0.010612	-0.042112	1.51195	-0.315121	0.225458	-0.429053	-0.0103421	0.109366	0.0426372	0.114052	0.000750783	0.386818	0.00339964	0.00158083	0.018382	0.0233068	0.0044952	0.000885807	0.0449256	0.0446704	0.152462	0.00458479	0.00292719	0.018322
cpd_07	279.9	19.3573	O=S1(=O)OC[C@H](c2ccccc2)N1Cc1ccccc1	-0.0450298	0.00336618	-0.0600676	-0.00738379	0.00560727	-0.0315437	0.0061576	-0.0194279	-0.0513361	-0.0190082	-0.0615112	-0.009452	0.00781958	-0.0418106	0.00712431	-0.023331	-0.0579791	-0.041731	-0.0633141	-0.011816	0.0100162	-0.0518498	0.00809102	-0.0271019	1.47003	-0.330298	0.225458	-0.442567	0.0349905	0.0553418	0.0570452	0.0921029	0.0024495	0.0410933	0.00339964	0.00236439	0.00326752	0.00195169	0.00283634	0.0005117	0.0145665	0.0122703	0.152462	0.00533939	0.0446404	0.00101657
cpd_08	183.7	10.5949	CC1(C)CN(Cc2ccccc2)S(=O)(=O)O1	-0.0455908	-0.00367076	-0.0600676	-0.00505825	0.0122108	-0.0162982	-0.0019432	-0.0411134	-0.0616495	-0.0413739	-0.0615112	-0.00759051	0.0199799	-0.0420103	-0.00227732	-0.044401	-0.0778648	-0.0790553	-0.0633141	-0.0109483	0.027251	-0.0674921	-0.00330154	-0.0477572	1.45933	-0.322861	0.225458	-0.455759	-0.0116873	0.0719172	0.141751	0.0847116	0.00500065	0.203422	0.00339964	0.00414336	0.00708192	0.0105395	0.00183234	0.00176623	0.00804266	0.00882736	0.152462	0.00234511	0.0081581	0.000450354
cpd_09	264.6	14.3737	C[C@@H]1[C@@H](c2ccccc2)OS(=O)(=O)N1C	-0.0640042	-0.000667372	-0.0600676	-0.0223347	0.00277825	-0.0217228	0.0044435	-0.052	-0.071113	-0.0447228	-0.0615112	-0.0205011	0.00761193	-0.0488912	0.007	-0.0513326	-0.0782218	-0.0887782	-0.0633141	-0.0196674	0.0133902	-0.0751705	0.0095565	-0.0496653	1.463	-0.325546	0.225458	-0.452019	0.0400218	0.0429302	0.0952641	0.0767855	0.00551642	0.257544	0.00339964	0.00961193	0.0171484	0.0187689	0.00454202	0.00105971	0.0132565	0.00423944	0.152462	0.0155629	0.0205446	0.000544139
cpd_10	16.1	1.02876	O=S1(=O)O[C@H]2CCCC[C@@H]2N1Cc1ccccc1	-0.0474948	-0.00478426	-0.0600676	-0.00693773	0.0065007	-0.0168307	0.00303675	-0.011998	-0.0574423	-0.0290866	-0.0615112	-0.00909902	0.0102698	-0.035986	0.00486423	-0.0193431	-0.067403	-0.0533634	-0.0633141	-0.0112112	0.0140757	-0.0542159	0.00665693	-0.0257364	1.46571	-0.339797	0.225458	-0.457774	0.0388746	0.0392413	0.105899	0.0600781	0.00365965	0.0638367	0.00339964	0.0033696	0.00446077	0.00458545	0.000958476	4.69815e-05	0.0106149	0.0099422	0.152462	0.000540579	0.0106696	0.000879634
cpd_12	450.9	17.8047	CC(C)N1CCOS1(=O)=O	-0.309007	-0.0505602	-0.0600676	-0.0799487	0.025635	-0.06584	0.0109224	-0.071203	-0.207501	-0.0774503	-0.0615112	-0.0538415	0.0268711	-0.0824028	0.0139076	-0.0636164	-0.105759	-0.103749	-0.0633141	-0.0279705	0.0288711	-0.0994871	0.0166568	-0.0560298	1.45929	-0.327351	0.225458	-0.445386	-0.0112227	0.0828675	0.0513147	0.0999515	0.00550723	0.476678	0.00339964	0.00393901	0.0159119	0.0266906	0.00331238	0.00112396	0.270495	0.0255323	0.152462	0.036397	0.131053	0.00335474
cpd_15	490.3	19.1243	O=S1(=O)OC[C@@H]2CCCN21	-0.312	-0.058	-0.0600676	-0.077	0.011	-0.061	0.021	-0.0685	-0.21	-0.076	-0.0615112	-0.062	0.013	-0.071	0.021	-0.069	-0.107	-0.094	-0.0633141	-0.047	0.015	-0.082	0.02	-0.0705	1.46032	-0.329247	0.225458	-0.448881	0.0236421	0.0775421	0.0469631	0.0884734	0.0148	0.5362	0.00339964	0.0793	0.0161	0.0231	0.0286	0.00625	0.2226	0.0289	0.152462	0.0222	0.1613	0.0266
cpd_16	9.4	0.623091	CC(C)(C)OC(=O)N1[C@H]2CCCC[C@@H]2OS1(=O)=O	-0.170894	-0.055	-0.0600676	-0.0391101	0.0203348	-0.0501101	0.00844495	-0.031	-0.10856	-0.042	-0.0615112	-0.0261101	0.0158899	-0.0515551	0.00655505	-0.0335551	-0.0463348	-0.0291101	-0.0633141	-0.0131101	0.011	-0.0525551	0.00366516	-0.0361101	1.51433	-0.336206	0.225458	-0.444823	0.0451815	0.066389	0.101378	0.0627467	0.0010546	0.382986	0.00339964	0.00146606	0.0191546	0.0358661	0.00384449	0.000844495	0.06436	0.0602697	0.152462	0.0096454	0.00686606	0.0255189
cpd_17	216.1	15.6695	Cc1cccc(C)c1N1[C@@H](c2ccccc2)COS1(=O)=O	-0.0618112	0.0147832	-0.0600676	-0.0054056	-0.00018881	-0.0334056	0.00818881	-0.0232972	-0.0688112	-0.00759441	-0.0615112	-0.00721678	0.00181119	-0.0372168	0.00918881	-0.0247028	-0.076	-0.0297832	-0.0633141	-0.00921678	0.00421678	-0.0408392	0.00978321	-0.0262028	1.48016	-0.324075	0.225458	-0.44406	0.036369	0.0661152	0.0580741	0.0896894	0.000978322	0.00672377	0.00339964	0.000440559	0.000640559	0.000140559	0.000121678	2.02797e-05	0.019751	0.0258797	0.152462	0.0048972	0.064328	0.000416083
cpd_18	240	15.9087	CC(C)(C)OC(=O)N1[C@@H]2CCCC[C@@H]2OS1(=O)=O	-0.174621	-0.0453907	-0.0600676	-0.0305182	0.0158172	-0.047914	0.0029599	-0.0363171	-0.112748	-0.0372474	-0.0615112	-0.0221638	0.0103956	-0.0470541	0.00489118	-0.0448701	-0.0514256	-0.029004	-0.0633141	-0.0132638	0.00442583	-0.0471752	0.00639084	-0.0534344	1.51475	-0.328191	0.225458	-0.435204	0.0411672	0.0849819	0.100255	0.0618766	0.000448104	0.384484	0.00339964	0.00431682	0.0260232	0.0159929	0.00669147	0.00314748	0.0472142	0.0491108	0.152462	0.00547046	0.00996537	0.0183088
cpd_19	762.7	22.4459	O=S1(=O)NCCO1	-0.329	-0.053	-0.075	-0.086	0.034	-0.067	0.009	-0.076	-0.231	-0.076	-0.079	-0.087	0.029	-0.091	0.013	-0.0985	-0.133	-0.1	-0.084	-0.089	0.025	-0.115	0.017	-0.121	1.46602	-0.402283	0.229424	-0.451167	-0.0221127	0.101547	0.0457471	0.099162	0.0168	0.0217	0.0009	0.1911	0.0027	0	0.0077	0.01035	0.2014	-0.0326	0.3165	0.0242	0.1153	0.0502
cpd_20	134	6.38073	O=S1(=O)N[C@@H](c2ccccc2)CO1	-0.0646215	-0.0120964	-0.0302027	-0.0126317	0.00620435	-0.0483395	0.0109409	-0.031359	-0.0656605	-0.0344763	-0.0415336	-0.0225828	0.00698134	-0.0602547	0.012184	-0.042213	-0.0663499	-0.0568561	-0.0529424	-0.0325339	0.00775834	-0.071898	0.0129322	-0.0534648	1.47377	-0.412911	0.226896	-0.444893	0.0312504	0.0763031	0.0524057	0.0918885	0.00284276	0.0553661	0.00239896	0.00963782	0.00877656	0.00507017	0.00890547	0.00177569	0.0136039	0.0156914	0.0116869	0.00473757	0.0546857	0.00382649
cpd_21	111.2	4.71019	O=S1(=O)N[C@@H]2CCCC[C@@H]2O1	-0.330994	-0.0414134	-0.077767	-0.0730232	0.0168083	-0.0550037	-0.00779968	-0.0750015	-0.204404	-0.0517901	-0.0661758	-0.0538107	0.0175866	-0.0839538	-0.00122346	-0.0719845	-0.0770203	-0.0613708	-0.0545846	-0.0351903	0.017768	-0.112901	0.004554	-0.0681715	1.4656	-0.407186	0.219938	-0.455855	0.039484	0.0448879	0.0995207	0.0804281	0.00829843	0.319828	0.00332058	0.0553605	0.0172791	0.0329889	0.00895296	0.00247367	0.211898	0.0108311	0.0879559	0.0485477	0.073878	0.00237232
cpd_22	110.9	4.69748	O=S1(=O)N[C@H]2CCCC[C@@H]2O1	-0.312	-0.054	-0.0750001	-0.0829998	0.0219999	-0.0490001	1.9e-08	-0.059	-0.199	-0.0580001	-0.0640001	-0.0579999	0.015	-0.0610002	1.33e-07	-0.0649999	-0.0859999	-0.0630001	-0.0530001	-0.032	0.00800015	-0.0730004	2.28e-07	-0.0709998	1.46682	-0.416826	0.220053	-0.46224	0.0320212	0.0697044	0.101441	0.0511909	0.0179998	0.276202	0.00689995	0.0472992	0.00820019	0.0101005	0.0233996	0.00109998	0.1868	-0.00579984	0.1292	0.0359001	0.0414004	0.0274995
cpd_24	367.8	18.7467	CN1[C@H](c2ccccc2)COS1(=O)=O	-0.067	-0.004	-0.0600676	-0.013	0.009	-0.045	0.006	-0.03	-0.0730215	-0.046	-0.0615112	-0.017	0.013	-0.069	0.009	-0.0355	-0.08	-0.0870215	-0.0633141	-0.021	0.017	-0.094	0.012	-0.0414893	1.46056	-0.319325	0.225458	-0.443	0.033597	0.0474594	0.0562829	0.0959624	0.0078957	0.400396	0.00339964	0.00650215	0.0161021	0.0421	0.00779785	0.00169893	0.0118	0.0119	0.152462	0.0065	0.0392979	0.0008
cpd_25	25	1.14276	CN1[C@@H]2CCCC[C@@H]2OS1(=O)=O	-0.318527	-0.0466291	-0.0600676	-0.0719034	0.0163227	-0.057226	-0.00784944	-0.0680194	-0.204277	-0.070797	-0.0615112	-0.0469625	0.0175196	-0.0776568	-0.000609495	-0.0652667	-0.0900281	-0.0956118	-0.0633141	-0.022312	0.018081	-0.0987231	0.0063305	-0.0618707	1.45593	-0.323498	0.225458	-0.452246	0.034432	0.0480281	0.100899	0.0685376	0.00702448	0.488724	0.00339964	0.00480093	0.0198761	0.0341628	0.010544	0.0010386	0.134077	0.00572544	0.152462	0.034911	0.0184195	0.0735148
cpd_26	60.3	2.75633	CN1[C@@H]2CCCC[C@H]2OS1(=O)=O	-0.307	-0.054	-0.0600676	-0.077	0.02	-0.048	-0.004	-0.057	-0.198	-0.079	-0.0615112	-0.048	0.021	-0.07	0.004	-0.05	-0.089	-0.103	-0.0633141	-0.02	0.023	-0.092	0.012	-0.044	1.45516	-0.329471	0.225458	-0.455089	0.0365082	0.0396789	0.10428	0.0636843	0.0069	0.4851	0.00339964	0.0035	0.0172	0.0457	0.0031	0.0009	0.1499	0.0118	0.152462	0.0429	0.0252	0.0272
cpd_27	281.1	20.9185	CC(C)(C)OC(=O)N1[C@@H]2c3ccccc3C[C@@H]2OS1(=O)=O	-0.0572261	-0.018	-0.0600676	-0.0100455	0.012266	-0.0536874	0.00768848	-0.0379848	-0.0479497	-0.018	-0.0615112	-0.00873398	0.0112812	-0.053734	0.00698483	-0.0360607	-0.0389697	-0.0189848	-0.0633141	-0.00773398	0.01	-0.0534831	0.00698483	-0.0351213	1.51667	-0.325254	0.225458	-0.435388	0.0399204	0.0896056	0.0996879	0.069931	0.00138332	0.0177645	0.00339964	0.00208997	0.00770537	0.00793314	0.00185975	0.000406066	0.00975626	0.00912049	0.152462	0.00307899	0.038756	0.0211848
cpd_28	31.9	2.86251	CC(C)(C)OC(=O)N1[C@H](c2ccccc2)[C@@H](c2ccccc2)OS1(=O)=O	-0.0428252	-0.00299311	-0.0600676	-0.013823	0.00932812	-0.0324593	0.00490268	-0.0343717	-0.0389565	-0.00710258	-0.0615112	-0.0139462	0.00829722	-0.035177	0.00348223	-0.0332514	-0.0346821	-0.0120797	-0.0633141	-0.013826	0.00656966	-0.0376821	0.00203089	-0.0323976	1.52525	-0.328315	0.225458	-0.443007	0.0428483	0.0783085	0.0988285	0.071924	0.000348147	0.106535	0.00339964	0.00970137	0.0140792	0.0148564	0.0183374	0.00169652	0.0143649	0.00638706	0.152462	0.0203252	0.0210813	0.00188672
cpd_29	282.1	17.3458	O=C(OCc1ccccc1)N1CCOS1(=O)=O	-0.0477648	-0.028	-0.0600676	-0.005719	0.012	-0.0228453	0.00530931	-0.0119458	-0.0435642	-0.036727	-0.0615112	-0.00870882	0.0127088	-0.0366986	0.00670882	-0.0200028	-0.0398251	-0.044869	-0.0633141	-0.0119875	0.0134176	-0.0508393	0.00801814	-0.0282851	1.51427	-0.311363	0.225458	-0.425048	-0.0120413	0.112038	0.0414194	0.117523	0.000387402	0.00494645	0.00339964	0.000463676	0.000320098	0.000182603	9.27941e-05	0	0.00329414	0.00181105	0.152462	0.000782511	0.00137223	0.000396648
cpd_30	284.1	22.9096	CC(C)(C)OC(=O)C[C@H]1COS(=O)(=O)N1C(=O)OC(C)(C)C	-0.0535124	-0.0242486	-0.0600676	-0.0114005	0.0137686	-0.0345729	0.0135968	-0.0240779	-0.0414139	-0.0249084	-0.0615112	-0.0089639	0.0103903	-0.0312983	0.0114409	-0.0213775	-0.0300259	-0.0256981	-0.0633141	-0.00599581	0.00768778	-0.0278566	0.00941988	-0.0185998	1.51668	-0.323691	0.225458	-0.429233	0.0467899	0.109084	0.0456216	0.110117	0.000158349	0.309925	0.00339964	0.00136204	0.0179108	0.0106732	0.00351632	0.000715233	0.00303901	-0.000204451	0.152462	0.00042333	0.00477813	0.000607697
cpd_31	215.6	14.4946	COC(=O)[C@H]1COS(=O)(=O)N1C(=O)OC(C)(C)C	-0.0673911	-0.0179806	-0.0600676	-0.0144149	0.00664201	-0.066875	0.00838281	-0.0404105	-0.0584832	-0.0296694	-0.0615112	-0.0144016	0.00104573	-0.0597349	0.009	-0.0384722	-0.0496923	-0.040479	-0.0633141	-0.0140876	-0.00511936	-0.0527441	0.00993546	-0.0367651	1.52497	-0.316465	0.225458	-0.425533	0.0191352	0.121075	0.0487342	0.117799	0.000786222	0.332457	0.00339964	0.0031112	0.0305472	0.0177517	0.00473762	0.0013583	0.00828875	0.00457877	0.152462	0.00185848	0.0561844	0.0460934
cpd_32	118.2	6.70319	C[C@@H]1CN(C(=O)OC(C)(C)C)S(=O)(=O)O1	-0.176918	-0.0534225	-0.0600676	-0.0318329	0.026505	-0.0530431	-0.00166816	-0.0373184	-0.117417	-0.0539154	-0.0615112	-0.0245011	0.0221671	-0.0584592	-0.000331837	-0.0437649	-0.0579154	-0.0547461	-0.0633141	-0.017421	0.0173318	-0.0638323	0.000336325	-0.0496279	1.51104	-0.319009	0.225458	-0.439539	-0.00977458	0.101835	0.100439	0.086318	0.00085911	0.384684	0.00339964	0.00116471	0.0183403	0.0232447	0.00500961	0.00103726	0.0448226	0.0477016	0.152462	0.00457483	0.00489817	0.0157658
cpd_33	274	15.5387	C[C@@H]1COS(=O)(=O)N1C(=O)OC(C)(C)C	-0.174872	-0.0477698	-0.0600676	-0.0351266	0.00875319	-0.0463382	0.0145415	-0.0414959	-0.11683	-0.0475415	-0.0615112	-0.0270083	0.00465151	-0.0515478	0.0122199	-0.0407842	-0.0587884	-0.0474233	-0.0633141	-0.0186784	0.00144817	-0.0566558	0.01	-0.0397334	1.51324	-0.322306	0.225458	-0.429584	0.0431849	0.0976041	0.0413792	0.107894	0.000751851	0.38106	0.00339964	0.00130026	0.0182357	0.0157164	0.0040749	0.000645653	0.048015	0.0472418	0.152462	0.00616392	0.00815763	0.0165042
cpd_34	736.4	24.1407	C[C@@H]1COS(=O)(=O)N1	-0.337	-0.051	-0.077	-0.075	0.008	-0.054	0.013	-0.073	-0.226	-0.073	-0.077	-0.068	0.009	-0.112	0.018	-0.0845	-0.115	-0.096	-0.077	-0.061	0.01	-0.169	0.023	-0.0955	1.46046	-0.407233	0.223125	-0.443243	0.0452781	0.0526882	0.0493008	0.0996154	0.0085	0.3509	0.0031	0.0048	0.0148	0.0308	0.0014	0.0005	0.2658	-0.002	0.1897	0.0382	0.0882	0.0073
cpd_35	32.1	1.85137	CC1(C)COS(=O)(=O)N1Cc1ccccc1	-0.053428	0.00374467	-0.0600676	-0.00614758	-0.000997295	-0.0419957	0.00518207	-0.0117046	-0.0659384	-0.0291196	-0.0615112	-0.00919473	-0.00169673	-0.0546949	0.0084091	-0.020934	-0.0784488	-0.0617786	-0.0633141	-0.0126292	-0.00261649	-0.0673511	0.0112144	-0.0303778	1.463	-0.331182	0.225458	-0.443473	0.0753728	0.0770464	0.0503818	0.0905109	0.00344802	0.16299	0.00339964	0.00312846	0.00771133	0.0153258	0.00153006	0.00025511	0.0108169	0.00854523	0.152462	0.000945817	0.00907947	0.0158849
RESULTS OBTAINED USING THE LASSO METHOD
			Descriptors selected (LASSO)	Cross-Validation Results with LASSO			Prediction Results with LASSO
			xtb_acetonitrile_f_plus N	Compound	Measured [J/g]	Predicted [J/g]	Compound	Measured [J/g]	Predicted [J/g]
			xtb_acetonitrile_f_plus C(O) H	1	589.9	586.198	7	279.9	175.977
			xtb_acetonitrile_f_zero N H	2	320.5	312.461	12	450.9	546.934
			xtb_acetonitrile_f_zero C(O)	5	251.5	242.04	21	111.2	178.934
			xtb_acetonitrile_f_minus C(O)	6	418.3	407.61	24	367.8	157.283
			xtb_acetonitrile_mulliken_charges C(N) H	8	183.7	179.774	31	215.6	234.992
			xtb_acetonitrile_mulliken_charges C(O) H	9	264.6	254.055	32	118.2	148.43
			jaguar_s_j_Atom_Fukui_Index_f_NN_HOMO C(N) H	10	16.1	22.6868	33	274	279.925
			jaguar_s_j_Atom_Fukui_Index_f_NN_LUMO N	15	490.3	494.411	34	736.4	536.677
			jaguar_s_j_Atom_Fukui_Index_f_NN_LUMO N H	16	9.4	31.2589	35	32.1	133.481
			jaguar_s_j_Atom_Fukui_Index_f_NN_LUMO C(N) H	17	216.1	213.717
			jaguar_s_j_Atom_Fukui_Index_f_NN_LUMO C(O) H	18	240	233.687		SEP [J/g]	115.672
			xtb_acetonitrile_dipole	19	762.7	758.055
			H Abstraction C(O)	20	134	139.587
			visible sky O	22	110.9	109.906
			xtb_acetonitrile_homo_lumo_gap deg_2	25	25	37.3481
			DSC Sum dH (kcal/mol)	26	60.3	59.7325
				27	281.1	267.077
				28	31.9	40.873
				29	282.1	307.113
				30	284.1	274.912
					SEV [J/g]	10.4551
[truncated: 25 more columns]

## Sheet: GPR
GPR METHOD			TRAINING SET (USED FOR BUILDING THE MODEL AND EVALUATING IT USING LEAVE-ONE-OUT CROSS-VALIDATION) IN BLACK. PREDICTION SET IN RED.
Compound	drH (J/g)	drH (kcal/mol)	smiles	xtb_acetonitrile_f_plus S	xtb_acetonitrile_f_plus N	xtb_acetonitrile_f_plus N H	xtb_acetonitrile_f_plus O	xtb_acetonitrile_f_plus C(N)	xtb_acetonitrile_f_plus C(N) H	xtb_acetonitrile_f_plus C(O)	xtb_acetonitrile_f_plus C(O) H	xtb_acetonitrile_f_zero S	xtb_acetonitrile_f_zero N	xtb_acetonitrile_f_zero N H	xtb_acetonitrile_f_zero O	xtb_acetonitrile_f_zero C(N)	xtb_acetonitrile_f_zero C(N) H	xtb_acetonitrile_f_zero C(O)	xtb_acetonitrile_f_zero C(O) H	xtb_acetonitrile_f_minus S	xtb_acetonitrile_f_minus N	xtb_acetonitrile_f_minus N H	xtb_acetonitrile_f_minus O	xtb_acetonitrile_f_minus C(N)	xtb_acetonitrile_f_minus C(N) H	xtb_acetonitrile_f_minus C(O)	xtb_acetonitrile_f_minus C(O) H	xtb_acetonitrile_mulliken_charges S	xtb_acetonitrile_mulliken_charges N	xtb_acetonitrile_mulliken_charges N H	xtb_acetonitrile_mulliken_charges O	xtb_acetonitrile_mulliken_charges C(N)	xtb_acetonitrile_mulliken_charges C(N) H	xtb_acetonitrile_mulliken_charges C(O)	xtb_acetonitrile_mulliken_charges C(O) H	jaguar_s_j_Atom_Fukui_Index_f_NN_HOMO S	jaguar_s_j_Atom_Fukui_Index_f_NN_HOMO N	jaguar_s_j_Atom_Fukui_Index_f_NN_HOMO N H	jaguar_s_j_Atom_Fukui_Index_f_NN_HOMO O	jaguar_s_j_Atom_Fukui_Index_f_NN_HOMO C(N)	jaguar_s_j_Atom_Fukui_Index_f_NN_HOMO C(N) H	jaguar_s_j_Atom_Fukui_Index_f_NN_HOMO C(O)	jaguar_s_j_Atom_Fukui_Index_f_NN_HOMO C(O) H	jaguar_s_j_Atom_Fukui_Index_f_NN_LUMO S	jaguar_s_j_Atom_Fukui_Index_f_NN_LUMO N	jaguar_s_j_Atom_Fukui_Index_f_NN_LUMO N H	jaguar_s_j_Atom_Fukui_Index_f_NN_LUMO O	jaguar_s_j_Atom_Fukui_Index_f_NN_LUMO C(N)	jaguar_s_j_Atom_Fukui_Index_f_NN_LUMO C(N) H
cpd_01	589.9	19.3381	CN1CCOS1(=O)=O	-0.322	-0.054	-0.0600676	-0.081	0.032	-0.0655	0.004	-0.075	-0.218	-0.099	-0.0615112	-0.061	0.035	-0.0955	0.012	-0.0755	-0.114	-0.143	-0.0633141	-0.04	0.038	-0.1245	0.019	-0.076	1.45431	-0.311635	0.225458	-0.442484	-0.016983	0.0854547	0.0489395	0.104785	0.0073	0.4726	0.00339964	0.0023	0.0156	0.0267	0.0026	0.001	0.2714	0.0133	0.152462	0.0407	0.1378	0.00905
cpd_02	320.5	16.3358	O=S1(=O)OCCN1Cc1ccccc1	-0.0489935	-0.00843334	-0.0600676	-0.00825095	0.0103072	-0.0169643	0.00499786	-0.0127848	-0.0603845	-0.0433099	-0.0615112	-0.0129877	0.0170568	-0.0407977	0.00873387	-0.0247144	-0.0713242	-0.0773931	-0.0633141	-0.0172016	0.0232147	-0.0648192	0.0123141	-0.036187	1.4617	-0.319837	0.225458	-0.444693	-0.0120214	0.0837711	0.0502609	0.102532	0.00443608	0.147692	0.00339964	0.00448319	0.00550376	0.00721372	0.00179275	0.000345058	0.0104815	0.00950654	0.152462	0.00255107	0.00986515	0.00056969
cpd_05	251.5	17.9938	CC(C)(C)OC(=O)N1[C@H](c2ccccc2)COS1(=O)=O	-0.0596319	-0.0145119	-0.0600676	-0.0120461	0.0101107	-0.0442312	0.00759513	-0.0288055	-0.0484341	-0.0192499	-0.0615112	-0.0106548	0.00876034	-0.0473741	0.00659513	-0.0271224	-0.037476	-0.0233159	-0.0633141	-0.00948955	0.007369	-0.0505779	0.005631	-0.0257006	1.52196	-0.323776	0.225458	-0.430225	0.0397014	0.088922	0.04863	0.104542	0.000743601	0.0595096	0.00339964	0.00452865	0.0101127	0.011624	0.0151001	0.00197651	0.00952768	0.0100772	0.152462	0.00335956	0.0358424	0.010722
cpd_06	418.3	22.3197	CC(C)(C)OC(=O)N1CCOS1(=O)=O	-0.17664	-0.057	-0.0600676	-0.035612	0.023776	-0.052806	0.013388	-0.041694	-0.116716	-0.057388	-0.0615112	-0.027612	0.020388	-0.059694	0.012	-0.041806	-0.057	-0.057776	-0.0633141	-0.019612	0.017	-0.067194	0.010612	-0.042112	1.51195	-0.315121	0.225458	-0.429053	-0.0103421	0.109366	0.0426372	0.114052	0.000750783	0.386818	0.00339964	0.00158083	0.018382	0.0233068	0.0044952	0.000885807	0.0449256	0.0446704	0.152462	0.00458479	0.00292719	0.018322
cpd_07	279.9	19.3573	O=S1(=O)OC[C@H](c2ccccc2)N1Cc1ccccc1	-0.0450298	0.00336618	-0.0600676	-0.00738379	0.00560727	-0.0315437	0.0061576	-0.0194279	-0.0513361	-0.0190082	-0.0615112	-0.009452	0.00781958	-0.0418106	0.00712431	-0.023331	-0.0579791	-0.041731	-0.0633141	-0.011816	0.0100162	-0.0518498	0.00809102	-0.0271019	1.47003	-0.330298	0.225458	-0.442567	0.0349905	0.0553418	0.0570452	0.0921029	0.0024495	0.0410933	0.00339964	0.00236439	0.00326752	0.00195169	0.00283634	0.0005117	0.0145665	0.0122703	0.152462	0.00533939	0.0446404	0.00101657
cpd_08	183.7	10.5949	CC1(C)CN(Cc2ccccc2)S(=O)(=O)O1	-0.0455908	-0.00367076	-0.0600676	-0.00505825	0.0122108	-0.0162982	-0.0019432	-0.0411134	-0.0616495	-0.0413739	-0.0615112	-0.00759051	0.0199799	-0.0420103	-0.00227732	-0.044401	-0.0778648	-0.0790553	-0.0633141	-0.0109483	0.027251	-0.0674921	-0.00330154	-0.0477572	1.45933	-0.322861	0.225458	-0.455759	-0.0116873	0.0719172	0.141751	0.0847116	0.00500065	0.203422	0.00339964	0.00414336	0.00708192	0.0105395	0.00183234	0.00176623	0.00804266	0.00882736	0.152462	0.00234511	0.0081581	0.000450354
cpd_09	264.6	14.3737	C[C@@H]1[C@@H](c2ccccc2)OS(=O)(=O)N1C	-0.0640042	-0.000667372	-0.0600676	-0.0223347	0.00277825	-0.0217228	0.0044435	-0.052	-0.071113	-0.0447228	-0.0615112	-0.0205011	0.00761193	-0.0488912	0.007	-0.0513326	-0.0782218	-0.0887782	-0.0633141	-0.0196674	0.0133902	-0.0751705	0.0095565	-0.0496653	1.463	-0.325546	0.225458	-0.452019	0.0400218	0.0429302	0.0952641	0.0767855	0.00551642	0.257544	0.00339964	0.00961193	0.0171484	0.0187689	0.00454202	0.00105971	0.0132565	0.00423944	0.152462	0.0155629	0.0205446	0.000544139
cpd_10	16.1	1.02876	O=S1(=O)O[C@H]2CCCC[C@@H]2N1Cc1ccccc1	-0.0474948	-0.00478426	-0.0600676	-0.00693773	0.0065007	-0.0168307	0.00303675	-0.011998	-0.0574423	-0.0290866	-0.0615112	-0.00909902	0.0102698	-0.035986	0.00486423	-0.0193431	-0.067403	-0.0533634	-0.0633141	-0.0112112	0.0140757	-0.0542159	0.00665693	-0.0257364	1.46571	-0.339797	0.225458	-0.457774	0.0388746	0.0392413	0.105899	0.0600781	0.00365965	0.0638367	0.00339964	0.0033696	0.00446077	0.00458545	0.000958476	4.69815e-05	0.0106149	0.0099422	0.152462	0.000540579	0.0106696	0.000879634
cpd_12	450.9	17.8047	CC(C)N1CCOS1(=O)=O	-0.309007	-0.0505602	-0.0600676	-0.0799487	0.025635	-0.06584	0.0109224	-0.071203	-0.207501	-0.0774503	-0.0615112	-0.0538415	0.0268711	-0.0824028	0.0139076	-0.0636164	-0.105759	-0.103749	-0.0633141	-0.0279705	0.0288711	-0.0994871	0.0166568	-0.0560298	1.45929	-0.327351	0.225458	-0.445386	-0.0112227	0.0828675	0.0513147	0.0999515	0.00550723	0.476678	0.00339964	0.00393901	0.0159119	0.0266906	0.00331238	0.00112396	0.270495	0.0255323	0.152462	0.036397	0.131053	0.00335474
cpd_15	490.3	19.1243	O=S1(=O)OC[C@@H]2CCCN21	-0.312	-0.058	-0.0600676	-0.077	0.011	-0.061	0.021	-0.0685	-0.21	-0.076	-0.0615112	-0.062	0.013	-0.071	0.021	-0.069	-0.107	-0.094	-0.0633141	-0.047	0.015	-0.082	0.02	-0.0705	1.46032	-0.329247	0.225458	-0.448881	0.0236421	0.0775421	0.0469631	0.0884734	0.0148	0.5362	0.00339964	0.0793	0.0161	0.0231	0.0286	0.00625	0.2226	0.0289	0.152462	0.0222	0.1613	0.0266
cpd_16	9.4	0.623091	CC(C)(C)OC(=O)N1[C@H]2CCCC[C@@H]2OS1(=O)=O	-0.170894	-0.055	-0.0600676	-0.0391101	0.0203348	-0.0501101	0.00844495	-0.031	-0.10856	-0.042	-0.0615112	-0.0261101	0.0158899	-0.0515551	0.00655505	-0.0335551	-0.0463348	-0.0291101	-0.0633141	-0.0131101	0.011	-0.0525551	0.00366516	-0.0361101	1.51433	-0.336206	0.225458	-0.444823	0.0451815	0.066389	0.101378	0.0627467	0.0010546	0.382986	0.00339964	0.00146606	0.0191546	0.0358661	0.00384449	0.000844495	0.06436	0.0602697	0.152462	0.0096454	0.00686606	0.0255189
cpd_17	216.1	15.6695	Cc1cccc(C)c1N1[C@@H](c2ccccc2)COS1(=O)=O	-0.0618112	0.0147832	-0.0600676	-0.0054056	-0.00018881	-0.0334056	0.00818881	-0.0232972	-0.0688112	-0.00759441	-0.0615112	-0.00721678	0.00181119	-0.0372168	0.00918881	-0.0247028	-0.076	-0.0297832	-0.0633141	-0.00921678	0.00421678	-0.0408392	0.00978321	-0.0262028	1.48016	-0.324075	0.225458	-0.44406	0.036369	0.0661152	0.0580741	0.0896894	0.000978322	0.00672377	0.00339964	0.000440559	0.000640559	0.000140559	0.000121678	2.02797e-05	0.019751	0.0258797	0.152462	0.0048972	0.064328	0.000416083
cpd_18	240	15.9087	CC(C)(C)OC(=O)N1[C@@H]2CCCC[C@@H]2OS1(=O)=O	-0.174621	-0.0453907	-0.0600676	-0.0305182	0.0158172	-0.047914	0.0029599	-0.0363171	-0.112748	-0.0372474	-0.0615112	-0.0221638	0.0103956	-0.0470541	0.00489118	-0.0448701	-0.0514256	-0.029004	-0.0633141	-0.0132638	0.00442583	-0.0471752	0.00639084	-0.0534344	1.51475	-0.328191	0.225458	-0.435204	0.0411672	0.0849819	0.100255	0.0618766	0.000448104	0.384484	0.00339964	0.00431682	0.0260232	0.0159929	0.00669147	0.00314748	0.0472142	0.0491108	0.152462	0.00547046	0.00996537	0.0183088
cpd_19	762.7	22.4459	O=S1(=O)NCCO1	-0.329	-0.053	-0.075	-0.086	0.034	-0.067	0.009	-0.076	-0.231	-0.076	-0.079	-0.087	0.029	-0.091	0.013	-0.0985	-0.133	-0.1	-0.084	-0.089	0.025	-0.115	0.017	-0.121	1.46602	-0.402283	0.229424	-0.451167	-0.0221127	0.101547	0.0457471	0.099162	0.0168	0.0217	0.0009	0.1911	0.0027	0	0.0077	0.01035	0.2014	-0.0326	0.3165	0.0242	0.1153	0.0502
cpd_20	134	6.38073	O=S1(=O)N[C@@H](c2ccccc2)CO1	-0.0646215	-0.0120964	-0.0302027	-0.0126317	0.00620435	-0.0483395	0.0109409	-0.031359	-0.0656605	-0.0344763	-0.0415336	-0.0225828	0.00698134	-0.0602547	0.012184	-0.042213	-0.0663499	-0.0568561	-0.0529424	-0.0325339	0.00775834	-0.071898	0.0129322	-0.0534648	1.47377	-0.412911	0.226896	-0.444893	0.0312504	0.0763031	0.0524057	0.0918885	0.00284276	0.0553661	0.00239896	0.00963782	0.00877656	0.00507017	0.00890547	0.00177569	0.0136039	0.0156914	0.0116869	0.00473757	0.0546857	0.00382649
cpd_21	111.2	4.71019	O=S1(=O)N[C@@H]2CCCC[C@@H]2O1	-0.330994	-0.0414134	-0.077767	-0.0730232	0.0168083	-0.0550037	-0.00779968	-0.0750015	-0.204404	-0.0517901	-0.0661758	-0.0538107	0.0175866	-0.0839538	-0.00122346	-0.0719845	-0.0770203	-0.0613708	-0.0545846	-0.0351903	0.017768	-0.112901	0.004554	-0.0681715	1.4656	-0.407186	0.219938	-0.455855	0.039484	0.0448879	0.0995207	0.0804281	0.00829843	0.319828	0.00332058	0.0553605	0.0172791	0.0329889	0.00895296	0.00247367	0.211898	0.0108311	0.0879559	0.0485477	0.073878	0.00237232
cpd_22	110.9	4.69748	O=S1(=O)N[C@H]2CCCC[C@@H]2O1	-0.312	-0.054	-0.0750001	-0.0829998	0.0219999	-0.0490001	1.9e-08	-0.059	-0.199	-0.0580001	-0.0640001	-0.0579999	0.015	-0.0610002	1.33e-07	-0.0649999	-0.0859999	-0.0630001	-0.0530001	-0.032	0.00800015	-0.0730004	2.28e-07	-0.0709998	1.46682	-0.416826	0.220053	-0.46224	0.0320212	0.0697044	0.101441	0.0511909	0.0179998	0.276202	0.00689995	0.0472992	0.00820019	0.0101005	0.0233996	0.00109998	0.1868	-0.00579984	0.1292	0.0359001	0.0414004	0.0274995
cpd_24	367.8	18.7467	CN1[C@H](c2ccccc2)COS1(=O)=O	-0.067	-0.004	-0.0600676	-0.013	0.009	-0.045	0.006	-0.03	-0.0730215	-0.046	-0.0615112	-0.017	0.013	-0.069	0.009	-0.0355	-0.08	-0.0870215	-0.0633141	-0.021	0.017	-0.094	0.012	-0.0414893	1.46056	-0.319325	0.225458	-0.443	0.033597	0.0474594	0.0562829	0.0959624	0.0078957	0.400396	0.00339964	0.00650215	0.0161021	0.0421	0.00779785	0.00169893	0.0118	0.0119	0.152462	0.0065	0.0392979	0.0008
cpd_25	25	1.14276	CN1[C@@H]2CCCC[C@@H]2OS1(=O)=O	-0.318527	-0.0466291	-0.0600676	-0.0719034	0.0163227	-0.057226	-0.00784944	-0.0680194	-0.204277	-0.070797	-0.0615112	-0.0469625	0.0175196	-0.0776568	-0.000609495	-0.0652667	-0.0900281	-0.0956118	-0.0633141	-0.022312	0.018081	-0.0987231	0.0063305	-0.0618707	1.45593	-0.323498	0.225458	-0.452246	0.034432	0.0480281	0.100899	0.0685376	0.00702448	0.488724	0.00339964	0.00480093	0.0198761	0.0341628	0.010544	0.0010386	0.134077	0.00572544	0.152462	0.034911	0.0184195	0.0735148
cpd_26	60.3	2.75633	CN1[C@@H]2CCCC[C@H]2OS1(=O)=O	-0.307	-0.054	-0.0600676	-0.077	0.02	-0.048	-0.004	-0.057	-0.198	-0.079	-0.0615112	-0.048	0.021	-0.07	0.004	-0.05	-0.089	-0.103	-0.0633141	-0.02	0.023	-0.092	0.012	-0.044	1.45516	-0.329471	0.225458	-0.455089	0.0365082	0.0396789	0.10428	0.0636843	0.0069	0.4851	0.00339964	0.0035	0.0172	0.0457	0.0031	0.0009	0.1499	0.0118	0.152462	0.0429	0.0252	0.0272
cpd_27	281.1	20.9185	CC(C)(C)OC(=O)N1[C@@H]2c3ccccc3C[C@@H]2OS1(=O)=O	-0.0572261	-0.018	-0.0600676	-0.0100455	0.012266	-0.0536874	0.00768848	-0.0379848	-0.0479497	-0.018	-0.0615112	-0.00873398	0.0112812	-0.053734	0.00698483	-0.0360607	-0.0389697	-0.0189848	-0.0633141	-0.00773398	0.01	-0.0534831	0.00698483	-0.0351213	1.51667	-0.325254	0.225458	-0.435388	0.0399204	0.0896056	0.0996879	0.069931	0.00138332	0.0177645	0.00339964	0.00208997	0.00770537	0.00793314	0.00185975	0.000406066	0.00975626	0.00912049	0.152462	0.00307899	0.038756	0.0211848
cpd_28	31.9	2.86251	CC(C)(C)OC(=O)N1[C@H](c2ccccc2)[C@@H](c2ccccc2)OS1(=O)=O	-0.0428252	-0.00299311	-0.0600676	-0.013823	0.00932812	-0.0324593	0.00490268	-0.0343717	-0.0389565	-0.00710258	-0.0615112	-0.0139462	0.00829722	-0.035177	0.00348223	-0.0332514	-0.0346821	-0.0120797	-0.0633141	-0.013826	0.00656966	-0.0376821	0.00203089	-0.0323976	1.52525	-0.328315	0.225458	-0.443007	0.0428483	0.0783085	0.0988285	0.071924	0.000348147	0.106535	0.00339964	0.00970137	0.0140792	0.0148564	0.0183374	0.00169652	0.0143649	0.00638706	0.152462	0.0203252	0.0210813	0.00188672
cpd_29	282.1	17.3458	O=C(OCc1ccccc1)N1CCOS1(=O)=O	-0.0477648	-0.028	-0.0600676	-0.005719	0.012	-0.0228453	0.00530931	-0.0119458	-0.0435642	-0.036727	-0.0615112	-0.00870882	0.0127088	-0.0366986	0.00670882	-0.0200028	-0.0398251	-0.044869	-0.0633141	-0.0119875	0.0134176	-0.0508393	0.00801814	-0.0282851	1.51427	-0.311363	0.225458	-0.425048	-0.0120413	0.112038	0.0414194	0.117523	0.000387402	0.00494645	0.00339964	0.000463676	0.000320098	0.000182603	9.27941e-05	0	0.00329414	0.00181105	0.152462	0.000782511	0.00137223	0.000396648
cpd_30	284.1	22.9096	CC(C)(C)OC(=O)C[C@H]1COS(=O)(=O)N1C(=O)OC(C)(C)C	-0.0535124	-0.0242486	-0.0600676	-0.0114005	0.0137686	-0.0345729	0.0135968	-0.0240779	-0.0414139	-0.0249084	-0.0615112	-0.0089639	0.0103903	-0.0312983	0.0114409	-0.0213775	-0.0300259	-0.0256981	-0.0633141	-0.00599581	0.00768778	-0.0278566	0.00941988	-0.0185998	1.51668	-0.323691	0.225458	-0.429233	0.0467899	0.109084	0.0456216	0.110117	0.000158349	0.309925	0.00339964	0.00136204	0.0179108	0.0106732	0.00351632	0.000715233	0.00303901	-0.000204451	0.152462	0.00042333	0.00477813	0.000607697
cpd_31	215.6	14.4946	COC(=O)[C@H]1COS(=O)(=O)N1C(=O)OC(C)(C)C	-0.0673911	-0.0179806	-0.0600676	-0.0144149	0.00664201	-0.066875	0.00838281	-0.0404105	-0.0584832	-0.0296694	-0.0615112	-0.0144016	0.00104573	-0.0597349	0.009	-0.0384722	-0.0496923	-0.040479	-0.0633141	-0.0140876	-0.00511936	-0.0527441	0.00993546	-0.0367651	1.52497	-0.316465	0.225458	-0.425533	0.0191352	0.121075	0.0487342	0.117799	0.000786222	0.332457	0.00339964	0.0031112	0.0305472	0.0177517	0.00473762	0.0013583	0.00828875	0.00457877	0.152462	0.00185848	0.0561844	0.0460934
cpd_32	118.2	6.70319	C[C@@H]1CN(C(=O)OC(C)(C)C)S(=O)(=O)O1	-0.176918	-0.0534225	-0.0600676	-0.0318329	0.026505	-0.0530431	-0.00166816	-0.0373184	-0.117417	-0.0539154	-0.0615112	-0.0245011	0.0221671	-0.0584592	-0.000331837	-0.0437649	-0.0579154	-0.0547461	-0.0633141	-0.017421	0.0173318	-0.0638323	0.000336325	-0.0496279	1.51104	-0.319009	0.225458	-0.439539	-0.00977458	0.101835	0.100439	0.086318	0.00085911	0.384684	0.00339964	0.00116471	0.0183403	0.0232447	0.00500961	0.00103726	0.0448226	0.0477016	0.152462	0.00457483	0.00489817	0.0157658
cpd_33	274	15.5387	C[C@@H]1COS(=O)(=O)N1C(=O)OC(C)(C)C	-0.174872	-0.0477698	-0.0600676	-0.0351266	0.00875319	-0.0463382	0.0145415	-0.0414959	-0.11683	-0.0475415	-0.0615112	-0.0270083	0.00465151	-0.0515478	0.0122199	-0.0407842	-0.0587884	-0.0474233	-0.0633141	-0.0186784	0.00144817	-0.0566558	0.01	-0.0397334	1.51324	-0.322306	0.225458	-0.429584	0.0431849	0.0976041	0.0413792	0.107894	0.000751851	0.38106	0.00339964	0.00130026	0.0182357	0.0157164	0.0040749	0.000645653	0.048015	0.0472418	0.152462	0.00616392	0.00815763	0.0165042
cpd_34	736.4	24.1407	C[C@@H]1COS(=O)(=O)N1	-0.337	-0.051	-0.077	-0.075	0.008	-0.054	0.013	-0.073	-0.226	-0.073	-0.077	-0.068	0.009	-0.112	0.018	-0.0845	-0.115	-0.096	-0.077	-0.061	0.01	-0.169	0.023	-0.0955	1.46046	-0.407233	0.223125	-0.443243	0.0452781	0.0526882	0.0493008	0.0996154	0.0085	0.3509	0.0031	0.0048	0.0148	0.0308	0.0014	0.0005	0.2658	-0.002	0.1897	0.0382	0.0882	0.0073
cpd_35	32.1	1.85137	CC1(C)COS(=O)(=O)N1Cc1ccccc1	-0.053428	0.00374467	-0.0600676	-0.00614758	-0.000997295	-0.0419957	0.00518207	-0.0117046	-0.0659384	-0.0291196	-0.0615112	-0.00919473	-0.00169673	-0.0546949	0.0084091	-0.020934	-0.0784488	-0.0617786	-0.0633141	-0.0126292	-0.00261649	-0.0673511	0.0112144	-0.0303778	1.463	-0.331182	0.225458	-0.443473	0.0753728	0.0770464	0.0503818	0.0905109	0.00344802	0.16299	0.00339964	0.00312846	0.00771133	0.0153258	0.00153006	0.00025511	0.0108169	0.00854523	0.152462	0.000945817	0.00907947	0.0158849
RESULTS OBTAINED USING THE GPR METHOD
			Descriptors selected (GPR)	Cross-Validation Results with GPR			Prediction Results with GPR
			xtb_acetonitrile_f_plus C(O)'	Compound	Measured [J/g]	Predicted [J/g]	Compound	Measured [J/g]	Predicted [J/g]
			_x000D_xtb_acetonitrile_f_zero C(O)'	1	589.9	552.135	7	279.9	196.029
			xtb_acetonitrile_mulliken_charges O'	2	320.5	317.711	12	450.9	471.292
			xtb_acetonitrile_mulliken_charges C(O)'	5	251.5	224.657	21	111.2	119.364
			visbile sky C(N)'	6	418.3	400.034	24	367.8	288.685
			visible sky C(O)'	8	183.7	46.4149	31	215.6	266.949
				9	264.6	163.9	32	118.2	223.162
				10	16.1	97.7814	33	274	354.311
				15	490.3	439.885	34	736.4	582.44
				16	9.4	172.889	35	32.1	220.862
				17	216.1	176.267
				18	240	151.261		SEP [J/g]	101.77
				19	762.7	558.182
				20	134	388.918
				22	110.9	111.079
				25	25	142.336
				26	60.3	136.343
				27	281.1	154.413
				28	31.9	99.9896
				29	282.1	344.593
				30	284.1	200.994
					SEV [J/g]	108.337
[truncated: 25 more columns]

## Sheet: GPR+PLS-GA+LASSO
GPR+PLS-GA METHOD			TRAINING SET (USED FOR BUILDING THE MODEL AND EVALUATING IT USING LEAVE-ONE-OUT CROSS-VALIDATION) IN BLACK. PREDICTION SET IN RED.
Compound	drH (J/g)	drH (kcal/mol)	smiles	xtb_acetonitrile_f_plus S	xtb_acetonitrile_f_plus N	xtb_acetonitrile_f_plus N H	xtb_acetonitrile_f_plus O	xtb_acetonitrile_f_plus C(N)	xtb_acetonitrile_f_plus C(N) H	xtb_acetonitrile_f_plus C(O)	xtb_acetonitrile_f_plus C(O) H	xtb_acetonitrile_f_zero S	xtb_acetonitrile_f_zero N	xtb_acetonitrile_f_zero N H	xtb_acetonitrile_f_zero O	xtb_acetonitrile_f_zero C(N)	xtb_acetonitrile_f_zero C(N) H	xtb_acetonitrile_f_zero C(O)	xtb_acetonitrile_f_zero C(O) H	xtb_acetonitrile_f_minus S	xtb_acetonitrile_f_minus N	xtb_acetonitrile_f_minus N H	xtb_acetonitrile_f_minus O	xtb_acetonitrile_f_minus C(N)	xtb_acetonitrile_f_minus C(N) H	xtb_acetonitrile_f_minus C(O)	xtb_acetonitrile_f_minus C(O) H	xtb_acetonitrile_mulliken_charges S	xtb_acetonitrile_mulliken_charges N	xtb_acetonitrile_mulliken_charges N H	xtb_acetonitrile_mulliken_charges O	xtb_acetonitrile_mulliken_charges C(N)	xtb_acetonitrile_mulliken_charges C(N) H	xtb_acetonitrile_mulliken_charges C(O)	xtb_acetonitrile_mulliken_charges C(O) H	jaguar_s_j_Atom_Fukui_Index_f_NN_HOMO S	jaguar_s_j_Atom_Fukui_Index_f_NN_HOMO N	jaguar_s_j_Atom_Fukui_Index_f_NN_HOMO N H	jaguar_s_j_Atom_Fukui_Index_f_NN_HOMO O	jaguar_s_j_Atom_Fukui_Index_f_NN_HOMO C(N)	jaguar_s_j_Atom_Fukui_Index_f_NN_HOMO C(N) H	jaguar_s_j_Atom_Fukui_Index_f_NN_HOMO C(O)	jaguar_s_j_Atom_Fukui_Index_f_NN_HOMO C(O) H	jaguar_s_j_Atom_Fukui_Index_f_NN_LUMO S	jaguar_s_j_Atom_Fukui_Index_f_NN_LUMO N	jaguar_s_j_Atom_Fukui_Index_f_NN_LUMO N H	jaguar_s_j_Atom_Fukui_Index_f_NN_LUMO O	jaguar_s_j_Atom_Fukui_Index_f_NN_LUMO C(N)	jaguar_s_j_Atom_Fukui_Index_f_NN_LUMO C(N) H
cpd_01	589.9	19.3381	CN1CCOS1(=O)=O	-0.322	-0.054	-0.0600676	-0.081	0.032	-0.0655	0.004	-0.075	-0.218	-0.099	-0.0615112	-0.061	0.035	-0.0955	0.012	-0.0755	-0.114	-0.143	-0.0633141	-0.04	0.038	-0.1245	0.019	-0.076	1.45431	-0.311635	0.225458	-0.442484	-0.016983	0.0854547	0.0489395	0.104785	0.0073	0.4726	0.00339964	0.0023	0.0156	0.0267	0.0026	0.001	0.2714	0.0133	0.152462	0.0407	0.1378	0.00905
cpd_02	320.5	16.3358	O=S1(=O)OCCN1Cc1ccccc1	-0.0489935	-0.00843334	-0.0600676	-0.00825095	0.0103072	-0.0169643	0.00499786	-0.0127848	-0.0603845	-0.0433099	-0.0615112	-0.0129877	0.0170568	-0.0407977	0.00873387	-0.0247144	-0.0713242	-0.0773931	-0.0633141	-0.0172016	0.0232147	-0.0648192	0.0123141	-0.036187	1.4617	-0.319837	0.225458	-0.444693	-0.0120214	0.0837711	0.0502609	0.102532	0.00443608	0.147692	0.00339964	0.00448319	0.00550376	0.00721372	0.00179275	0.000345058	0.0104815	0.00950654	0.152462	0.00255107	0.00986515	0.00056969
cpd_05	251.5	17.9938	CC(C)(C)OC(=O)N1[C@H](c2ccccc2)COS1(=O)=O	-0.0596319	-0.0145119	-0.0600676	-0.0120461	0.0101107	-0.0442312	0.00759513	-0.0288055	-0.0484341	-0.0192499	-0.0615112	-0.0106548	0.00876034	-0.0473741	0.00659513	-0.0271224	-0.037476	-0.0233159	-0.0633141	-0.00948955	0.007369	-0.0505779	0.005631	-0.0257006	1.52196	-0.323776	0.225458	-0.430225	0.0397014	0.088922	0.04863	0.104542	0.000743601	0.0595096	0.00339964	0.00452865	0.0101127	0.011624	0.0151001	0.00197651	0.00952768	0.0100772	0.152462	0.00335956	0.0358424	0.010722
cpd_06	418.3	22.3197	CC(C)(C)OC(=O)N1CCOS1(=O)=O	-0.17664	-0.057	-0.0600676	-0.035612	0.023776	-0.052806	0.013388	-0.041694	-0.116716	-0.057388	-0.0615112	-0.027612	0.020388	-0.059694	0.012	-0.041806	-0.057	-0.057776	-0.0633141	-0.019612	0.017	-0.067194	0.010612	-0.042112	1.51195	-0.315121	0.225458	-0.429053	-0.0103421	0.109366	0.0426372	0.114052	0.000750783	0.386818	0.00339964	0.00158083	0.018382	0.0233068	0.0044952	0.000885807	0.0449256	0.0446704	0.152462	0.00458479	0.00292719	0.018322
cpd_07	279.9	19.3573	O=S1(=O)OC[C@H](c2ccccc2)N1Cc1ccccc1	-0.0450298	0.00336618	-0.0600676	-0.00738379	0.00560727	-0.0315437	0.0061576	-0.0194279	-0.0513361	-0.0190082	-0.0615112	-0.009452	0.00781958	-0.0418106	0.00712431	-0.023331	-0.0579791	-0.041731	-0.0633141	-0.011816	0.0100162	-0.0518498	0.00809102	-0.0271019	1.47003	-0.330298	0.225458	-0.442567	0.0349905	0.0553418	0.0570452	0.0921029	0.0024495	0.0410933	0.00339964	0.00236439	0.00326752	0.00195169	0.00283634	0.0005117	0.0145665	0.0122703	0.152462	0.00533939	0.0446404	0.00101657
cpd_08	183.7	10.5949	CC1(C)CN(Cc2ccccc2)S(=O)(=O)O1	-0.0455908	-0.00367076	-0.0600676	-0.00505825	0.0122108	-0.0162982	-0.0019432	-0.0411134	-0.0616495	-0.0413739	-0.0615112	-0.00759051	0.0199799	-0.0420103	-0.00227732	-0.044401	-0.0778648	-0.0790553	-0.0633141	-0.0109483	0.027251	-0.0674921	-0.00330154	-0.0477572	1.45933	-0.322861	0.225458	-0.455759	-0.0116873	0.0719172	0.141751	0.0847116	0.00500065	0.203422	0.00339964	0.00414336	0.00708192	0.0105395	0.00183234	0.00176623	0.00804266	0.00882736	0.152462	0.00234511	0.0081581	0.000450354
cpd_09	264.6	14.3737	C[C@@H]1[C@@H](c2ccccc2)OS(=O)(=O)N1C	-0.0640042	-0.000667372	-0.0600676	-0.0223347	0.00277825	-0.0217228	0.0044435	-0.052	-0.071113	-0.0447228	-0.0615112	-0.0205011	0.00761193	-0.0488912	0.007	-0.0513326	-0.0782218	-0.0887782	-0.0633141	-0.0196674	0.0133902	-0.0751705	0.0095565	-0.0496653	1.463	-0.325546	0.225458	-0.452019	0.0400218	0.0429302	0.0952641	0.0767855	0.00551642	0.257544	0.00339964	0.00961193	0.0171484	0.0187689	0.00454202	0.00105971	0.0132565	0.00423944	0.152462	0.0155629	0.0205446	0.000544139
cpd_10	16.1	1.02876	O=S1(=O)O[C@H]2CCCC[C@@H]2N1Cc1ccccc1	-0.0474948	-0.00478426	-0.0600676	-0.00693773	0.0065007	-0.0168307	0.00303675	-0.011998	-0.0574423	-0.0290866	-0.0615112	-0.00909902	0.0102698	-0.035986	0.00486423	-0.0193431	-0.067403	-0.0533634	-0.0633141	-0.0112112	0.0140757	-0.0542159	0.00665693	-0.0257364	1.46571	-0.339797	0.225458	-0.457774	0.0388746	0.0392413	0.105899	0.0600781	0.00365965	0.0638367	0.00339964	0.0033696	0.00446077	0.00458545	0.000958476	4.69815e-05	0.0106149	0.0099422	0.152462	0.000540579	0.0106696	0.000879634
cpd_12	450.9	17.8047	CC(C)N1CCOS1(=O)=O	-0.309007	-0.0505602	-0.0600676	-0.0799487	0.025635	-0.06584	0.0109224	-0.071203	-0.207501	-0.0774503	-0.0615112	-0.0538415	0.0268711	-0.0824028	0.0139076	-0.0636164	-0.105759	-0.103749	-0.0633141	-0.0279705	0.0288711	-0.0994871	0.0166568	-0.0560298	1.45929	-0.327351	0.225458	-0.445386	-0.0112227	0.0828675	0.0513147	0.0999515	0.00550723	0.476678	0.00339964	0.00393901	0.0159119	0.0266906	0.00331238	0.00112396	0.270495	0.0255323	0.152462	0.036397	0.131053	0.00335474
cpd_15	490.3	19.1243	O=S1(=O)OC[C@@H]2CCCN21	-0.312	-0.058	-0.0600676	-0.077	0.011	-0.061	0.021	-0.0685	-0.21	-0.076	-0.0615112	-0.062	0.013	-0.071	0.021	-0.069	-0.107	-0.094	-0.0633141	-0.047	0.015	-0.082	0.02	-0.0705	1.46032	-0.329247	0.225458	-0.448881	0.0236421	0.0775421	0.0469631	0.0884734	0.0148	0.5362	0.00339964	0.0793	0.0161	0.0231	0.0286	0.00625	0.2226	0.0289	0.152462	0.0222	0.1613	0.0266
cpd_16	9.4	0.623091	CC(C)(C)OC(=O)N1[C@H]2CCCC[C@@H]2OS1(=O)=O	-0.170894	-0.055	-0.0600676	-0.0391101	0.0203348	-0.0501101	0.00844495	-0.031	-0.10856	-0.042	-0.0615112	-0.0261101	0.0158899	-0.0515551	0.00655505	-0.0335551	-0.0463348	-0.0291101	-0.0633141	-0.0131101	0.011	-0.0525551	0.00366516	-0.0361101	1.51433	-0.336206	0.225458	-0.444823	0.0451815	0.066389	0.101378	0.0627467	0.0010546	0.382986	0.00339964	0.00146606	0.0191546	0.0358661	0.00384449	0.000844495	0.06436	0.0602697	0.152462	0.0096454	0.00686606	0.0255189
cpd_17	216.1	15.6695	Cc1cccc(C)c1N1[C@@H](c2ccccc2)COS1(=O)=O	-0.0618112	0.0147832	-0.0600676	-0.0054056	-0.00018881	-0.0334056	0.00818881	-0.0232972	-0.0688112	-0.00759441	-0.0615112	-0.00721678	0.00181119	-0.0372168	0.00918881	-0.0247028	-0.076	-0.0297832	-0.0633141	-0.00921678	0.00421678	-0.0408392	0.00978321	-0.0262028	1.48016	-0.324075	0.225458	-0.44406	0.036369	0.0661152	0.0580741	0.0896894	0.000978322	0.00672377	0.00339964	0.000440559	0.000640559	0.000140559	0.000121678	2.02797e-05	0.019751	0.0258797	0.152462	0.0048972	0.064328	0.000416083
cpd_18	240	15.9087	CC(C)(C)OC(=O)N1[C@@H]2CCCC[C@@H]2OS1(=O)=O	-0.174621	-0.0453907	-0.0600676	-0.0305182	0.0158172	-0.047914	0.0029599	-0.0363171	-0.112748	-0.0372474	-0.0615112	-0.0221638	0.0103956	-0.0470541	0.00489118	-0.0448701	-0.0514256	-0.029004	-0.0633141	-0.0132638	0.00442583	-0.0471752	0.00639084	-0.0534344	1.51475	-0.328191	0.225458	-0.435204	0.0411672	0.0849819	0.100255	0.0618766	0.000448104	0.384484	0.00339964	0.00431682	0.0260232	0.0159929	0.00669147	0.00314748	0.0472142	0.0491108	0.152462	0.00547046	0.00996537	0.0183088
cpd_19	762.7	22.4459	O=S1(=O)NCCO1	-0.329	-0.053	-0.075	-0.086	0.034	-0.067	0.009	-0.076	-0.231	-0.076	-0.079	-0.087	0.029	-0.091	0.013	-0.0985	-0.133	-0.1	-0.084	-0.089	0.025	-0.115	0.017	-0.121	1.46602	-0.402283	0.229424	-0.451167	-0.0221127	0.101547	0.0457471	0.099162	0.0168	0.0217	0.0009	0.1911	0.0027	0	0.0077	0.01035	0.2014	-0.0326	0.3165	0.0242	0.1153	0.0502
cpd_20	134	6.38073	O=S1(=O)N[C@@H](c2ccccc2)CO1	-0.0646215	-0.0120964	-0.0302027	-0.0126317	0.00620435	-0.0483395	0.0109409	-0.031359	-0.0656605	-0.0344763	-0.0415336	-0.0225828	0.00698134	-0.0602547	0.012184	-0.042213	-0.0663499	-0.0568561	-0.0529424	-0.0325339	0.00775834	-0.071898	0.0129322	-0.0534648	1.47377	-0.412911	0.226896	-0.444893	0.0312504	0.0763031	0.0524057	0.0918885	0.00284276	0.0553661	0.00239896	0.00963782	0.00877656	0.00507017	0.00890547	0.00177569	0.0136039	0.0156914	0.0116869	0.00473757	0.0546857	0.00382649
cpd_21	111.2	4.71019	O=S1(=O)N[C@@H]2CCCC[C@@H]2O1	-0.330994	-0.0414134	-0.077767	-0.0730232	0.0168083	-0.0550037	-0.00779968	-0.0750015	-0.204404	-0.0517901	-0.0661758	-0.0538107	0.0175866	-0.0839538	-0.00122346	-0.0719845	-0.0770203	-0.0613708	-0.0545846	-0.0351903	0.017768	-0.112901	0.004554	-0.0681715	1.4656	-0.407186	0.219938	-0.455855	0.039484	0.0448879	0.0995207	0.0804281	0.00829843	0.319828	0.00332058	0.0553605	0.0172791	0.0329889	0.00895296	0.00247367	0.211898	0.0108311	0.0879559	0.0485477	0.073878	0.00237232
cpd_22	110.9	4.69748	O=S1(=O)N[C@H]2CCCC[C@@H]2O1	-0.312	-0.054	-0.0750001	-0.0829998	0.0219999	-0.0490001	1.9e-08	-0.059	-0.199	-0.0580001	-0.0640001	-0.0579999	0.015	-0.0610002	1.33e-07	-0.0649999	-0.0859999	-0.0630001	-0.0530001	-0.032	0.00800015	-0.0730004	2.28e-07	-0.0709998	1.46682	-0.416826	0.220053	-0.46224	0.0320212	0.0697044	0.101441	0.0511909	0.0179998	0.276202	0.00689995	0.0472992	0.00820019	0.0101005	0.0233996	0.00109998	0.1868	-0.00579984	0.1292	0.0359001	0.0414004	0.0274995
cpd_24	367.8	18.7467	CN1[C@H](c2ccccc2)COS1(=O)=O	-0.067	-0.004	-0.0600676	-0.013	0.009	-0.045	0.006	-0.03	-0.0730215	-0.046	-0.0615112	-0.017	0.013	-0.069	0.009	-0.0355	-0.08	-0.0870215	-0.0633141	-0.021	0.017	-0.094	0.012	-0.0414893	1.46056	-0.319325	0.225458	-0.443	0.033597	0.0474594	0.0562829	0.0959624	0.0078957	0.400396	0.00339964	0.00650215	0.0161021	0.0421	0.00779785	0.00169893	0.0118	0.0119	0.152462	0.0065	0.0392979	0.0008
cpd_25	25	1.14276	CN1[C@@H]2CCCC[C@@H]2OS1(=O)=O	-0.318527	-0.0466291	-0.0600676	-0.0719034	0.0163227	-0.057226	-0.00784944	-0.0680194	-0.204277	-0.070797	-0.0615112	-0.0469625	0.0175196	-0.0776568	-0.000609495	-0.0652667	-0.0900281	-0.0956118	-0.0633141	-0.022312	0.018081	-0.0987231	0.0063305	-0.0618707	1.45593	-0.323498	0.225458	-0.452246	0.034432	0.0480281	0.100899	0.0685376	0.00702448	0.488724	0.00339964	0.00480093	0.0198761	0.0341628	0.010544	0.0010386	0.134077	0.00572544	0.152462	0.034911	0.0184195	0.0735148
cpd_26	60.3	2.75633	CN1[C@@H]2CCCC[C@H]2OS1(=O)=O	-0.307	-0.054	-0.0600676	-0.077	0.02	-0.048	-0.004	-0.057	-0.198	-0.079	-0.0615112	-0.048	0.021	-0.07	0.004	-0.05	-0.089	-0.103	-0.0633141	-0.02	0.023	-0.092	0.012	-0.044	1.45516	-0.329471	0.225458	-0.455089	0.0365082	0.0396789	0.10428	0.0636843	0.0069	0.4851	0.00339964	0.0035	0.0172	0.0457	0.0031	0.0009	0.1499	0.0118	0.152462	0.0429	0.0252	0.0272
cpd_27	281.1	20.9185	CC(C)(C)OC(=O)N1[C@@H]2c3ccccc3C[C@@H]2OS1(=O)=O	-0.0572261	-0.018	-0.0600676	-0.0100455	0.012266	-0.0536874	0.00768848	-0.0379848	-0.0479497	-0.018	-0.0615112	-0.00873398	0.0112812	-0.053734	0.00698483	-0.0360607	-0.0389697	-0.0189848	-0.0633141	-0.00773398	0.01	-0.0534831	0.00698483	-0.0351213	1.51667	-0.325254	0.225458	-0.435388	0.0399204	0.0896056	0.0996879	0.069931	0.00138332	0.0177645	0.00339964	0.00208997	0.00770537	0.00793314	0.00185975	0.000406066	0.00975626	0.00912049	0.152462	0.00307899	0.038756	0.0211848
cpd_28	31.9	2.86251	CC(C)(C)OC(=O)N1[C@H](c2ccccc2)[C@@H](c2ccccc2)OS1(=O)=O	-0.0428252	-0.00299311	-0.0600676	-0.013823	0.00932812	-0.0324593	0.00490268	-0.0343717	-0.0389565	-0.00710258	-0.0615112	-0.0139462	0.00829722	-0.035177	0.00348223	-0.0332514	-0.0346821	-0.0120797	-0.0633141	-0.013826	0.00656966	-0.0376821	0.00203089	-0.0323976	1.52525	-0.328315	0.225458	-0.443007	0.0428483	0.0783085	0.0988285	0.071924	0.000348147	0.106535	0.00339964	0.00970137	0.0140792	0.0148564	0.0183374	0.00169652	0.0143649	0.00638706	0.152462	0.0203252	0.0210813	0.00188672
cpd_29	282.1	17.3458	O=C(OCc1ccccc1)N1CCOS1(=O)=O	-0.0477648	-0.028	-0.0600676	-0.005719	0.012	-0.0228453	0.00530931	-0.0119458	-0.0435642	-0.036727	-0.0615112	-0.00870882	0.0127088	-0.0366986	0.00670882	-0.0200028	-0.0398251	-0.044869	-0.0633141	-0.0119875	0.0134176	-0.0508393	0.00801814	-0.0282851	1.51427	-0.311363	0.225458	-0.425048	-0.0120413	0.112038	0.0414194	0.117523	0.000387402	0.00494645	0.00339964	0.000463676	0.000320098	0.000182603	9.27941e-05	0	0.00329414	0.00181105	0.152462	0.000782511	0.00137223	0.000396648
cpd_30	284.1	22.9096	CC(C)(C)OC(=O)C[C@H]1COS(=O)(=O)N1C(=O)OC(C)(C)C	-0.0535124	-0.0242486	-0.0600676	-0.0114005	0.0137686	-0.0345729	0.0135968	-0.0240779	-0.0414139	-0.0249084	-0.0615112	-0.0089639	0.0103903	-0.0312983	0.0114409	-0.0213775	-0.0300259	-0.0256981	-0.0633141	-0.00599581	0.00768778	-0.0278566	0.00941988	-0.0185998	1.51668	-0.323691	0.225458	-0.429233	0.0467899	0.109084	0.0456216	0.110117	0.000158349	0.309925	0.00339964	0.00136204	0.0179108	0.0106732	0.00351632	0.000715233	0.00303901	-0.000204451	0.152462	0.00042333	0.00477813	0.000607697
cpd_31	215.6	14.4946	COC(=O)[C@H]1COS(=O)(=O)N1C(=O)OC(C)(C)C	-0.0673911	-0.0179806	-0.0600676	-0.0144149	0.00664201	-0.066875	0.00838281	-0.0404105	-0.0584832	-0.0296694	-0.0615112	-0.0144016	0.00104573	-0.0597349	0.009	-0.0384722	-0.0496923	-0.040479	-0.0633141	-0.0140876	-0.00511936	-0.0527441	0.00993546	-0.0367651	1.52497	-0.316465	0.225458	-0.425533	0.0191352	0.121075	0.0487342	0.117799	0.000786222	0.332457	0.00339964	0.0031112	0.0305472	0.0177517	0.00473762	0.0013583	0.00828875	0.00457877	0.152462	0.00185848	0.0561844	0.0460934
cpd_32	118.2	6.70319	C[C@@H]1CN(C(=O)OC(C)(C)C)S(=O)(=O)O1	-0.176918	-0.0534225	-0.0600676	-0.0318329	0.026505	-0.0530431	-0.00166816	-0.0373184	-0.117417	-0.0539154	-0.0615112	-0.0245011	0.0221671	-0.0584592	-0.000331837	-0.0437649	-0.0579154	-0.0547461	-0.0633141	-0.017421	0.0173318	-0.0638323	0.000336325	-0.0496279	1.51104	-0.319009	0.225458	-0.439539	-0.00977458	0.101835	0.100439	0.086318	0.00085911	0.384684	0.00339964	0.00116471	0.0183403	0.0232447	0.00500961	0.00103726	0.0448226	0.0477016	0.152462	0.00457483	0.00489817	0.0157658
cpd_33	274	15.5387	C[C@@H]1COS(=O)(=O)N1C(=O)OC(C)(C)C	-0.174872	-0.0477698	-0.0600676	-0.0351266	0.00875319	-0.0463382	0.0145415	-0.0414959	-0.11683	-0.0475415	-0.0615112	-0.0270083	0.00465151	-0.0515478	0.0122199	-0.0407842	-0.0587884	-0.0474233	-0.0633141	-0.0186784	0.00144817	-0.0566558	0.01	-0.0397334	1.51324	-0.322306	0.225458	-0.429584	0.0431849	0.0976041	0.0413792	0.107894	0.000751851	0.38106	0.00339964	0.00130026	0.0182357	0.0157164	0.0040749	0.000645653	0.048015	0.0472418	0.152462	0.00616392	0.00815763	0.0165042
cpd_34	736.4	24.1407	C[C@@H]1COS(=O)(=O)N1	-0.337	-0.051	-0.077	-0.075	0.008	-0.054	0.013	-0.073	-0.226	-0.073	-0.077	-0.068	0.009	-0.112	0.018	-0.0845	-0.115	-0.096	-0.077	-0.061	0.01	-0.169	0.023	-0.0955	1.46046	-0.407233	0.223125	-0.443243	0.0452781	0.0526882	0.0493008	0.0996154	0.0085	0.3509	0.0031	0.0048	0.0148	0.0308	0.0014	0.0005	0.2658	-0.002	0.1897	0.0382	0.0882	0.0073
cpd_35	32.1	1.85137	CC1(C)COS(=O)(=O)N1Cc1ccccc1	-0.053428	0.00374467	-0.0600676	-0.00614758	-0.000997295	-0.0419957	0.00518207	-0.0117046	-0.0659384	-0.0291196	-0.0615112	-0.00919473	-0.00169673	-0.0546949	0.0084091	-0.020934	-0.0784488	-0.0617786	-0.0633141	-0.0126292	-0.00261649	-0.0673511	0.0112144	-0.0303778	1.463	-0.331182	0.225458	-0.443473	0.0753728	0.0770464	0.0503818	0.0905109	0.00344802	0.16299	0.00339964	0.00312846	0.00771133	0.0153258	0.00153006	0.00025511	0.0108169	0.00854523	0.152462	0.000945817	0.00907947	0.0158849
RESULTS OBTAINED USING THE COMBINED GPR+PLS-GA METHOD											Other combinations						PLS with the 6 descriptors selected by GPR								LASSO with the 6 descriptors selected by GPR
			Descriptors selected (GPR+PLS-GA)	Cross-Validation Results with GPR+PLS-GA			Prediction Results with GPR+PLS-GA				PLS-GA	GPR	LASSO	SEP	R2		Descriptors selected (GPR)	Cross-Validation Results with PLS			Prediction Results with PLS				Descriptors selected (LASSO)	Cross-Validation Results with LASSO			Prediction Results with LASSO
			xtb_acetonitrile_f_zero C(O)'	Compound	Measured [J/g]	Predicted [J/g]	Compound	Measured [J/g]	Predicted [J/g]		X	X	X	97.4	0.77		xtb_acetonitrile_f_plus C(O)'	Compound	Measured [J/g]	Predicted [J/g]	Compound	Measured [J/g]	Predicted [J/g]		xtb_actronitrile_f_zero C(O)	Compound	Measured [J/g]	Predicted [J/g]	Compound	Measured [J/g]	Predicted [J/g]
			xtb_acetonitrile_mulliken_charges O'	1	589.9	553.647	7	279.9	196.562		X	X		91.9	0.79		_x000D_xtb_acetonitrile_f_zero C(O)'	1	589.9	485.926	7	279.9	195.549		visible sky C(N)	1	589.9	515.89	7	279.9	207.933
			xtb_acetonitrile_mulliken_charges C(O)'	2	320.5	329.605	12	450.9	498.803		X		X	102.9	0.74		xtb_acetonitrile_mulliken_charges O'	2	320.5	385.443	12	450.9	524.547			2	320.5	382.84	12	450.9	487.013
			visbile sky C(N)'	5	251.5	231.234	21	111.2	171.98			X	X	102.5	0.74		xtb_acetonitrile_mulliken_charges C(O)'	5	251.5	163.466	21	111.2	80.7556			5	251.5	209.078	21	111.2	125.322
			visible sky C(O)'	6	418.3	401.061	24	367.8	273.555		X			95.2	0.78		visbile sky C(N)'	6	418.3	517.004	24	367.8	273.054			6	418.3	479.736	24	367.8	281.839
			xtb_acetonitrile_f_plus N'	8	183.7	110.478	31	215.6	250.462			X		101.8	0.74		visible sky C(O)'	8	183.7	135.014	31	215.6	209.355			8	183.7	128.518	31	215.6	235.56
			'xtb_acetonitrile_f_plus C(N) H'	9	264.6	213.225	32	118.2	166.05				X	115.7	0.67			9	264.6	207.363	32	118.2	263.364			9	264.6	198.122	32	118.2	266.047
			'xtb_acetonitrile_f_plus C(O)'	10	16.1	48.4377	33	274	294.027									10	16.1	99.3162	33	274	361.565			10	16.1	80.859	33	274	352.197
			'xtb_acetonitrile_f_plus C(O) H'	15	490.3	471.833	34	736.4	589.74									15	490.3	496.913	34	736.4	537.293			15	490.3	455.115	34	736.4	510.164
			'xtb_acetonitrile_f_zero N H'	16	9.4	103.997	35	32.1	201.75									16	9.4	168.449	35	32.1	143.976			16	9.4	128.883	35	32.1	163.456
			'xtb_acetonitrile_f_minus C(O)'	17	216.1	186.028												17	216.1	175.083						17	216.1	177.228
			'xtb_acetonitrile_mulliken_charges C(N) H'	18	240	191.041		SEP [J/g]	91.9012									18	240	64.2293		SEP [J/g]	107.177			18	240	118.492		SEP [J/g]	110.996
			'jaguar_s_j_Atom_Fukui_Index_f_NN_HOMO N'	19	762.7	662.957												19	762.7	526.804						19	762.7	575.806
			'jaguar_s_j_Atom_Fukui_Index_f_NN_LUMO N'	20	134	270.342												20	134	396.578						20	134	371.447
			'jaguar_s_j_Atom_Fukui_Index_f_NN_LUMO N H'	22	110.9	117.369												22	110.9	121.28						22	110.9	115.5
			'jaguar_s_j_Atom_Fukui_Index_f_NN_LUMO C(N) H'	25	25	98.1042												25	25	50.0278						25	25	90.803
			'jaguar_s_j_Atom_Fukui_Index_f_NN_LUMO C(O) H'	26	60.3	110.206												26	60.3	112.154						26	60.3	126.57
			'xtb_acetonitrile_dipole'	27	281.1	224.178												27	281.1	140.772						27	281.1	159.012
			'H Abstraction C(N)'	28	31.9	66.6045												28	31.9	30.0164						28	31.9	46.179
			'H Abstraction C(O)'	29	282.1	319.662												29	282.1	423.678						29	282.1	375.928
			'DSC Sum dH (kcal/mol)'	30	284.1	230.221												30	284.1	198.839						30	284.1	236.493
					SEV [J/g]	58.7008													SEV [J/g]	117.906							SEV [J/g]	96.0776
[truncated: 25 more columns]

## Sheet: SUMMARY
SUMMARY OF RESULTS								DESCRIPTORS SELECTED BY THE PLS-GA, LASSO AND GPR METHODS
	DSC	PLS	PLS-GA	LASSO	GPR	GPR+PLS-GA			Descriptor	PLS-GA	LASSO	GPR		Descriptor	PLS-GA	LASSO	GPR
SEV [J/g]	181.876	105.021	18.236	10.46	108.337	58.7008		1	xtb_acetonitrile_f_plus S				37	jaguar_s_j_Atom_Fukui_Index_f_NN_HOMO C(N)
SEP [J/g]	175.998	113.326	95.1559	115.67	101.77	91.9012		2	xtb_acetonitrile_f_plus N	X	X		38	jaguar_s_j_Atom_Fukui_Index_f_NN_HOMO C(N) H		X
								3	xtb_acetonitrile_f_plus N H				39	jaguar_s_j_Atom_Fukui_Index_f_NN_HOMO C(O)
								4	xtb_acetonitrile_f_plus O				40	jaguar_s_j_Atom_Fukui_Index_f_NN_HOMO C(O) H
								5	xtb_acetonitrile_f_plus C(N)				41	jaguar_s_j_Atom_Fukui_Index_f_NN_LUMO S
								6	xtb_acetonitrile_f_plus C(N) H	X			42	jaguar_s_j_Atom_Fukui_Index_f_NN_LUMO N	X	X
								7	xtb_acetonitrile_f_plus C(O)	X		X	43	jaguar_s_j_Atom_Fukui_Index_f_NN_LUMO N H	X	X
								8	xtb_acetonitrile_f_plus C(O) H	X	X		44	jaguar_s_j_Atom_Fukui_Index_f_NN_LUMO O
								9	xtb_acetonitrile_f_zero S				45	jaguar_s_j_Atom_Fukui_Index_f_NN_LUMO C(N)
								10	xtb_acetonitrile_f_zero N				46	jaguar_s_j_Atom_Fukui_Index_f_NN_LUMO C(N) H	X	X
								11	xtb_acetonitrile_f_zero N H	X	X		47	jaguar_s_j_Atom_Fukui_Index_f_NN_LUMO C(O)
								12	xtb_acetonitrile_f_zero O				48	jaguar_s_j_Atom_Fukui_Index_f_NN_LUMO C(O) H	X	X
								13	xtb_acetonitrile_f_zero C(N)				49	xtb_acetonitrile_global_electrophilicity_index
								14	xtb_acetonitrile_f_zero C(N) H				50	xtb_acetonitrile_dipole	X	X
								15	xtb_acetonitrile_f_zero C(O)		X	X	51	xtb_acetonitrile_homo_lumo_gap
								16	xtb_acetonitrile_f_zero C(O) H				52	H Abstraction C(N) [Missing in C35 of the prediction set]	X
								17	xtb_acetonitrile_f_minus S				53	H Abstraction C(O) [Missing in C08 of the training set]	X	X
								18	xtb_acetonitrile_f_minus N				54	xtb_bondorder O, C(O)
								19	xtb_acetonitrile_f_minus N H				55	visible sky S
								20	xtb_acetonitrile_f_minus O				56	visible sky N
								21	xtb_acetonitrile_f_minus C(N)				57	visible sky O		X
								22	xtb_acetonitrile_f_minus C(N) H				58	visible sky C(N)			X
								23	xtb_acetonitrile_f_minus C(O)	X	X		59	visible sky C(O)			X
								24	xtb_acetonitrile_f_minus C(O) H				60	dG1
								25	xtb_acetonitrile_mulliken_charges S				61	dG2
								26	xtb_acetonitrile_mulliken_charges N				62	xtb_acetonitrile_global_electrophilicity_index deg_1
								27	xtb_acetonitrile_mulliken_charges N H				63	xtb_acetonitrile_homo_lumo_gap deg_1
								28	xtb_acetonitrile_mulliken_charges O			X	64	xtb_acetonitrile_global_electrophilicity_index deg_2
								29	xtb_acetonitrile_mulliken_charges C(N)				65	xtb_acetonitrile_homo_lumo_gap deg_2		X
								30	xtb_acetonitrile_mulliken_charges C(N) H	X	X		66	DSC Sum dH
								31	xtb_acetonitrile_mulliken_charges C(O)			X	67	mol_wt
								32	xtb_acetonitrile_mulliken_charges C(O) H		X		68	DSC Sum dH (kcal/mol)	X	X
								33	jaguar_s_j_Atom_Fukui_Index_f_NN_HOMO S				69	Labute ASA N
								34	jaguar_s_j_Atom_Fukui_Index_f_NN_HOMO N	X			70	Labute ASA C(N)
								35	jaguar_s_j_Atom_Fukui_Index_f_NN_HOMO N H				71	Labute ASA C(O)
								36	jaguar_s_j_Atom_Fukui_Index_f_NN_HOMO O

## Sheet: All Descriptors
compound_name	smiles	drH (J/g)	drH (kcal/mol)	Fukui plus (xtb) S	Fukui plus (xtb) N	Fukui plus (xtb) N H	Fukui plus (xtb) O	Fukui plus (xtb) C(N)	Fukui plus (xtb) C(N) H	Fukui plus (xtb) C(O)	Fukui plus (xtb) C(O) H	Fukui zero (xtb) S	Fukui zero (xtb) N	Fukui zero (xtb) N H	Fukui zero (xtb) O	Fukui zero (xtb) C(N)	Fukui zero (xtb) C(N) H	Fukui zero (xtb) C(O)	Fukui zero (xtb) C(O) H	Fukui minus (xtb) S	Fukui minus (xtb) N	Fukui minus (xtb) N H	Fukui minus (xtb) O	Fukui minus (xtb) C(N)	Fukui minus (xtb) C(N) H	Fukui minus (xtb) C(O)	Fukui minus (xtb) C(O) H	Mulliken charge (xtb) S	Mulliken charge (xtb) N	Mulliken charge (xtb) N H	Mulliken charge (xtb) O	Mulliken charge (xtb) C(N)	Mulliken charge (xtb) C(N) H	Mulliken charge (xtb) C(O)	Mulliken charge (xtb) C(O) H	Fukui NN HOMO (jaguar) S	Fukui NN HOMO (jaguar) N	Fukui NN HOMO (jaguar) N H	Fukui NN HOMO (jaguar) O	Fukui NN HOMO (jaguar) C(N)	Fukui NN HOMO (jaguar) C(N) H	Fukui NN HOMO (jaguar) C(O)	Fukui NN HOMO (jaguar) C(O) H	Fukui NN LUMO (jaguar) S	Fukui NN LUMO (jaguar) N	Fukui NN LUMO (jaguar) N H	Fukui NN LUMO (jaguar) O	Fukui NN LUMO (jaguar) C(N)	Fukui NN LUMO (jaguar) C(N) H
cpd_01	CN1CCOS1(=O)=O	589.9	19.3381	-0.322	-0.054	-0.0600676	-0.081	0.032	-0.0655	0.004	-0.075	-0.218	-0.099	-0.0615112	-0.061	0.035	-0.0955	0.012	-0.0755	-0.114	-0.143	-0.0633141	-0.04	0.038	-0.1245	0.019	-0.076	1.45431	-0.311635	0.225458	-0.442484	-0.016983	0.0854547	0.0489395	0.104785	0.0073	0.4726	0.00339964	0.0023	0.0156	0.0267	0.0026	0.001	0.2714	0.0133	0.152462	0.0407	0.1378	0.00905
cpd_02	O=S1(=O)OCCN1Cc1ccccc1	320.5	16.3358	-0.0489935	-0.00843334	-0.0600676	-0.00825095	0.0103072	-0.0169643	0.00499786	-0.0127848	-0.0603845	-0.0433099	-0.0615112	-0.0129877	0.0170568	-0.0407977	0.00873387	-0.0247144	-0.0713242	-0.0773931	-0.0633141	-0.0172016	0.0232147	-0.0648192	0.0123141	-0.036187	1.4617	-0.319837	0.225458	-0.444693	-0.0120214	0.0837711	0.0502609	0.102532	0.00443608	0.147692	0.00339964	0.00448319	0.00550376	0.00721372	0.00179275	0.000345058	0.0104815	0.00950654	0.152462	0.00255107	0.00986515	0.00056969
cpd_05	CC(C)(C)OC(=O)N1[C@H](c2ccccc2)COS1(=O)=O	251.5	17.9938	-0.0596319	-0.0145119	-0.0600676	-0.0120461	0.0101107	-0.0442312	0.00759513	-0.0288055	-0.0484341	-0.0192499	-0.0615112	-0.0106548	0.00876034	-0.0473741	0.00659513	-0.0271224	-0.037476	-0.0233159	-0.0633141	-0.00948955	0.007369	-0.0505779	0.005631	-0.0257006	1.52196	-0.323776	0.225458	-0.430225	0.0397014	0.088922	0.04863	0.104542	0.000743601	0.0595096	0.00339964	0.00452865	0.0101127	0.011624	0.0151001	0.00197651	0.00952768	0.0100772	0.152462	0.00335956	0.0358424	0.010722
cpd_06	CC(C)(C)OC(=O)N1CCOS1(=O)=O	418.3	22.3197	-0.17664	-0.057	-0.0600676	-0.035612	0.023776	-0.052806	0.013388	-0.041694	-0.116716	-0.057388	-0.0615112	-0.027612	0.020388	-0.059694	0.012	-0.041806	-0.057	-0.057776	-0.0633141	-0.019612	0.017	-0.067194	0.010612	-0.042112	1.51195	-0.315121	0.225458	-0.429053	-0.0103421	0.109366	0.0426372	0.114052	0.000750783	0.386818	0.00339964	0.00158083	0.018382	0.0233068	0.0044952	0.000885807	0.0449256	0.0446704	0.152462	0.00458479	0.00292719	0.018322
cpd_07	O=S1(=O)OC[C@H](c2ccccc2)N1Cc1ccccc1	279.9	19.3573	-0.0450298	0.00336618	-0.0600676	-0.00738379	0.00560727	-0.0315437	0.0061576	-0.0194279	-0.0513361	-0.0190082	-0.0615112	-0.009452	0.00781958	-0.0418106	0.00712431	-0.023331	-0.0579791	-0.041731	-0.0633141	-0.011816	0.0100162	-0.0518498	0.00809102	-0.0271019	1.47003	-0.330298	0.225458	-0.442567	0.0349905	0.0553418	0.0570452	0.0921029	0.0024495	0.0410933	0.00339964	0.00236439	0.00326752	0.00195169	0.00283634	0.0005117	0.0145665	0.0122703	0.152462	0.00533939	0.0446404	0.00101657
cpd_08	CC1(C)CN(Cc2ccccc2)S(=O)(=O)O1	183.7	10.5949	-0.0455908	-0.00367076	-0.0600676	-0.00505825	0.0122108	-0.0162982	-0.0019432	-0.0411134	-0.0616495	-0.0413739	-0.0615112	-0.00759051	0.0199799	-0.0420103	-0.00227732	-0.044401	-0.0778648	-0.0790553	-0.0633141	-0.0109483	0.027251	-0.0674921	-0.00330154	-0.0477572	1.45933	-0.322861	0.225458	-0.455759	-0.0116873	0.0719172	0.141751	0.0847116	0.00500065	0.203422	0.00339964	0.00414336	0.00708192	0.0105395	0.00183234	0.00176623	0.00804266	0.00882736	0.152462	0.00234511	0.0081581	0.000450354
cpd_09	C[C@@H]1[C@@H](c2ccccc2)OS(=O)(=O)N1C	264.6	14.3737	-0.0640042	-0.000667372	-0.0600676	-0.0223347	0.00277825	-0.0217228	0.0044435	-0.052	-0.071113	-0.0447228	-0.0615112	-0.0205011	0.00761193	-0.0488912	0.007	-0.0513326	-0.0782218	-0.0887782	-0.0633141	-0.0196674	0.0133902	-0.0751705	0.0095565	-0.0496653	1.463	-0.325546	0.225458	-0.452019	0.0400218	0.0429302	0.0952641	0.0767855	0.00551642	0.257544	0.00339964	0.00961193	0.0171484	0.0187689	0.00454202	0.00105971	0.0132565	0.00423944	0.152462	0.0155629	0.0205446	0.000544139
cpd_10	O=S1(=O)O[C@H]2CCCC[C@@H]2N1Cc1ccccc1	16.1	1.02876	-0.0474948	-0.00478426	-0.0600676	-0.00693773	0.0065007	-0.0168307	0.00303675	-0.011998	-0.0574423	-0.0290866	-0.0615112	-0.00909902	0.0102698	-0.035986	0.00486423	-0.0193431	-0.067403	-0.0533634	-0.0633141	-0.0112112	0.0140757	-0.0542159	0.00665693	-0.0257364	1.46571	-0.339797	0.225458	-0.457774	0.0388746	0.0392413	0.105899	0.0600781	0.00365965	0.0638367	0.00339964	0.0033696	0.00446077	0.00458545	0.000958476	4.69815e-05	0.0106149	0.0099422	0.152462	0.000540579	0.0106696	0.000879634
cpd_12	CC(C)N1CCOS1(=O)=O	450.9	17.8047	-0.309007	-0.0505602	-0.0600676	-0.0799487	0.025635	-0.06584	0.0109224	-0.071203	-0.207501	-0.0774503	-0.0615112	-0.0538415	0.0268711	-0.0824028	0.0139076	-0.0636164	-0.105759	-0.103749	-0.0633141	-0.0279705	0.0288711	-0.0994871	0.0166568	-0.0560298	1.45929	-0.327351	0.225458	-0.445386	-0.0112227	0.0828675	0.0513147	0.0999515	0.00550723	0.476678	0.00339964	0.00393901	0.0159119	0.0266906	0.00331238	0.00112396	0.270495	0.0255323	0.152462	0.036397	0.131053	0.00335474
cpd_15	O=S1(=O)OC[C@@H]2CCCN21	490.3	19.1243	-0.312	-0.058	-0.0600676	-0.077	0.011	-0.061	0.021	-0.0685	-0.21	-0.076	-0.0615112	-0.062	0.013	-0.071	0.021	-0.069	-0.107	-0.094	-0.0633141	-0.047	0.015	-0.082	0.02	-0.0705	1.46032	-0.329247	0.225458	-0.448881	0.0236421	0.0775421	0.0469631	0.0884734	0.0148	0.5362	0.00339964	0.0793	0.0161	0.0231	0.0286	0.00625	0.2226	0.0289	0.152462	0.0222	0.1613	0.0266
cpd_16	CC(C)(C)OC(=O)N1[C@H]2CCCC[C@@H]2OS1(=O)=O	9.4	0.623091	-0.170894	-0.055	-0.0600676	-0.0391101	0.0203348	-0.0501101	0.00844495	-0.031	-0.10856	-0.042	-0.0615112	-0.0261101	0.0158899	-0.0515551	0.00655505	-0.0335551	-0.0463348	-0.0291101	-0.0633141	-0.0131101	0.011	-0.0525551	0.00366516	-0.0361101	1.51433	-0.336206	0.225458	-0.444823	0.0451815	0.066389	0.101378	0.0627467	0.0010546	0.382986	0.00339964	0.00146606	0.0191546	0.0358661	0.00384449	0.000844495	0.06436	0.0602697	0.152462	0.0096454	0.00686606	0.0255189
cpd_17	Cc1cccc(C)c1N1[C@@H](c2ccccc2)COS1(=O)=O	216.1	15.6695	-0.0618112	0.0147832	-0.0600676	-0.0054056	-0.00018881	-0.0334056	0.00818881	-0.0232972	-0.0688112	-0.00759441	-0.0615112	-0.00721678	0.00181119	-0.0372168	0.00918881	-0.0247028	-0.076	-0.0297832	-0.0633141	-0.00921678	0.00421678	-0.0408392	0.00978321	-0.0262028	1.48016	-0.324075	0.225458	-0.44406	0.036369	0.0661152	0.0580741	0.0896894	0.000978322	0.00672377	0.00339964	0.000440559	0.000640559	0.000140559	0.000121678	2.02797e-05	0.019751	0.0258797	0.152462	0.0048972	0.064328	0.000416083
cpd_18	CC(C)(C)OC(=O)N1[C@@H]2CCCC[C@@H]2OS1(=O)=O	240	15.9087	-0.174621	-0.0453907	-0.0600676	-0.0305182	0.0158172	-0.047914	0.0029599	-0.0363171	-0.112748	-0.0372474	-0.0615112	-0.0221638	0.0103956	-0.0470541	0.00489118	-0.0448701	-0.0514256	-0.029004	-0.0633141	-0.0132638	0.00442583	-0.0471752	0.00639084	-0.0534344	1.51475	-0.328191	0.225458	-0.435204	0.0411672	0.0849819	0.100255	0.0618766	0.000448104	0.384484	0.00339964	0.00431682	0.0260232	0.0159929	0.00669147	0.00314748	0.0472142	0.0491108	0.152462	0.00547046	0.00996537	0.0183088
cpd_19	O=S1(=O)NCCO1	762.7	22.4459	-0.329	-0.053	-0.075	-0.086	0.034	-0.067	0.009	-0.076	-0.231	-0.076	-0.079	-0.087	0.029	-0.091	0.013	-0.0985	-0.133	-0.1	-0.084	-0.089	0.025	-0.115	0.017	-0.121	1.46602	-0.402283	0.229424	-0.451167	-0.0221127	0.101547	0.0457471	0.099162	0.0168	0.0217	0.0009	0.1911	0.0027	0	0.0077	0.01035	0.2014	-0.0326	0.3165	0.0242	0.1153	0.0502
cpd_20	O=S1(=O)N[C@@H](c2ccccc2)CO1	134	6.38073	-0.0646215	-0.0120964	-0.0302027	-0.0126317	0.00620435	-0.0483395	0.0109409	-0.031359	-0.0656605	-0.0344763	-0.0415336	-0.0225828	0.00698134	-0.0602547	0.012184	-0.042213	-0.0663499	-0.0568561	-0.0529424	-0.0325339	0.00775834	-0.071898	0.0129322	-0.0534648	1.47377	-0.412911	0.226896	-0.444893	0.0312504	0.0763031	0.0524057	0.0918885	0.00284276	0.0553661	0.00239896	0.00963782	0.00877656	0.00507017	0.00890547	0.00177569	0.0136039	0.0156914	0.0116869	0.00473757	0.0546857	0.00382649
cpd_21	O=S1(=O)N[C@@H]2CCCC[C@@H]2O1	111.2	4.71019	-0.330994	-0.0414134	-0.077767	-0.0730232	0.0168083	-0.0550037	-0.00779968	-0.0750015	-0.204404	-0.0517901	-0.0661758	-0.0538107	0.0175866	-0.0839538	-0.00122346	-0.0719845	-0.0770203	-0.0613708	-0.0545846	-0.0351903	0.017768	-0.112901	0.004554	-0.0681715	1.4656	-0.407186	0.219938	-0.455855	0.039484	0.0448879	0.0995207	0.0804281	0.00829843	0.319828	0.00332058	0.0553605	0.0172791	0.0329889	0.00895296	0.00247367	0.211898	0.0108311	0.0879559	0.0485477	0.073878	0.00237232
cpd_22	O=S1(=O)N[C@H]2CCCC[C@@H]2O1	110.9	4.69748	-0.312	-0.054	-0.0750001	-0.0829998	0.0219999	-0.0490001	1.9e-08	-0.059	-0.199	-0.0580001	-0.0640001	-0.0579999	0.015	-0.0610002	1.33e-07	-0.0649999	-0.0859999	-0.0630001	-0.0530001	-0.032	0.00800015	-0.0730004	2.28e-07	-0.0709998	1.46682	-0.416826	0.220053	-0.46224	0.0320212	0.0697044	0.101441	0.0511909	0.0179998	0.276202	0.00689995	0.0472992	0.00820019	0.0101005	0.0233996	0.00109998	0.1868	-0.00579984	0.1292	0.0359001	0.0414004	0.0274995
cpd_24	CN1[C@H](c2ccccc2)COS1(=O)=O	367.8	18.7467	-0.067	-0.004	-0.0600676	-0.013	0.009	-0.045	0.006	-0.03	-0.0730215	-0.046	-0.0615112	-0.017	0.013	-0.069	0.009	-0.0355	-0.08	-0.0870215	-0.0633141	-0.021	0.017	-0.094	0.012	-0.0414893	1.46056	-0.319325	0.225458	-0.443	0.033597	0.0474594	0.0562829	0.0959624	0.0078957	0.400396	0.00339964	0.00650215	0.0161021	0.0421	0.00779785	0.00169893	0.0118	0.0119	0.152462	0.0065	0.0392979	0.0008
cpd_25	CN1[C@@H]2CCCC[C@@H]2OS1(=O)=O	25	1.14276	-0.318527	-0.0466291	-0.0600676	-0.0719034	0.0163227	-0.057226	-0.00784944	-0.0680194	-0.204277	-0.070797	-0.0615112	-0.0469625	0.0175196	-0.0776568	-0.000609495	-0.0652667	-0.0900281	-0.0956118	-0.0633141	-0.022312	0.018081	-0.0987231	0.0063305	-0.0618707	1.45593	-0.323498	0.225458	-0.452246	0.034432	0.0480281	0.100899	0.0685376	0.00702448	0.488724	0.00339964	0.00480093	0.0198761	0.0341628	0.010544	0.0010386	0.134077	0.00572544	0.152462	0.034911	0.0184195	0.0735148
cpd_26	CN1[C@@H]2CCCC[C@H]2OS1(=O)=O	60.3	2.75633	-0.307	-0.054	-0.0600676	-0.077	0.02	-0.048	-0.004	-0.057	-0.198	-0.079	-0.0615112	-0.048	0.021	-0.07	0.004	-0.05	-0.089	-0.103	-0.0633141	-0.02	0.023	-0.092	0.012	-0.044	1.45516	-0.329471	0.225458	-0.455089	0.0365082	0.0396789	0.10428	0.0636843	0.0069	0.4851	0.00339964	0.0035	0.0172	0.0457	0.0031	0.0009	0.1499	0.0118	0.152462	0.0429	0.0252	0.0272
cpd_27	CC(C)(C)OC(=O)N1[C@@H]2c3ccccc3C[C@@H]2OS1(=O)=O	281.1	20.9185	-0.0572261	-0.018	-0.0600676	-0.0100455	0.012266	-0.0536874	0.00768848	-0.0379848	-0.0479497	-0.018	-0.0615112	-0.00873398	0.0112812	-0.053734	0.00698483	-0.0360607	-0.0389697	-0.0189848	-0.0633141	-0.00773398	0.01	-0.0534831	0.00698483	-0.0351213	1.51667	-0.325254	0.225458	-0.435388	0.0399204	0.0896056	0.0996879	0.069931	0.00138332	0.0177645	0.00339964	0.00208997	0.00770537	0.00793314	0.00185975	0.000406066	0.00975626	0.00912049	0.152462	0.00307899	0.038756	0.0211848
cpd_28	CC(C)(C)OC(=O)N1[C@H](c2ccccc2)[C@@H](c2ccccc2)OS1(=O)=O	31.9	2.86251	-0.0428252	-0.00299311	-0.0600676	-0.013823	0.00932812	-0.0324593	0.00490268	-0.0343717	-0.0389565	-0.00710258	-0.0615112	-0.0139462	0.00829722	-0.035177	0.00348223	-0.0332514	-0.0346821	-0.0120797	-0.0633141	-0.013826	0.00656966	-0.0376821	0.00203089	-0.0323976	1.52525	-0.328315	0.225458	-0.443007	0.0428483	0.0783085	0.0988285	0.071924	0.000348147	0.106535	0.00339964	0.00970137	0.0140792	0.0148564	0.0183374	0.00169652	0.0143649	0.00638706	0.152462	0.0203252	0.0210813	0.00188672
cpd_29	O=C(OCc1ccccc1)N1CCOS1(=O)=O	282.1	17.3458	-0.0477648	-0.028	-0.0600676	-0.005719	0.012	-0.0228453	0.00530931	-0.0119458	-0.0435642	-0.036727	-0.0615112	-0.00870882	0.0127088	-0.0366986	0.00670882	-0.0200028	-0.0398251	-0.044869	-0.0633141	-0.0119875	0.0134176	-0.0508393	0.00801814	-0.0282851	1.51427	-0.311363	0.225458	-0.425048	-0.0120413	0.112038	0.0414194	0.117523	0.000387402	0.00494645	0.00339964	0.000463676	0.000320098	0.000182603	9.27941e-05	0	0.00329414	0.00181105	0.152462	0.000782511	0.00137223	0.000396648
cpd_30	CC(C)(C)OC(=O)C[C@H]1COS(=O)(=O)N1C(=O)OC(C)(C)C	284.1	22.9096	-0.0535124	-0.0242486	-0.0600676	-0.0114005	0.0137686	-0.0345729	0.0135968	-0.0240779	-0.0414139	-0.0249084	-0.0615112	-0.0089639	0.0103903	-0.0312983	0.0114409	-0.0213775	-0.0300259	-0.0256981	-0.0633141	-0.00599581	0.00768778	-0.0278566	0.00941988	-0.0185998	1.51668	-0.323691	0.225458	-0.429233	0.0467899	0.109084	0.0456216	0.110117	0.000158349	0.309925	0.00339964	0.00136204	0.0179108	0.0106732	0.00351632	0.000715233	0.00303901	-0.000204451	0.152462	0.00042333	0.00477813	0.000607697
cpd_31	COC(=O)[C@H]1COS(=O)(=O)N1C(=O)OC(C)(C)C	215.6	14.4946	-0.0673911	-0.0179806	-0.0600676	-0.0144149	0.00664201	-0.066875	0.00838281	-0.0404105	-0.0584832	-0.0296694	-0.0615112	-0.0144016	0.00104573	-0.0597349	0.009	-0.0384722	-0.0496923	-0.040479	-0.0633141	-0.0140876	-0.00511936	-0.0527441	0.00993546	-0.0367651	1.52497	-0.316465	0.225458	-0.425533	0.0191352	0.121075	0.0487342	0.117799	0.000786222	0.332457	0.00339964	0.0031112	0.0305472	0.0177517	0.00473762	0.0013583	0.00828875	0.00457877	0.152462	0.00185848	0.0561844	0.0460934
cpd_32	C[C@@H]1CN(C(=O)OC(C)(C)C)S(=O)(=O)O1	118.2	6.70319	-0.176918	-0.0534225	-0.0600676	-0.0318329	0.026505	-0.0530431	-0.00166816	-0.0373184	-0.117417	-0.0539154	-0.0615112	-0.0245011	0.0221671	-0.0584592	-0.000331837	-0.0437649	-0.0579154	-0.0547461	-0.0633141	-0.017421	0.0173318	-0.0638323	0.000336325	-0.0496279	1.51104	-0.319009	0.225458	-0.439539	-0.00977458	0.101835	0.100439	0.086318	0.00085911	0.384684	0.00339964	0.00116471	0.0183403	0.0232447	0.00500961	0.00103726	0.0448226	0.0477016	0.152462	0.00457483	0.00489817	0.0157658
cpd_33	C[C@@H]1COS(=O)(=O)N1C(=O)OC(C)(C)C	274	15.5387	-0.174872	-0.0477698	-0.0600676	-0.0351266	0.00875319	-0.0463382	0.0145415	-0.0414959	-0.11683	-0.0475415	-0.0615112	-0.0270083	0.00465151	-0.0515478	0.0122199	-0.0407842	-0.0587884	-0.0474233	-0.0633141	-0.0186784	0.00144817	-0.0566558	0.01	-0.0397334	1.51324	-0.322306	0.225458	-0.429584	0.0431849	0.0976041	0.0413792	0.107894	0.000751851	0.38106	0.00339964	0.00130026	0.0182357	0.0157164	0.0040749	0.000645653	0.048015	0.0472418	0.152462	0.00616392	0.00815763	0.0165042
cpd_34	C[C@@H]1COS(=O)(=O)N1	736.4	24.1407	-0.337	-0.051	-0.077	-0.075	0.008	-0.054	0.013	-0.073	-0.226	-0.073	-0.077	-0.068	0.009	-0.112	0.018	-0.0845	-0.115	-0.096	-0.077	-0.061	0.01	-0.169	0.023	-0.0955	1.46046	-0.407233	0.223125	-0.443243	0.0452781	0.0526882	0.0493008	0.0996154	0.0085	0.3509	0.0031	0.0048	0.0148	0.0308	0.0014	0.0005	0.2658	-0.002	0.1897	0.0382	0.0882	0.0073
cpd_35	CC1(C)COS(=O)(=O)N1Cc1ccccc1	32.1	1.85137	-0.053428	0.00374467	-0.0600676	-0.00614758	-0.000997295	-0.0419957	0.00518207	-0.0117046	-0.0659384	-0.0291196	-0.0615112	-0.00919473	-0.00169673	-0.0546949	0.0084091	-0.020934	-0.0784488	-0.0617786	-0.0633141	-0.0126292	-0.00261649	-0.0673511	0.0112144	-0.0303778	1.463	-0.331182	0.225458	-0.443473	0.0753728	0.0770464	0.0503818	0.0905109	0.00344802	0.16299	0.00339964	0.00312846	0.00771133	0.0153258	0.00153006	0.00025511	0.0108169	0.00854523	0.152462	0.000945817	0.00907947	0.0158849
[truncated: 71 more columns]

## Sheet: Descriptor Overview
	Descriptor	Type	Software	Level of theory: Geometry	Level of theory: Property Calculation	solution model	Number of Descriptors	kept/removed
	Fukui index f plus	atom-specific	xtb	b3lyp/def2-TZVP	semi-empirical	Acetonitrile (alpb)	8	K
	Fukui index f minus	atom-specific	xtb	b3lyp/def2-TZVP	semi-empirical	Acetonitrile (alpb)	8	K
	Fukui index f zero	atom-specific	xtb	b3lyp/def2-TZVP	semi-empirical	Acetonitrile (alpb)	8	K
	Mulliken charges	atom-specific	xtb	b3lyp/def2-TZVP	semi-empirical	Acetonitrile (alpb)	8	K
	Fukui Index (NN) HOMO	atom-specific	Jaguar	b3lyp/def2-TZVP	b3lyp-d3/LACVP*	gas phase	8	K
	Fukui Index (NN) LUMO	atom-specific	Jaguar	b3lyp/def2-TZVP	b3lyp-d3/LACVP*	gas phase	8	K
	Labute's Approximate Surface Area	atom-specific	rdkit	-	-	-	3	K
	Visible sky	atom-specific	own code	b3lyp/def2-TZVP	-	-	5	K
	Bond Dissociation Energy	bond-specific	Jaguar	b3lyp/LACVP*	M06-2X/cc-pVTZ(-f)	gas phase	2	K
	Bond order	bond-specific	xtb	b3lyp/def2-TZVP	semi-empirical	Acetonitrile (alpb)	1	K
	Global electrophilicity index	molecule-wide	xtb	b3lyp/def2-TZVP	semi-empirical	Acetonitrile (alpb)	3	K
	Dipole moment	molecule-wide	xtb	b3lyp/def2-TZVP	semi-empirical	Acetonitrile (alpb)	1	K
	homo-lumo gap	molecule-wide	xtb	b3lyp/def2-TZVP	semi-empirical	Acetonitrile (alpb)	3	K
	Sum of Peaks DSC	molecule-wide	experiment	-	-	-	1	K
	Molecular weight	molecule-wide	rdkit	-	-	-	2	K
	Fukui index f plus	atom-specific	Turbomole	b3lyp/def2-TZVP	b3lyp/def2-TZVPD	Acetonitrile (cosmo)	8	R
	Fukui index f minus	atom-specific	Turbomole	b3lyp/def2-TZVP	b3lyp/def2-TZVPD	Acetonitrile (cosmo)	8	R
	Fukui index f zero	atom-specific	Turbomole	b3lyp/def2-TZVP	b3lyp/def2-TZVPD	Acetonitrile (cosmo)	8	R
	nmr shielding constants	atom-specific	Turbomole	b3lyp/def2-TZVP	b3lyp/def2-TZVPD	Acetonitrile (cosmo)	8	R
	Mulliken charges	atom-specific	Turbomole	b3lyp/def2-TZVP	b3lyp/def2-TZVPD	Acetonitrile (cosmo)	8	R
	Electron affinity	molecule-wide	Turbomole	b3lyp/def2-TZVP	b3lyp/def2-TZVPD	Acetonitrile (cosmo)	1	R
	Electronegativity	molecule-wide	Turbomole	b3lyp/def2-TZVP	b3lyp/def2-TZVPD	Acetonitrile (cosmo)	1	R
	Electrophilicity	molecule-wide	Turbomole	b3lyp/def2-TZVP	b3lyp/def2-TZVPD	Acetonitrile (cosmo)	1	R
	Hardness	molecule-wide	Turbomole	b3lyp/def2-TZVP	b3lyp/def2-TZVPD	Acetonitrile (cosmo)	1	R
	Ionization potential	molecule-wide	Turbomole	b3lyp/def2-TZVP	b3lyp/def2-TZVPD	Acetonitrile (cosmo)	1	R
	Free energy difference	molecule-wide	Turbomole	b3lyp/def2-TZVP	b3lyp/def2-TZVPD	gas phase	2	K
						Total number	116
						Kept	71
						Removed	45

[truncated: 1 more sheets: Correlations]
