# Supplementary material for: Quantum Descriptor-Based Machine-Learning Modeling of Thermal Hazard of Cyclic Sulfamidates
Source: J Chem Inf Model. 2025 Aug 15;65(16):8624–36. doi: 10.1021/acs.jcim.5c01048 (PMC12381854; doi:10.1021/acs.jcim.5c01048)
Supplement: Supplementary file 2 [file ci5c01048_si_002.zip › Compounds_used_with_errors.cdxml]

<?xml version="1.0" encoding="UTF-8" ?>
<!DOCTYPE CDXML SYSTEM "https://static.chemistry.revvitycloud.com/cdxml/CDXML.dtd" >
<CDXML
 CreationProgram="ChemDraw 23.1.1.3"
 Name="Compounds_used_with_errors.cdxml"
 BoundingBox="1.63 72.79 695.85 580.01"
 WindowPosition="0 0"
 WindowSize="0 -1073741824"
 WindowIsZoomed="yes"
 FractionalWidths="yes"
 InterpretChemically="yes"
 ShowAtomQuery="yes"
 ShowAtomStereo="no"
 ShowAtomEnhancedStereo="yes"
 ShowAtomNumber="no"
 ShowResidueID="no"
 ShowBondQuery="yes"
 ShowBondRxn="yes"
 ShowBondStereo="no"
 ShowTerminalCarbonLabels="no"
 ShowNonTerminalCarbonLabels="no"
 HideImplicitHydrogens="no"
 LabelFont="3"
 LabelSize="10"
 LabelFace="96"
 CaptionFont="3"
 CaptionSize="10"
 HashSpacing="2.50"
 MarginWidth="1.60"
 LineWidth="0.60"
 BoldWidth="2"
 BondLength="14.40"
 BondSpacing="18"
 ChainAngle="120"
 LabelJustification="Auto"
 CaptionJustification="Left"
 AminoAcidTermini="HOH"
 ShowSequenceTermini="yes"
 ShowSequenceBonds="yes"
 ShowSequenceUnlinkedBranches="no"
 ResidueWrapCount="40"
 ResidueBlockCount="10"
 PrintMargins="36 36 36 36"
 MacPrintInfo="0003000001200120000000000B6608A0FF84FF880BE309180367052703FC0002000001200120000000000B6608A0000100000064000000010001010100000001270F000100010000000000000000000000000002001901900000000000600000000000000000000100000000000000000000000000000000"
 ChemPropName=""
 ChemPropFormula="Chemical Formula: "
 ChemPropExactMass="Exact Mass: "
 ChemPropMolWt="Molecular Weight: "
 ChemPropMOverZ="m/z: "
 ChemPropAnalysis="Elemental Analysis: "
 ChemPropBoilingPt="Boiling Point: "
 ChemPropMeltingPt="Melting Point: "
 ChemPropCritTemp="Critical Temp: "
 ChemPropCritPres="Critical Pres: "
 ChemPropCritVol="Critical Vol: "
 ChemPropGibbs="Gibbs Energy: "
 ChemPropLogP="Log P: "
 ChemPropMR="MR: "
 ChemPropHenry="Henry&apos;s Law: "
 ChemPropEForm="Heat of Form: "
 ChemProptPSA="tPSA: "
 ChemPropCLogP="CLogP: "
 ChemPropCMR="CMR: "
 ChemPropLogS="LogS: "
 ChemPropPKa="pKa: "
 ChemPropID=""
 ChemPropFragmentLabel=""
 color="0"
 bgcolor="1"
 RxnAutonumberStart="1"
 RxnAutonumberConditions="no"
 RxnAutonumberStyle="Roman"
 RxnAutonumberFormat="(#)"
 MonomerRenderingStyle="graphic"
><colortable>
<color r="1" g="1" b="1"/>
<color r="0" g="0" b="0"/>
<color r="1" g="0" b="0"/>
<color r="1" g="1" b="0"/>
<color r="0" g="1" b="0"/>
<color r="0" g="1" b="1"/>
<color r="0" g="0" b="1"/>
<color r="1" g="0" b="1"/>
</colortable><fonttable>
<font id="3" charset="iso-8859-1" name="Arial"/>
</fonttable><page
 id="12580"
 BoundingBox="0 0 1080 719.75"
 HeaderPosition="36"
 FooterPosition="36"
 PrintTrimMarks="yes"
 HeightPages="1"
 WidthPages="2"
><group
 id="60"
 BoundingBox="237.25 467.55 293.11 536.79"
 Z="2079"
><fragment
 id="9"
 BoundingBox="237.25 467.55 293.11 536.79"
 Z="2056"
><n
 id="6"
 p="289.22 492.59"
 Z="2054"
 color="8"
 Element="8"
 NumHydrogens="0"
 NeedsClean="yes"
 AS="N"
 AtomID="10"
><t
 p="285.33 496.49"
 BoundingBox="285.33 488.03 293.11 496.59"
 color="8"
 LabelJustification="Left"
 LabelAlignment="Right"
><s font="3" size="10" color="8" face="96">O</s></t></n><n
 id="8"
 p="276.89 485.16"
 Z="2055"
 color="8"
 Element="16"
 NumHydrogens="0"
 NeedsClean="yes"
 AS="N"
 AtomID="11"
><t
 p="273.56 489.06"
 BoundingBox="273.56 480.60 280.22 489.16"
 color="8"
 LabelJustification="Left"
 LabelAlignment="Right"
><s font="3" size="10" color="8" face="96">S</s></t></n><n
 id="10"
 p="266.01 494.58"
 Z="2057"
 color="8"
 Element="7"
 NumHydrogens="0"
 NeedsClean="yes"
 AS="N"
 AtomID="12"
><t
 p="262.40 498.48"
 BoundingBox="262.40 490.14 269.62 498.48"
 color="8"
 LabelJustification="Left"
 LabelAlignment="Right"
><s font="3" size="10" color="8" face="96">N</s></t></n><n
 id="12"
 p="271.61 507.84"
 Z="2058"
 color="8"
 Geometry="Tetrahedral"
 AS="R"
 BondOrdering="44 45 0 49"
 AtomID="13"
/><n
 id="14"
 p="285.96 506.62"
 Z="2059"
 color="8"
 AS="N"
 AtomID="14"
/><n
 id="16"
 p="264.18 520.17"
 Z="2060"
 color="8"
 AS="N"
 AtomID="15"
/><n
 id="18"
 p="271.13 532.79"
 Z="2061"
 color="8"
 Element="8"
 NumHydrogens="0"
 NeedsClean="yes"
 AS="N"
 AtomID="16"
><t
 p="267.24 536.69"
 BoundingBox="267.24 528.23 275.02 536.79"
 color="8"
 LabelJustification="Left"
><s font="3" size="10" color="8" face="96">O</s></t></n><n
 id="20"
 p="249.78 519.90"
 Z="2062"
 color="8"
 Element="8"
 NumHydrogens="0"
 NeedsClean="yes"
 AS="N"
 AtomID="17"
><t
 p="245.89 523.80"
 BoundingBox="245.89 515.34 253.67 523.90"
 color="8"
 LabelJustification="Left"
><s font="3" size="10" color="8" face="96">O</s></t></n><n
 id="22"
 p="251.98 491.31"
 Z="2063"
 color="8"
 NodeType="Nickname"
 NeedsClean="yes"
 AS="N"
 AtomID="18"
><fragment
 id="12602"
><n
 id="9655"
 p="265.97 494.57"
 Z="1110"
 Element="8"
 NumHydrogens="0"
 NeedsClean="yes"
><t
 p="263.56 496.99"
 BoundingBox="263.56 491.74 268.38 497.04"
 LabelJustification="Left"
><s font="3" size="6.2" color="0" face="96">O</s></t></n><n
 id="9656"
 p="275.78 484.08"
 Z="1111"
/><n
 id="9657"
 p="285.61 473.58"
 Z="1112"
/><n
 id="9658"
 p="271.61 470.33"
 Z="1113"
/><n
 id="9659"
 p="289.78 487.33"
 Z="1114"
/><n
 id="9660"
 p="251.98 491.31"
 Z="1115"
/><n
 id="9661"
 p="247.80 477.57"
 Z="1116"
 Element="8"
 NumHydrogens="0"
 NeedsClean="yes"
><t
 p="245.39 479.99"
 BoundingBox="245.39 474.74 250.21 480.04"
 LabelJustification="Left"
><s font="3" size="6.2" color="0" face="96">O</s></t></n><n
 id="9662"
 p="242.15 501.81"
 Z="1117"
 NodeType="ExternalConnectionPoint"
 ExternalConnectionNum="1"
/><b
 id="9663"
 Z="1118"
 B="9660"
 E="9661"
 Order="2"
/><b
 id="9664"
 Z="1119"
 B="9656"
 E="9657"
/><b
 id="9665"
 Z="1120"
 B="9656"
 E="9658"
/><b
 id="9666"
 Z="1121"
 B="9656"
 E="9659"
/><b
 id="9667"
 Z="1122"
 B="9655"
 E="9656"
/><b
 id="9668"
 Z="1123"
 B="9655"
 E="9660"
/><b
 id="9669"
 Z="1124"
 B="9662"
 E="9660"
/></fragment><t
 p="254.48 495.21"
 BoundingBox="237.25 486.87 254.48 495.31"
 color="8"
 LabelJustification="Right"
 Justification="Right"
 LabelAlignment="Right"
><s font="3" size="10" color="8" face="96">Boc</s></t></n><n
 id="36"
 p="268.65 473.34"
 Z="2064"
 color="8"
 Element="8"
 NumHydrogens="0"
 NeedsClean="yes"
 AS="N"
 AtomID="19"
><t
 p="264.76 477.24"
 BoundingBox="264.76 468.78 272.54 477.34"
 color="8"
 LabelJustification="Left"
 LabelAlignment="Right"
><s font="3" size="10" color="8" face="96">O</s></t></n><n
 id="38"
 p="282.99 472.11"
 Z="2065"
 color="8"
 Element="8"
 NumHydrogens="0"
 NeedsClean="yes"
 AS="N"
 AtomID="20"
><t
 p="279.10 476.01"
 BoundingBox="279.10 467.55 286.88 476.11"
 color="8"
 LabelJustification="Left"
 LabelAlignment="Right"
><s font="3" size="10" color="8" face="96">O</s></t></n><n
 id="40"
 p="242.33 532.24"
 Z="2066"
 color="8"
 AS="N"
 AtomID="21"
/><b
 id="42"
 Z="2067"
 color="8"
 B="6"
 E="8"
 BS="N"
/><b
 id="43"
 Z="2068"
 color="8"
 B="8"
 E="10"
 BS="N"
/><b
 id="44"
 Z="2069"
 color="8"
 B="10"
 E="12"
 BS="N"
/><b
 id="45"
 Z="2070"
 color="8"
 B="12"
 E="14"
 BS="N"
/><b
 id="46"
 Z="2071"
 color="8"
 B="6"
 E="14"
 BS="N"
/><b
 id="47"
 Z="2072"
 color="8"
 B="16"
 E="18"
 Order="2"
 BS="N"
/><b
 id="48"
 Z="2073"
 color="8"
 B="16"
 E="20"
 BS="N"
/><b
 id="49"
 Z="2074"
 color="8"
 B="12"
 E="16"
 Display="WedgedHashBegin"
 BS="N"
/><b
 id="56"
 Z="2075"
 color="8"
 B="10"
 E="22"
 BS="N"
/><b
 id="57"
 Z="2076"
 color="8"
 B="8"
 E="36"
 Order="2"
 BS="N"
/><b
 id="58"
 Z="2077"
 color="8"
 B="8"
 E="38"
 Order="2"
 BS="N"
/><b
 id="59"
 Z="2078"
 color="8"
 B="20"
 E="40"
 BS="N"
/></fragment></group><group
 id="108"
 BoundingBox="432.32 480.36 487.93 532.06"
 Z="2099"
><fragment
 id="66"
 BoundingBox="432.32 480.36 487.93 532.06"
 Z="2082"
><n
 id="63"
 p="484.04 505.93"
 Z="2080"
 color="8"
 Element="8"
 NumHydrogens="0"
 NeedsClean="yes"
 AS="N"
 AtomID="22"
><t
 p="480.15 509.83"
 BoundingBox="480.15 501.37 487.93 509.93"
 color="8"
 LabelJustification="Left"
><s font="3" size="10" color="8" face="96">O</s></t></n><n
 id="65"
 p="472.41 497.41"
 Z="2081"
 color="8"
 Element="16"
 NumHydrogens="0"
 NeedsClean="yes"
 AS="N"
 AtomID="23"
><t
 p="469.08 501.31"
 BoundingBox="469.08 492.85 475.74 501.41"
 color="8"
 LabelJustification="Left"
><s font="3" size="10" color="8" face="96">S</s></t></n><n
 id="67"
 p="460.73 505.84"
 Z="2083"
 color="8"
 Element="7"
 NumHydrogens="0"
 NeedsClean="yes"
 AS="N"
 AtomID="24"
><t
 p="457.12 509.74"
 BoundingBox="457.12 501.40 464.34 509.74"
 color="8"
 LabelJustification="Left"
><s font="3" size="10" color="8" face="96">N</s></t></n><n
 id="69"
 p="465.13 519.55"
 Z="2084"
 color="8"
 Geometry="Tetrahedral"
 AS="R"
 BondOrdering="9596 96 9597 0"
 AtomID="25"
/><n
 id="71"
 p="479.53 519.61"
 Z="2085"
 color="8"
 AS="N"
 AtomID="26"
/><n
 id="9588"
 p="447.05 501.33"
 Z="2086"
 color="8"
 NodeType="Nickname"
 NeedsClean="yes"
 AS="N"
 AtomID="29"
><fragment
 id="12603"
><n
 id="9672"
 p="454.18 513.80"
 Z="1125"
 Element="8"
 NumHydrogens="0"
 NeedsClean="yes"
><t
 p="451.77 516.22"
 BoundingBox="451.77 510.97 456.59 516.27"
 LabelJustification="Left"
><s font="3" size="6.2" color="0" face="96">O</s></t></n><n
 id="9673"
 p="468.54 513.88"
 Z="1126"
/><n
 id="9674"
 p="482.91 513.94"
 Z="1127"
/><n
 id="9675"
 p="475.78 501.47"
 Z="1128"
/><n
 id="9676"
 p="475.67 526.35"
 Z="1129"
/><n
 id="9677"
 p="447.05 501.33"
 Z="1130"
/><n
 id="9678"
 p="454.29 488.92"
 Z="1131"
 Element="8"
 NumHydrogens="0"
 NeedsClean="yes"
><t
 p="451.88 491.34"
 BoundingBox="451.88 486.09 456.70 491.39"
 LabelJustification="Left"
><s font="3" size="6.2" color="0" face="96">O</s></t></n><n
 id="9679"
 p="432.68 501.26"
 Z="1132"
 NodeType="ExternalConnectionPoint"
 ExternalConnectionNum="1"
/><b
 id="9680"
 Z="1133"
 B="9677"
 E="9678"
 Order="2"
/><b
 id="9681"
 Z="1134"
 B="9673"
 E="9674"
/><b
 id="9682"
 Z="1135"
 B="9673"
 E="9675"
/><b
 id="9683"
 Z="1136"
 B="9673"
 E="9676"
/><b
 id="9684"
 Z="1137"
 B="9672"
 E="9673"
/><b
 id="9685"
 Z="1138"
 B="9672"
 E="9677"
/><b
 id="9686"
 Z="1139"
 B="9679"
 E="9677"
/></fragment><t
 p="449.55 505.23"
 BoundingBox="432.32 496.89 449.55 505.33"
 color="8"
 LabelJustification="Right"
 Justification="Right"
 LabelAlignment="Right"
><s font="3" size="10" color="8" face="96">Boc</s></t></n><n
 id="9591"
 p="479.65 484.97"
 Z="2087"
 color="8"
 Element="8"
 NumHydrogens="0"
 NeedsClean="yes"
 AS="N"
 AtomID="30"
><t
 p="475.76 488.87"
 BoundingBox="475.76 480.41 483.54 488.97"
 color="8"
 LabelJustification="Left"
><s font="3" size="10" color="8" face="96">O</s></t></n><n
 id="81"
 p="465.27 484.92"
 Z="2088"
 color="8"
 Element="8"
 NumHydrogens="0"
 NeedsClean="yes"
 AS="N"
 AtomID="27"
><t
 p="461.38 488.82"
 BoundingBox="461.38 480.36 469.16 488.92"
 color="8"
 LabelJustification="Left"
><s font="3" size="10" color="8" face="96">O</s></t></n><n
 id="83"
 p="456.62 531.17"
 Z="2089"
 color="8"
 AS="N"
 AtomID="28"
/><b
 id="9594"
 Z="2090"
 color="8"
 B="63"
 E="65"
 BS="N"
/><b
 id="9595"
 Z="2091"
 color="8"
 B="65"
 E="67"
 BS="N"
/><b
 id="9596"
 Z="2092"
 color="8"
 B="67"
 E="69"
 BS="N"
/><b
 id="96"
 Z="2093"
 color="8"
 B="69"
 E="71"
 BS="N"
/><b
 id="97"
 Z="2094"
 color="8"
 B="63"
 E="71"
 BS="N"
/><b
 id="100"
 Z="2095"
 color="8"
 B="67"
 E="9588"
 BS="N"
/><b
 id="101"
 Z="2096"
 color="8"
 B="65"
 E="9591"
 Order="2"
 BS="N"
/><b
 id="102"
 Z="2097"
 color="8"
 B="65"
 E="81"
 Order="2"
 BS="N"
/><b
 id="9597"
 Z="2098"
 color="8"
 B="69"
 E="83"
 Display="WedgeBegin"
 BS="N"
/></fragment></group><group
 id="10126"
 BoundingBox="535.88 481.16 573.90 532.86"
 Z="2139"
><fragment
 id="10127"
 BoundingBox="535.88 481.16 573.90 532.86"
 Z="2124"
><n
 id="10128"
 p="570.01 506.74"
 Z="2122"
 color="8"
 Element="8"
 NumHydrogens="0"
 NeedsClean="yes"
 AS="N"
 AtomID="302"
><t
 p="566.12 510.64"
 BoundingBox="566.12 502.18 573.90 510.74"
 color="8"
 LabelJustification="Left"
><s font="3" size="10" color="8" face="96">O</s></t></n><n
 id="10129"
 p="558.38 498.21"
 Z="2123"
 color="8"
 Element="16"
 NumHydrogens="0"
 NeedsClean="yes"
 AS="N"
 AtomID="303"
><t
 p="555.05 502.11"
 BoundingBox="555.05 493.65 561.71 502.21"
 color="8"
 LabelJustification="Left"
><s font="3" size="10" color="8" face="96">S</s></t></n><n
 id="10130"
 p="546.71 506.64"
 Z="2125"
 color="8"
 Element="7"
 NumHydrogens="1"
 NeedsClean="yes"
 AS="N"
 AtomID="304"
><t
 p="550.32 510.54"
 BoundingBox="535.88 502.20 550.32 510.54"
 color="8"
 LabelJustification="Right"
 Justification="Right"
 LabelAlignment="Right"
><s font="3" size="10" color="8" face="96">NH</s></t></n><n
 id="10131"
 p="551.09 520.35"
 Z="2126"
 color="8"
 Geometry="Tetrahedral"
 AS="R"
 BondOrdering="10155 10156 10161 0"
 AtomID="305"
/><n
 id="10132"
 p="565.49 520.41"
 Z="2127"
 color="8"
 AS="N"
 AtomID="306"
/><n
 id="10150"
 p="565.64 485.77"
 Z="2128"
 color="8"
 Element="8"
 NumHydrogens="0"
 NeedsClean="yes"
 AS="N"
 AtomID="307"
><t
 p="561.75 489.67"
 BoundingBox="561.75 481.21 569.53 489.77"
 color="8"
 LabelJustification="Left"
><s font="3" size="10" color="8" face="96">O</s></t></n><n
 id="10151"
 p="551.24 485.72"
 Z="2129"
 color="8"
 Element="8"
 NumHydrogens="0"
 NeedsClean="yes"
 AS="N"
 AtomID="308"
><t
 p="547.35 489.62"
 BoundingBox="547.35 481.16 555.13 489.72"
 color="8"
 LabelJustification="Left"
><s font="3" size="10" color="8" face="96">O</s></t></n><n
 id="10152"
 p="542.59 531.97"
 Z="2130"
 color="8"
 AS="N"
 AtomID="309"
/><b
 id="10153"
 Z="2131"
 color="8"
 B="10128"
 E="10129"
 BS="N"
/><b
 id="10154"
 Z="2132"
 color="8"
 B="10129"
 E="10130"
 BS="N"
/><b
 id="10155"
 Z="2133"
 color="8"
 B="10130"
 E="10131"
 BS="N"
/><b
 id="10156"
 Z="2134"
 color="8"
 B="10131"
 E="10132"
 BS="N"
/><b
 id="10157"
 Z="2135"
 color="8"
 B="10128"
 E="10132"
 BS="N"
/><b
 id="10159"
 Z="2136"
 color="8"
 B="10129"
 E="10150"
 Order="2"
 BS="N"
/><b
 id="10160"
 Z="2137"
 color="8"
 B="10129"
 E="10151"
 Order="2"
 BS="N"
/><b
 id="10161"
 Z="2138"
 color="8"
 B="10131"
 E="10152"
 Display="WedgeBegin"
 BS="N"
/></fragment></group><group
 id="10256"
 BoundingBox="620.24 475.59 681.30 528.78"
 Z="2158"
><fragment
 id="10257"
 BoundingBox="620.24 475.59 681.30 528.78"
 Z="2143"
><n
 id="10258"
 p="677.41 501.16"
 Z="2141"
 color="8"
 Element="8"
 NumHydrogens="0"
 NeedsClean="yes"
 AS="N"
 AtomID="310"
><t
 p="673.52 505.06"
 BoundingBox="673.52 496.60 681.30 505.16"
 color="8"
 LabelJustification="Left"
><s font="3" size="10" color="8" face="96">O</s></t></n><n
 id="10259"
 p="665.79 492.64"
 Z="2142"
 color="8"
 Element="16"
 NumHydrogens="0"
 NeedsClean="yes"
 AS="N"
 AtomID="311"
><t
 p="662.46 496.54"
 BoundingBox="662.46 488.08 669.12 496.64"
 color="8"
 LabelJustification="Left"
><s font="3" size="10" color="8" face="96">S</s></t></n><n
 id="10260"
 p="654.12 501.07"
 Z="2144"
 color="8"
 Element="7"
 NumHydrogens="0"
 NeedsClean="yes"
 AS="N"
 AtomID="312"
><t
 p="650.51 504.97"
 BoundingBox="650.51 496.63 657.73 504.97"
 color="8"
 LabelJustification="Left"
 LabelAlignment="Above"
><s font="3" size="10" color="8" face="96">N</s></t></n><n
 id="10261"
 p="658.50 514.78"
 Z="2145"
 color="8"
 AS="N"
 AtomID="313"
/><n
 id="10262"
 p="672.90 514.84"
 Z="2146"
 color="8"
 AS="N"
 AtomID="314"
/><n
 id="10263"
 p="673.05 480.20"
 Z="2147"
 color="8"
 Element="8"
 NumHydrogens="0"
 NeedsClean="yes"
 AS="N"
 AtomID="315"
><t
 p="669.16 484.10"
 BoundingBox="669.16 475.64 676.94 484.20"
 color="8"
 LabelJustification="Left"
><s font="3" size="10" color="8" face="96">O</s></t></n><n
 id="10264"
 p="658.65 480.15"
 Z="2148"
 color="8"
 Element="8"
 NumHydrogens="0"
 NeedsClean="yes"
 AS="N"
 AtomID="316"
><t
 p="654.76 484.05"
 BoundingBox="654.76 475.59 662.54 484.15"
 color="8"
 LabelJustification="Left"
><s font="3" size="10" color="8" face="96">O</s></t></n><n
 id="10265"
 p="644.60 518.50"
 Z="2149"
 color="8"
 AS="N"
 AtomID="317"
/><n
 id="10275"
 p="640.44 496.56"
 Z="2160"
 color="8"
 AS="N"
 AtomID="318"
/><n
 id="10277"
 p="629.69 506.16"
 Z="2162"
 color="8"
 NodeType="Nickname"
 NeedsClean="yes"
 AS="N"
 AtomID="319"
><fragment
 id="12605"
><n
 id="10352"
 p="629.69 506.16"
 Z="1096"
/><n
 id="10353"
 p="616.04 501.66"
 Z="1097"
/><n
 id="10354"
 p="605.33 511.23"
 Z="1098"
/><n
 id="10355"
 p="608.25 525.29"
 Z="1099"
/><n
 id="10356"
 p="621.90 529.79"
 Z="1100"
/><n
 id="10357"
 p="632.62 520.22"
 Z="1101"
/><n
 id="10358"
 p="640.41 496.57"
 Z="1102"
 NodeType="ExternalConnectionPoint"
 ExternalConnectionNum="1"
/><b
 id="10359"
 Z="1103"
 B="10356"
 E="10357"
 Order="2"
 BondCircularOrdering="10360 0 0 10364"
/><b
 id="10360"
 Z="1104"
 B="10355"
 E="10356"
/><b
 id="10361"
 Z="1105"
 B="10354"
 E="10355"
 Order="2"
 BondCircularOrdering="10362 0 0 10360"
/><b
 id="10362"
 Z="1106"
 B="10353"
 E="10354"
/><b
 id="10363"
 Z="1107"
 B="10352"
 E="10353"
 Order="2"
 BondCircularOrdering="10364 10365 0 10362"
/><b
 id="10364"
 Z="1108"
 B="10352"
 E="10357"
/><b
 id="10365"
 Z="1109"
 B="10358"
 E="10352"
/></fragment><t
 p="632.47 510.06"
 BoundingBox="620.24 501.72 632.47 510.06"
 color="8"
 LabelJustification="Right"
 Justification="Right"
 LabelAlignment="Right"
><s font="3" size="10" color="8" face="96">Ph</s></t></n><n
 id="10279"
 p="654.78 528.70"
 Z="2164"
 color="8"
 AS="N"
 AtomID="320"
/><b
 id="10266"
 Z="2150"
 color="8"
 B="10258"
 E="10259"
 BS="N"
/><b
 id="10267"
 Z="2151"
 color="8"
 B="10259"
 E="10260"
 BS="N"
/><b
 id="10268"
 Z="2152"
 color="8"
 B="10260"
 E="10261"
 BS="N"
/><b
 id="10269"
 Z="2153"
 color="8"
 B="10261"
 E="10262"
 BS="N"
/><b
 id="10270"
 Z="2154"
 color="8"
 B="10258"
 E="10262"
 BS="N"
/><b
 id="10271"
 Z="2155"
 color="8"
 B="10259"
 E="10263"
 Order="2"
 BS="N"
/><b
 id="10272"
 Z="2156"
 color="8"
 B="10259"
 E="10264"
 Order="2"
 BS="N"
/><b
 id="10273"
 Z="2157"
 color="8"
 B="10261"
 E="10265"
 BS="N"
/><b
 id="10276"
 Z="2161"
 color="8"
 B="10260"
 E="10275"
 BS="N"
/><b
 id="10278"
 Z="2163"
 color="8"
 B="10275"
 E="10277"
 BS="N"
/><b
 id="10280"
 Z="2165"
 color="8"
 B="10261"
 E="10279"
 BS="N"
/></fragment></group><fragment
 id="5820"
 BoundingBox="16.58 85.94 68.58 125.42"
 Z="1360"
><n
 id="5821"
 p="45.83 125.12"
 Z="1358"
 AS="N"
 AtomID="47"
/><n
 id="5822"
 p="60.25 125.12"
 Z="1359"
 AS="N"
 AtomID="48"
/><n
 id="5823"
 p="64.69 111.43"
 Z="1361"
 Element="8"
 NumHydrogens="0"
 NeedsClean="yes"
 AS="N"
 AtomID="49"
><t
 p="60.80 115.33"
 BoundingBox="60.80 106.87 68.58 115.43"
 LabelJustification="Left"
><s font="3" size="10" color="0" face="96">O</s></t></n><n
 id="5824"
 p="53.04 102.97"
 Z="1362"
 Element="16"
 NumHydrogens="0"
 NeedsClean="yes"
 AS="N"
 AtomID="50"
><t
 p="49.71 106.87"
 BoundingBox="49.71 98.41 56.37 106.97"
 LabelJustification="Left"
><s font="3" size="10" color="0" face="96">S</s></t></n><n
 id="5825"
 p="41.38 111.43"
 Z="1363"
 Element="7"
 NumHydrogens="0"
 NeedsClean="yes"
 AS="N"
 AtomID="51"
><t
 p="37.77 115.33"
 BoundingBox="37.77 106.99 44.99 115.33"
 LabelJustification="Left"
><s font="3" size="10" color="0" face="96">N</s></t></n><n
 id="5826"
 p="27.69 106.98"
 Z="1369"
 NodeType="Nickname"
 NeedsClean="yes"
 AS="N"
 AtomID="52"
><fragment
 id="12581"
><n
 id="7127"
 p="27.69 106.98"
 Z="1198"
/><n
 id="7128"
 p="41.34 111.41"
 Z="1199"
 NodeType="ExternalConnectionPoint"
 ExternalConnectionNum="1"
/><b
 id="7129"
 Z="1200"
 B="7128"
 E="7127"
/></fragment><t
 p="30.47 110.88"
 BoundingBox="16.58 102.54 30.47 110.98"
 LabelJustification="Right"
 Justification="Right"
 LabelAlignment="Right"
><s font="3" size="10" color="0" face="96">Me</s></t></n><n
 id="5829"
 p="45.83 90.50"
 Z="1371"
 Element="8"
 NumHydrogens="0"
 NeedsClean="yes"
 AS="N"
 AtomID="53"
><t
 p="41.94 94.40"
 BoundingBox="41.94 85.94 49.72 94.50"
 LabelJustification="Left"
><s font="3" size="10" color="0" face="96">O</s></t></n><n
 id="5830"
 p="60.25 90.50"
 Z="1373"
 Element="8"
 NumHydrogens="0"
 NeedsClean="yes"
 AS="N"
 AtomID="54"
><t
 p="56.36 94.40"
 BoundingBox="56.36 85.94 64.14 94.50"
 LabelJustification="Left"
><s font="3" size="10" color="0" face="96">O</s></t></n><b
 id="5831"
 Z="1364"
 B="5821"
 E="5822"
 BS="N"
/><b
 id="5832"
 Z="1365"
 B="5822"
 E="5823"
 BS="N"
/><b
 id="5833"
 Z="1366"
 B="5823"
 E="5824"
 BS="N"
/><b
 id="5834"
 Z="1367"
 B="5824"
 E="5825"
 BS="N"
/><b
 id="5835"
 Z="1368"
 B="5825"
 E="5821"
 BS="N"
/><b
 id="5836"
 Z="1370"
 B="5825"
 E="5826"
 BS="N"
/><b
 id="5839"
 Z="1372"
 B="5824"
 E="5829"
 Order="2"
 BS="N"
/><b
 id="5840"
 Z="1374"
 B="5824"
 E="5830"
 Order="2"
 BS="N"
/></fragment><fragment
 id="5842"
 BoundingBox="115.36 85.94 176.41 125.42"
 Z="1377"
><n
 id="5843"
 p="153.66 125.12"
 Z="1375"
 AS="N"
 AtomID="55"
/><n
 id="5844"
 p="168.06 125.12"
 Z="1376"
 AS="N"
 AtomID="56"
/><n
 id="5845"
 p="172.52 111.43"
 Z="1378"
 Element="8"
 NumHydrogens="0"
 NeedsClean="yes"
 AS="N"
 AtomID="57"
><t
 p="168.63 115.33"
 BoundingBox="168.63 106.87 176.41 115.43"
 LabelJustification="Left"
><s font="3" size="10" color="0" face="96">O</s></t></n><n
 id="5846"
 p="160.87 102.97"
 Z="1379"
 Element="16"
 NumHydrogens="0"
 NeedsClean="yes"
 AS="N"
 AtomID="58"
><t
 p="157.54 106.87"
 BoundingBox="157.54 98.41 164.20 106.97"
 LabelJustification="Left"
><s font="3" size="10" color="0" face="96">S</s></t></n><n
 id="5847"
 p="149.21 111.43"
 Z="1380"
 Element="7"
 NumHydrogens="0"
 NeedsClean="yes"
 AS="N"
 AtomID="59"
><t
 p="145.60 115.33"
 BoundingBox="145.60 106.99 152.82 115.33"
 LabelJustification="Left"
 LabelAlignment="Center"
><s font="3" size="10" color="0" face="96">N</s></t></n><n
 id="5848"
 p="135.52 106.98"
 Z="1386"
 AS="N"
 AtomID="60"
/><n
 id="5853"
 p="153.66 90.50"
 Z="1388"
 Element="8"
 NumHydrogens="0"
 NeedsClean="yes"
 AS="N"
 AtomID="61"
><t
 p="149.77 94.40"
 BoundingBox="149.77 85.94 157.55 94.50"
 LabelJustification="Left"
><s font="3" size="10" color="0" face="96">O</s></t></n><n
 id="5854"
 p="168.06 90.50"
 Z="1390"
 Element="8"
 NumHydrogens="0"
 NeedsClean="yes"
 AS="N"
 AtomID="62"
><t
 p="164.17 94.40"
 BoundingBox="164.17 85.94 171.95 94.50"
 LabelJustification="Left"
><s font="3" size="10" color="0" face="96">O</s></t></n><n
 id="5890"
 p="124.81 116.61"
 Z="1392"
 NodeType="Nickname"
 NeedsClean="yes"
 AS="N"
 AtomID="63"
><fragment
 id="12582"
><n
 id="7132"
 p="124.81 116.61"
 Z="1201"
/><n
 id="7133"
 p="111.17 112.18"
 Z="1202"
/><n
 id="7134"
 p="100.51 121.78"
 Z="1203"
/><n
 id="7135"
 p="103.48 135.81"
 Z="1204"
/><n
 id="7136"
 p="117.14 140.26"
 Z="1205"
/><n
 id="7137"
 p="127.80 130.65"
 Z="1206"
/><n
 id="7138"
 p="135.49 107.01"
 Z="1207"
 NodeType="ExternalConnectionPoint"
 ExternalConnectionNum="1"
/><b
 id="7139"
 Z="1208"
 B="7136"
 E="7137"
 Order="2"
 BondCircularOrdering="7140 0 0 7144"
/><b
 id="7140"
 Z="1209"
 B="7135"
 E="7136"
/><b
 id="7141"
 Z="1210"
 B="7134"
 E="7135"
 Order="2"
 BondCircularOrdering="7142 0 0 7140"
/><b
 id="7142"
 Z="1211"
 B="7133"
 E="7134"
/><b
 id="7143"
 Z="1212"
 B="7132"
 E="7133"
 Order="2"
 BondCircularOrdering="7144 7145 0 7142"
/><b
 id="7144"
 Z="1213"
 B="7132"
 E="7137"
/><b
 id="7145"
 Z="1214"
 B="7138"
 E="7132"
/></fragment><t
 p="127.59 120.51"
 BoundingBox="115.36 112.17 127.59 120.51"
 LabelJustification="Right"
 Justification="Right"
 LabelAlignment="Right"
><s font="3" size="10" color="0" face="96">Ph</s></t></n><b
 id="5855"
 Z="1381"
 B="5843"
 E="5844"
 BS="N"
/><b
 id="5856"
 Z="1382"
 B="5844"
 E="5845"
 BS="N"
/><b
 id="5857"
 Z="1383"
 B="5845"
 E="5846"
 BS="N"
/><b
 id="5858"
 Z="1384"
 B="5846"
 E="5847"
 BS="N"
/><b
 id="5859"
 Z="1385"
 B="5847"
 E="5843"
 BS="N"
/><b
 id="5860"
 Z="1387"
 B="5847"
 E="5848"
 BS="N"
/><b
 id="5861"
 Z="1389"
 B="5846"
 E="5853"
 Order="2"
 BS="N"
/><b
 id="5862"
 Z="1391"
 B="5846"
 E="5854"
 Order="2"
 BS="N"
/><b
 id="5891"
 Z="1393"
 B="5848"
 E="5890"
 BS="N"
/></fragment><fragment
 id="5985"
 BoundingBox="218.12 79.92 273.74 134.66"
 Z="1396"
><n
 id="5986"
 p="250.99 119.10"
 Z="1394"
 AS="u"
 AtomID="64"
/><n
 id="5987"
 p="265.39 119.10"
 Z="1395"
 AS="N"
 AtomID="65"
/><n
 id="5988"
 p="269.85 105.41"
 Z="1397"
 Element="8"
 NumHydrogens="0"
 NeedsClean="yes"
 AS="N"
 AtomID="66"
><t
 p="265.96 109.31"
 BoundingBox="265.96 100.85 273.74 109.41"
 LabelJustification="Left"
><s font="3" size="10" color="0" face="96">O</s></t></n><n
 id="5989"
 p="258.20 96.95"
 Z="1398"
 Element="16"
 NumHydrogens="0"
 NeedsClean="yes"
 AS="N"
 AtomID="67"
><t
 p="254.87 100.85"
 BoundingBox="254.87 92.39 261.53 100.95"
 LabelJustification="Left"
><s font="3" size="10" color="0" face="96">S</s></t></n><n
 id="5990"
 p="246.54 105.41"
 Z="1399"
 Element="7"
 NumHydrogens="0"
 NeedsClean="yes"
 AS="N"
 AtomID="68"
><t
 p="242.93 109.31"
 BoundingBox="242.93 100.97 250.15 109.31"
 LabelJustification="Left"
><s font="3" size="10" color="0" face="96">N</s></t></n><n
 id="5991"
 p="232.85 100.96"
 Z="1405"
 NodeType="Nickname"
 NeedsClean="yes"
 AS="N"
 AtomID="69"
><fragment
 id="12583"
><n
 id="7202"
 p="229.86 86.92"
 Z="1215"
 Element="8"
 NumHydrogens="0"
 NeedsClean="yes"
><t
 p="227.45 89.34"
 BoundingBox="227.45 84.09 232.27 89.39"
 LabelJustification="Left"
><s font="3" size="6.2" color="0" face="96">O</s></t></n><n
 id="7203"
 p="216.22 82.48"
 Z="1216"
/><n
 id="7204"
 p="202.57 78.05"
 Z="1217"
/><n
 id="7205"
 p="205.54 92.08"
 Z="1218"
/><n
 id="7206"
 p="213.23 68.45"
 Z="1219"
/><n
 id="7207"
 p="232.85 100.96"
 Z="1220"
/><n
 id="7208"
 p="222.19 110.56"
 Z="1221"
 Element="8"
 NumHydrogens="0"
 NeedsClean="yes"
><t
 p="219.78 112.98"
 BoundingBox="219.78 107.73 224.60 113.03"
 LabelJustification="Left"
><s font="3" size="6.2" color="0" face="96">O</s></t></n><n
 id="7209"
 p="246.49 105.39"
 Z="1222"
 NodeType="ExternalConnectionPoint"
 ExternalConnectionNum="1"
/><b
 id="7210"
 Z="1223"
 B="7207"
 E="7208"
 Order="2"
/><b
 id="7211"
 Z="1224"
 B="7203"
 E="7204"
/><b
 id="7212"
 Z="1225"
 B="7203"
 E="7205"
/><b
 id="7213"
 Z="1226"
 B="7203"
 E="7206"
/><b
 id="7214"
 Z="1227"
 B="7202"
 E="7203"
/><b
 id="7215"
 Z="1228"
 B="7202"
 E="7207"
/><b
 id="7216"
 Z="1229"
 B="7209"
 E="7207"
/></fragment><t
 p="235.35 104.86"
 BoundingBox="218.12 96.52 235.35 104.96"
 LabelJustification="Right"
 Justification="Right"
 LabelAlignment="Right"
><s font="3" size="10" color="0" face="96">Boc</s></t></n><n
 id="6008"
 p="250.99 84.48"
 Z="1407"
 Element="8"
 NumHydrogens="0"
 NeedsClean="yes"
 AS="N"
 AtomID="70"
><t
 p="247.10 88.38"
 BoundingBox="247.10 79.92 254.88 88.48"
 LabelJustification="Left"
><s font="3" size="10" color="0" face="96">O</s></t></n><n
 id="6009"
 p="265.39 84.48"
 Z="1409"
 Element="8"
 NumHydrogens="0"
 NeedsClean="yes"
 AS="N"
 AtomID="71"
><t
 p="261.50 88.38"
 BoundingBox="261.50 79.92 269.28 88.48"
 LabelJustification="Left"
><s font="3" size="10" color="0" face="96">O</s></t></n><n
 id="6036"
 p="242.53 130.76"
 Z="1411"
 NodeType="Nickname"
 NeedsClean="yes"
 AS="N"
 AtomID="72"
><fragment
 id="12584"
><n
 id="7219"
 p="242.53 130.76"
 Z="1230"
/><n
 id="7220"
 p="228.26 129.26"
 Z="1231"
/><n
 id="7221"
 p="219.81 140.87"
 Z="1232"
/><n
 id="7222"
 p="225.66 153.99"
 Z="1233"
/><n
 id="7223"
 p="239.93 155.48"
 Z="1234"
/><n
 id="7224"
 p="248.37 143.87"
 Z="1235"
/><n
 id="7225"
 p="250.97 119.15"
 Z="1236"
 NodeType="ExternalConnectionPoint"
 ExternalConnectionNum="1"
/><b
 id="7226"
 Z="1237"
 B="7223"
 E="7224"
 Order="2"
 BondCircularOrdering="7227 0 0 7231"
/><b
 id="7227"
 Z="1238"
 B="7222"
 E="7223"
/><b
 id="7228"
 Z="1239"
 B="7221"
 E="7222"
 Order="2"
 BondCircularOrdering="7229 0 0 7227"
/><b
 id="7229"
 Z="1240"
 B="7220"
 E="7221"
/><b
 id="7230"
 Z="1241"
 B="7219"
 E="7220"
 Order="2"
 BondCircularOrdering="7231 7232 0 7229"
/><b
 id="7231"
 Z="1242"
 B="7219"
 E="7224"
/><b
 id="7232"
 Z="1243"
 B="7225"
 E="7219"
/></fragment><t
 p="245.31 134.66"
 BoundingBox="233.08 126.32 245.31 134.66"
 LabelJustification="Right"
 Justification="Right"
 LabelAlignment="Right"
><s font="3" size="10" color="0" face="96">Ph</s></t></n><b
 id="6026"
 Z="1400"
 B="5986"
 E="5987"
 BS="N"
/><b
 id="6027"
 Z="1401"
 B="5987"
 E="5988"
 BS="N"
/><b
 id="6028"
 Z="1402"
 B="5988"
 E="5989"
 BS="N"
/><b
 id="6029"
 Z="1403"
 B="5989"
 E="5990"
 BS="N"
/><b
 id="6030"
 Z="1404"
 B="5990"
 E="5986"
 BS="N"
/><b
 id="6031"
 Z="1406"
 B="5990"
 E="5991"
 BS="N"
/><b
 id="6032"
 Z="1408"
 B="5989"
 E="6008"
 Order="2"
 BS="N"
/><b
 id="6033"
 Z="1410"
 B="5989"
 E="6009"
 Order="2"
 BS="N"
/><b
 id="6037"
 Z="1412"
 B="5986"
 E="6036"
 BS="N"
/></fragment><fragment
 id="6038"
 BoundingBox="315.45 86.85 371.07 126.34"
 Z="1415"
><n
 id="6039"
 p="348.33 126.04"
 Z="1413"
 AS="N"
 AtomID="73"
/><n
 id="6040"
 p="362.73 126.04"
 Z="1414"
 AS="N"
 AtomID="74"
/><n
 id="6041"
 p="367.18 112.35"
 Z="1416"
 Element="8"
 NumHydrogens="0"
 NeedsClean="yes"
 AS="N"
 AtomID="75"
><t
 p="363.29 116.25"
 BoundingBox="363.29 107.79 371.07 116.35"
 LabelJustification="Left"
><s font="3" size="10" color="0" face="96">O</s></t></n><n
 id="6042"
 p="355.53 103.89"
 Z="1417"
 Element="16"
 NumHydrogens="0"
 NeedsClean="yes"
 AS="N"
 AtomID="76"
><t
 p="352.20 107.79"
 BoundingBox="352.20 99.33 358.86 107.89"
 LabelJustification="Left"
><s font="3" size="10" color="0" face="96">S</s></t></n><n
 id="6043"
 p="343.89 112.35"
 Z="1418"
 Element="7"
 NumHydrogens="0"
 NeedsClean="yes"
 AS="N"
 AtomID="77"
><t
 p="340.28 116.25"
 BoundingBox="340.28 107.91 347.50 116.25"
 LabelJustification="Left"
><s font="3" size="10" color="0" face="96">N</s></t></n><n
 id="6044"
 p="330.18 107.90"
 Z="1424"
 NodeType="Nickname"
 NeedsClean="yes"
 AS="N"
 AtomID="78"
><fragment
 id="12585"
><n
 id="7235"
 p="328.43 91.11"
 Z="1244"
 Element="8"
 NumHydrogens="0"
 NeedsClean="yes"
><t
 p="326.02 93.53"
 BoundingBox="326.02 88.28 330.84 93.58"
 LabelJustification="Left"
><s font="3" size="6.2" color="0" face="96">O</s></t></n><n
 id="7236"
 p="314.78 86.68"
 Z="1245"
/><n
 id="7237"
 p="301.12 82.23"
 Z="1246"
/><n
 id="7238"
 p="304.11 96.28"
 Z="1247"
/><n
 id="7239"
 p="311.80 72.63"
 Z="1248"
/><n
 id="7240"
 p="331.41 105.14"
 Z="1249"
/><n
 id="7241"
 p="320.74 114.75"
 Z="1250"
 Element="8"
 NumHydrogens="0"
 NeedsClean="yes"
><t
 p="318.33 117.17"
 BoundingBox="318.33 111.92 323.15 117.22"
 LabelJustification="Left"
><s font="3" size="6.2" color="0" face="96">O</s></t></n><n
 id="7242"
 p="345.06 109.59"
 Z="1251"
 NodeType="ExternalConnectionPoint"
 ExternalConnectionNum="1"
/><b
 id="7243"
 Z="1252"
 B="7240"
 E="7241"
 Order="2"
/><b
 id="7244"
 Z="1253"
 B="7236"
 E="7237"
/><b
 id="7245"
 Z="1254"
 B="7236"
 E="7238"
/><b
 id="7246"
 Z="1255"
 B="7236"
 E="7239"
/><b
 id="7247"
 Z="1256"
 B="7235"
 E="7236"
/><b
 id="7248"
 Z="1257"
 B="7235"
 E="7240"
/><b
 id="7249"
 Z="1258"
 B="7242"
 E="7240"
/></fragment><t
 p="332.68 111.80"
 BoundingBox="315.45 103.46 332.68 111.90"
 LabelJustification="Right"
 Justification="Right"
 LabelAlignment="Right"
><s font="3" size="10" color="0" face="96">Boc</s></t></n><n
 id="6061"
 p="348.33 91.41"
 Z="1426"
 Element="8"
 NumHydrogens="0"
 NeedsClean="yes"
 AS="N"
 AtomID="79"
><t
 p="344.44 95.31"
 BoundingBox="344.44 86.85 352.22 95.41"
 LabelJustification="Left"
><s font="3" size="10" color="0" face="96">O</s></t></n><n
 id="6062"
 p="362.73 91.41"
 Z="1428"
 Element="8"
 NumHydrogens="0"
 NeedsClean="yes"
 AS="N"
 AtomID="80"
><t
 p="358.84 95.31"
 BoundingBox="358.84 86.85 366.62 95.41"
 LabelJustification="Left"
><s font="3" size="10" color="0" face="96">O</s></t></n><b
 id="6079"
 Z="1419"
 B="6039"
 E="6040"
 BS="N"
/><b
 id="6080"
 Z="1420"
 B="6040"
 E="6041"
 BS="N"
/><b
 id="6081"
 Z="1421"
 B="6041"
 E="6042"
 BS="N"
/><b
 id="6082"
 Z="1422"
 B="6042"
 E="6043"
 BS="N"
/><b
 id="6083"
 Z="1423"
 B="6043"
 E="6039"
 BS="N"
/><b
 id="6084"
 Z="1425"
 B="6043"
 E="6044"
 BS="N"
/><b
 id="6085"
 Z="1427"
 B="6042"
 E="6061"
 Order="2"
 BS="N"
/><b
 id="6086"
 Z="1429"
 B="6042"
 E="6062"
 Order="2"
 BS="N"
/></fragment><fragment
 id="6089"
 BoundingBox="8.99 197.54 79.62 261.98"
 Z="1432"
><n
 id="6090"
 p="47.29 236.73"
 Z="1430"
 Geometry="Tetrahedral"
 AS="S"
 BondOrdering="6114 6118 6170 6444"
 AtomID="81"
/><n
 id="6091"
 p="61.69 236.73"
 Z="1431"
 Geometry="Tetrahedral"
 AS="S"
 BondOrdering="6114 6115 6174 6446"
 AtomID="82"
/><n
 id="6092"
 p="66.13 223.03"
 Z="1433"
 Element="8"
 NumHydrogens="0"
 NeedsClean="yes"
 AS="N"
 AtomID="83"
><t
 p="62.24 226.93"
 BoundingBox="62.24 218.47 70.02 227.03"
 LabelJustification="Left"
><s font="3" size="10" color="0" face="96">O</s></t></n><n
 id="6093"
 p="54.48 214.57"
 Z="1434"
 Element="16"
 NumHydrogens="0"
 NeedsClean="yes"
 AS="N"
 AtomID="84"
><t
 p="51.15 218.47"
 BoundingBox="51.15 210.01 57.81 218.57"
 LabelJustification="Left"
><s font="3" size="10" color="0" face="96">S</s></t></n><n
 id="6094"
 p="42.82 223.03"
 Z="1435"
 Element="7"
 NumHydrogens="0"
 NeedsClean="yes"
 AS="N"
 AtomID="85"
><t
 p="39.21 226.93"
 BoundingBox="39.21 218.59 46.43 226.93"
 LabelJustification="Left"
 LabelAlignment="Center"
><s font="3" size="10" color="0" face="96">N</s></t></n><n
 id="6095"
 p="29.13 218.59"
 Z="1441"
 AS="N"
 AtomID="86"
/><n
 id="6096"
 p="47.29 202.10"
 Z="1443"
 Element="8"
 NumHydrogens="0"
 NeedsClean="yes"
 AS="N"
 AtomID="87"
><t
 p="43.40 206"
 BoundingBox="43.40 197.54 51.18 206.10"
 LabelJustification="Left"
><s font="3" size="10" color="0" face="96">O</s></t></n><n
 id="6097"
 p="61.69 202.10"
 Z="1445"
 Element="8"
 NumHydrogens="0"
 NeedsClean="yes"
 AS="N"
 AtomID="88"
><t
 p="57.80 206"
 BoundingBox="57.80 197.54 65.58 206.10"
 LabelJustification="Left"
><s font="3" size="10" color="0" face="96">O</s></t></n><n
 id="6098"
 p="18.44 228.22"
 Z="1447"
 NodeType="Nickname"
 NeedsClean="yes"
 AS="N"
 AtomID="89"
><fragment
 id="12586"
><n
 id="7252"
 p="18.44 228.22"
 Z="1259"
/><n
 id="7253"
 p="4.78 223.79"
 Z="1260"
/><n
 id="7254"
 p="-5.88 233.39"
 Z="1261"
/><n
 id="7255"
 p="-2.90 247.44"
 Z="1262"
/><n
 id="7256"
 p="10.75 251.87"
 Z="1263"
/><n
 id="7257"
 p="21.41 242.27"
 Z="1264"
/><n
 id="7258"
 p="29.10 218.62"
 Z="1265"
 NodeType="ExternalConnectionPoint"
 ExternalConnectionNum="1"
/><b
 id="7259"
 Z="1266"
 B="7256"
 E="7257"
 Order="2"
 BondCircularOrdering="7260 0 0 7264"
/><b
 id="7260"
 Z="1267"
 B="7255"
 E="7256"
/><b
 id="7261"
 Z="1268"
 B="7254"
 E="7255"
 Order="2"
 BondCircularOrdering="7262 0 0 7260"
/><b
 id="7262"
 Z="1269"
 B="7253"
 E="7254"
/><b
 id="7263"
 Z="1270"
 B="7252"
 E="7253"
 Order="2"
 BondCircularOrdering="7264 7265 0 7262"
/><b
 id="7264"
 Z="1271"
 B="7252"
 E="7257"
/><b
 id="7265"
 Z="1272"
 B="7258"
 E="7252"
/></fragment><t
 p="21.22 232.12"
 BoundingBox="8.99 223.78 21.22 232.12"
 LabelJustification="Right"
 Justification="Right"
 LabelAlignment="Right"
><s font="3" size="10" color="0" face="96">Ph</s></t></n><n
 id="6162"
 p="40.08 249.20"
 Z="1472"
 AS="N"
 AtomID="90"
/><n
 id="6164"
 p="47.29 261.68"
 Z="1473"
 AS="N"
 AtomID="91"
/><n
 id="6166"
 p="61.69 261.68"
 Z="1474"
 AS="N"
 AtomID="92"
/><n
 id="6168"
 p="68.88 249.20"
 Z="1475"
 AS="N"
 AtomID="93"
/><n
 id="6443"
 p="32.95 235.24"
 Z="1531"
 Element="1"
 NumHydrogens="0"
 NeedsClean="yes"
 AS="N"
 AtomID="94"
><t
 p="29.34 239.14"
 BoundingBox="29.34 230.80 36.56 239.14"
 LabelJustification="Left"
><s font="3" size="10" color="0" face="96">H</s></t></n><n
 id="6445"
 p="76.01 235.24"
 Z="1533"
 Element="1"
 NumHydrogens="0"
 NeedsClean="yes"
 AS="N"
 AtomID="95"
><t
 p="72.40 239.14"
 BoundingBox="72.40 230.80 79.62 239.14"
 LabelJustification="Left"
><s font="3" size="10" color="0" face="96">H</s></t></n><b
 id="6114"
 Z="1436"
 B="6090"
 E="6091"
 BS="N"
/><b
 id="6115"
 Z="1437"
 B="6091"
 E="6092"
 BS="N"
/><b
 id="6116"
 Z="1438"
 B="6092"
 E="6093"
 BS="N"
/><b
 id="6117"
 Z="1439"
 B="6093"
 E="6094"
 BS="N"
/><b
 id="6118"
 Z="1440"
 B="6094"
 E="6090"
 BS="N"
/><b
 id="6119"
 Z="1442"
 B="6094"
 E="6095"
 BS="N"
/><b
 id="6120"
 Z="1444"
 B="6093"
 E="6096"
 Order="2"
 BS="N"
/><b
 id="6121"
 Z="1446"
 B="6093"
 E="6097"
 Order="2"
 BS="N"
/><b
 id="6122"
 Z="1448"
 B="6095"
 E="6098"
 BS="N"
/><b
 id="6170"
 Z="1476"
 B="6090"
 E="6162"
 BS="N"
/><b
 id="6171"
 Z="1477"
 B="6162"
 E="6164"
 BS="N"
/><b
 id="6172"
 Z="1478"
 B="6164"
 E="6166"
 BS="N"
/><b
 id="6173"
 Z="1479"
 B="6166"
 E="6168"
 BS="N"
/><b
 id="6174"
 Z="1480"
 B="6168"
 E="6091"
 BS="N"
/><b
 id="6444"
 Z="1532"
 B="6090"
 E="6443"
 Display="WedgeBegin"
 BS="N"
/><b
 id="6446"
 Z="1534"
 B="6091"
 E="6445"
 Display="WedgedHashBegin"
 BS="N"
/></fragment><fragment
 id="6124"
 BoundingBox="513.71 73.56 580.41 126.75"
 Z="1451"
><n
 id="6125"
 p="552.01 112.76"
 Z="1449"
 AS="N"
 AtomID="96"
/><n
 id="6126"
 p="566.41 112.76"
 Z="1450"
 AS="N"
 AtomID="97"
/><n
 id="6127"
 p="570.86 99.07"
 Z="1452"
 Element="8"
 NumHydrogens="0"
 NeedsClean="yes"
 AS="N"
 AtomID="98"
><t
 p="566.97 102.97"
 BoundingBox="566.97 94.51 574.75 103.07"
 LabelJustification="Left"
><s font="3" size="10" color="0" face="96">O</s></t></n><n
 id="6128"
 p="559.20 90.59"
 Z="1453"
 Element="16"
 NumHydrogens="0"
 NeedsClean="yes"
 AS="N"
 AtomID="99"
><t
 p="555.87 94.49"
 BoundingBox="555.87 86.03 562.53 94.59"
 LabelJustification="Left"
><s font="3" size="10" color="0" face="96">S</s></t></n><n
 id="6129"
 p="547.57 99.07"
 Z="1454"
 Element="7"
 NumHydrogens="0"
 NeedsClean="yes"
 AS="N"
 AtomID="100"
><t
 p="543.96 102.97"
 BoundingBox="543.96 94.63 551.18 102.97"
 LabelJustification="Left"
 LabelAlignment="Center"
><s font="3" size="10" color="0" face="96">N</s></t></n><n
 id="6130"
 p="533.86 94.61"
 Z="1460"
 AS="N"
 AtomID="101"
/><n
 id="6131"
 p="552.01 78.12"
 Z="1462"
 Element="8"
 NumHydrogens="0"
 NeedsClean="yes"
 AS="N"
 AtomID="102"
><t
 p="548.12 82.02"
 BoundingBox="548.12 73.56 555.90 82.12"
 LabelJustification="Left"
><s font="3" size="10" color="0" face="96">O</s></t></n><n
 id="6132"
 p="566.41 78.12"
 Z="1464"
 Element="8"
 NumHydrogens="0"
 NeedsClean="yes"
 AS="N"
 AtomID="103"
><t
 p="562.52 82.02"
 BoundingBox="562.52 73.56 570.30 82.12"
 LabelJustification="Left"
><s font="3" size="10" color="0" face="96">O</s></t></n><n
 id="6133"
 p="523.16 104.26"
 Z="1466"
 NodeType="Nickname"
 NeedsClean="yes"
 AS="N"
 AtomID="104"
><fragment
 id="12587"
><n
 id="7268"
 p="523.16 104.26"
 Z="1273"
/><n
 id="7269"
 p="509.50 99.82"
 Z="1274"
/><n
 id="7270"
 p="498.84 109.42"
 Z="1275"
/><n
 id="7271"
 p="501.83 123.46"
 Z="1276"
/><n
 id="7272"
 p="515.47 127.89"
 Z="1277"
/><n
 id="7273"
 p="526.15 118.29"
 Z="1278"
/><n
 id="7274"
 p="533.82 94.66"
 Z="1279"
 NodeType="ExternalConnectionPoint"
 ExternalConnectionNum="1"
/><b
 id="7275"
 Z="1280"
 B="7272"
 E="7273"
 Order="2"
 BondCircularOrdering="7276 0 0 7280"
/><b
 id="7276"
 Z="1281"
 B="7271"
 E="7272"
/><b
 id="7277"
 Z="1282"
 B="7270"
 E="7271"
 Order="2"
 BondCircularOrdering="7278 0 0 7276"
/><b
 id="7278"
 Z="1283"
 B="7269"
 E="7270"
/><b
 id="7279"
 Z="1284"
 B="7268"
 E="7269"
 Order="2"
 BondCircularOrdering="7280 7281 0 7278"
/><b
 id="7280"
 Z="1285"
 B="7268"
 E="7273"
/><b
 id="7281"
 Z="1286"
 B="7274"
 E="7268"
/></fragment><t
 p="525.94 108.16"
 BoundingBox="513.71 99.82 525.94 108.16"
 LabelJustification="Right"
 Justification="Right"
 LabelAlignment="Right"
><s font="3" size="10" color="0" face="96">Ph</s></t></n><n
 id="6158"
 p="570.14 126.67"
 Z="1468"
 AS="N"
 AtomID="105"
/><n
 id="6160"
 p="580.33 116.49"
 Z="1470"
 AS="N"
 AtomID="106"
/><b
 id="6149"
 Z="1455"
 B="6125"
 E="6126"
 BS="N"
/><b
 id="6150"
 Z="1456"
 B="6126"
 E="6127"
 BS="N"
/><b
 id="6151"
 Z="1457"
 B="6127"
 E="6128"
 BS="N"
/><b
 id="6152"
 Z="1458"
 B="6128"
 E="6129"
 BS="N"
/><b
 id="6153"
 Z="1459"
 B="6129"
 E="6125"
 BS="N"
/><b
 id="6154"
 Z="1461"
 B="6129"
 E="6130"
 BS="N"
/><b
 id="6155"
 Z="1463"
 B="6128"
 E="6131"
 Order="2"
 BS="N"
/><b
 id="6156"
 Z="1465"
 B="6128"
 E="6132"
 Order="2"
 BS="N"
/><b
 id="6157"
 Z="1467"
 B="6130"
 E="6133"
 BS="N"
/><b
 id="6159"
 Z="1469"
 B="6126"
 E="6158"
 BS="N"
/><b
 id="6161"
 Z="1471"
 B="6126"
 E="6160"
 BS="N"
/></fragment><fragment
 id="6359"
 BoundingBox="624.88 72.79 674.88 127.53"
 Z="1489"
><n
 id="6360"
 p="643.12 111.98"
 Z="1487"
 AS="u"
 AtomID="107"
/><n
 id="6361"
 p="657.52 111.98"
 Z="1488"
 AS="u"
 AtomID="108"
/><n
 id="6362"
 p="661.97 98.28"
 Z="1490"
 Element="8"
 NumHydrogens="0"
 NeedsClean="yes"
 AS="N"
 AtomID="109"
><t
 p="658.08 102.18"
 BoundingBox="658.08 93.72 665.86 102.28"
 LabelJustification="Left"
><s font="3" size="10" color="0" face="96">O</s></t></n><n
 id="6363"
 p="650.31 89.82"
 Z="1491"
 Element="16"
 NumHydrogens="0"
 NeedsClean="yes"
 AS="N"
 AtomID="110"
><t
 p="646.98 93.72"
 BoundingBox="646.98 85.26 653.64 93.82"
 LabelJustification="Left"
><s font="3" size="10" color="0" face="96">S</s></t></n><n
 id="6364"
 p="638.68 98.28"
 Z="1492"
 Element="7"
 NumHydrogens="0"
 NeedsClean="yes"
 AS="N"
 AtomID="111"
><t
 p="635.07 102.18"
 BoundingBox="635.07 93.84 642.29 102.18"
 LabelJustification="Left"
 LabelAlignment="Center"
><s font="3" size="10" color="0" face="96">N</s></t></n><n
 id="6365"
 p="624.97 93.84"
 Z="1498"
 AS="N"
 AtomID="112"
/><n
 id="6366"
 p="643.12 77.35"
 Z="1500"
 Element="8"
 NumHydrogens="0"
 NeedsClean="yes"
 AS="N"
 AtomID="113"
><t
 p="639.23 81.25"
 BoundingBox="639.23 72.79 647.01 81.35"
 LabelJustification="Left"
><s font="3" size="10" color="0" face="96">O</s></t></n><n
 id="6367"
 p="657.52 77.35"
 Z="1502"
 Element="8"
 NumHydrogens="0"
 NeedsClean="yes"
 AS="N"
 AtomID="114"
><t
 p="653.63 81.25"
 BoundingBox="653.63 72.79 661.41 81.35"
 LabelJustification="Left"
><s font="3" size="10" color="0" face="96">O</s></t></n><n
 id="6399"
 p="634.65 123.63"
 Z="1505"
 AS="N"
 AtomID="115"
/><n
 id="6401"
 p="665.98 123.63"
 Z="1507"
 NodeType="Nickname"
 NeedsClean="yes"
 AS="N"
 AtomID="116"
><fragment
 id="12588"
><n
 id="7300"
 p="665.98 123.63"
 Z="1287"
/><n
 id="7301"
 p="660.16 136.75"
 Z="1288"
/><n
 id="7302"
 p="668.58 148.35"
 Z="1289"
/><n
 id="7303"
 p="682.86 146.86"
 Z="1290"
/><n
 id="7304"
 p="688.70 133.75"
 Z="1291"
/><n
 id="7305"
 p="680.25 122.14"
 Z="1292"
/><n
 id="7306"
 p="657.55 112.03"
 Z="1293"
 NodeType="ExternalConnectionPoint"
 ExternalConnectionNum="1"
/><b
 id="7307"
 Z="1294"
 B="7304"
 E="7305"
 Order="2"
 BondCircularOrdering="7308 0 0 7312"
/><b
 id="7308"
 Z="1295"
 B="7303"
 E="7304"
/><b
 id="7309"
 Z="1296"
 B="7302"
 E="7303"
 Order="2"
 BondCircularOrdering="7310 0 0 7308"
/><b
 id="7310"
 Z="1297"
 B="7301"
 E="7302"
/><b
 id="7311"
 Z="1298"
 B="7300"
 E="7301"
 Order="2"
 BondCircularOrdering="7312 7313 0 7310"
/><b
 id="7312"
 Z="1299"
 B="7300"
 E="7305"
/><b
 id="7313"
 Z="1300"
 B="7306"
 E="7300"
/></fragment><t
 p="662.65 127.53"
 BoundingBox="662.65 119.19 674.88 127.53"
 LabelJustification="Left"
 LabelAlignment="Left"
><s font="3" size="10" color="0" face="96">Ph</s></t></n><b
 id="6386"
 Z="1493"
 B="6360"
 E="6361"
 BS="N"
/><b
 id="6387"
 Z="1494"
 B="6361"
 E="6362"
 BS="N"
/><b
 id="6388"
 Z="1495"
 B="6362"
 E="6363"
 BS="N"
/><b
 id="6389"
 Z="1496"
 B="6363"
 E="6364"
 BS="N"
/><b
 id="6390"
 Z="1497"
 B="6364"
 E="6360"
 BS="N"
/><b
 id="6391"
 Z="1499"
 B="6364"
 E="6365"
 BS="N"
/><b
 id="6392"
 Z="1501"
 B="6363"
 E="6366"
 Order="2"
 BS="N"
/><b
 id="6393"
 Z="1503"
 B="6363"
 E="6367"
 Order="2"
 BS="N"
/><b
 id="6400"
 Z="1506"
 B="6360"
 E="6399"
 BS="N"
/><b
 id="6402"
 Z="1508"
 B="6361"
 E="6401"
 BS="N"
/></fragment><fragment
 id="6403"
 BoundingBox="107.24 216.24 159.03 255.73"
 Z="1511"
><n
 id="6404"
 p="136.29 255.43"
 Z="1509"
 color="8"
 AS="N"
 AtomID="117"
/><n
 id="6405"
 p="150.69 255.43"
 Z="1510"
 color="8"
 AS="N"
 AtomID="118"
/><n
 id="6406"
 p="155.14 241.74"
 Z="1512"
 color="8"
 Element="8"
 NumHydrogens="0"
 NeedsClean="yes"
 AS="N"
 AtomID="119"
><t
 p="151.25 245.64"
 BoundingBox="151.25 237.18 159.03 245.74"
 color="8"
 LabelJustification="Left"
><s font="3" size="10" color="8" face="96">O</s></t></n><n
 id="6407"
 p="143.48 233.28"
 Z="1513"
 color="8"
 Element="16"
 NumHydrogens="0"
 NeedsClean="yes"
 AS="N"
 AtomID="120"
><t
 p="140.15 237.18"
 BoundingBox="140.15 228.72 146.81 237.28"
 color="8"
 LabelJustification="Left"
><s font="3" size="10" color="8" face="96">S</s></t></n><n
 id="6408"
 p="131.83 241.74"
 Z="1514"
 color="8"
 Element="7"
 NumHydrogens="0"
 NeedsClean="yes"
 AS="N"
 AtomID="121"
><t
 p="128.22 245.64"
 BoundingBox="128.22 237.30 135.44 245.64"
 color="8"
 LabelJustification="Left"
><s font="3" size="10" color="8" face="96">N</s></t></n><n
 id="6409"
 p="118.13 237.29"
 Z="1520"
 color="8"
 AS="N"
 AtomID="122"
/><n
 id="6426"
 p="136.29 220.80"
 Z="1522"
 color="8"
 Element="8"
 NumHydrogens="0"
 NeedsClean="yes"
 AS="N"
 AtomID="123"
><t
 p="132.40 224.70"
 BoundingBox="132.40 216.24 140.18 224.80"
 color="8"
 LabelJustification="Left"
><s font="3" size="10" color="8" face="96">O</s></t></n><n
 id="6427"
 p="150.69 220.80"
 Z="1524"
 color="8"
 Element="8"
 NumHydrogens="0"
 NeedsClean="yes"
 AS="N"
 AtomID="124"
><t
 p="146.80 224.70"
 BoundingBox="146.80 216.24 154.58 224.80"
 color="8"
 LabelJustification="Left"
><s font="3" size="10" color="8" face="96">O</s></t></n><n
 id="6438"
 p="107.44 246.92"
 Z="1527"
 color="8"
 AS="N"
 AtomID="125"
/><n
 id="6440"
 p="115.15 223.20"
 Z="1529"
 color="8"
 AS="N"
 AtomID="126"
/><b
 id="6428"
 Z="1515"
 color="8"
 B="6404"
 E="6405"
 BS="N"
/><b
 id="6429"
 Z="1516"
 color="8"
 B="6405"
 E="6406"
 BS="N"
/><b
 id="6430"
 Z="1517"
 color="8"
 B="6406"
 E="6407"
 BS="N"
/><b
 id="6431"
 Z="1518"
 color="8"
 B="6407"
 E="6408"
 BS="N"
/><b
 id="6432"
 Z="1519"
 color="8"
 B="6408"
 E="6404"
 BS="N"
/><b
 id="6433"
 Z="1521"
 color="8"
 B="6408"
 E="6409"
 BS="N"
/><b
 id="6434"
 Z="1523"
 color="8"
 B="6407"
 E="6426"
 Order="2"
 BS="N"
/><b
 id="6435"
 Z="1525"
 color="8"
 B="6407"
 E="6427"
 Order="2"
 BS="N"
/><b
 id="6439"
 Z="1528"
 color="8"
 B="6409"
 E="6438"
 BS="N"
/><b
 id="6441"
 Z="1530"
 color="8"
 B="6409"
 E="6440"
 BS="N"
/></fragment><fragment
 id="6495"
 BoundingBox="414.41 72.79 475.46 127.53"
 Z="1537"
><n
 id="6496"
 p="452.71 111.98"
 Z="1535"
 color="8"
 AS="u"
 AtomID="127"
/><n
 id="6497"
 p="467.11 111.98"
 Z="1536"
 color="8"
 AS="N"
 AtomID="128"
/><n
 id="6498"
 p="471.57 98.28"
 Z="1538"
 color="8"
 Element="8"
 NumHydrogens="0"
 NeedsClean="yes"
 AS="N"
 AtomID="129"
><t
 p="467.68 102.18"
 BoundingBox="467.68 93.72 475.46 102.28"
 color="8"
 LabelJustification="Left"
><s font="3" size="10" color="8" face="96">O</s></t></n><n
 id="6499"
 p="459.92 89.82"
 Z="1539"
 color="8"
 Element="16"
 NumHydrogens="0"
 NeedsClean="yes"
 AS="N"
 AtomID="130"
><t
 p="456.59 93.72"
 BoundingBox="456.59 85.26 463.25 93.82"
 color="8"
 LabelJustification="Left"
><s font="3" size="10" color="8" face="96">S</s></t></n><n
 id="6500"
 p="448.26 98.28"
 Z="1540"
 color="8"
 Element="7"
 NumHydrogens="0"
 NeedsClean="yes"
 AS="N"
 AtomID="131"
><t
 p="444.65 102.18"
 BoundingBox="444.65 93.84 451.87 102.18"
 color="8"
 LabelJustification="Left"
 LabelAlignment="Center"
><s font="3" size="10" color="8" face="96">N</s></t></n><n
 id="6501"
 p="434.57 93.84"
 Z="1546"
 color="8"
 AS="N"
 AtomID="132"
/><n
 id="6502"
 p="452.71 77.35"
 Z="1548"
 color="8"
 Element="8"
 NumHydrogens="0"
 NeedsClean="yes"
 AS="N"
 AtomID="133"
><t
 p="448.82 81.25"
 BoundingBox="448.82 72.79 456.60 81.35"
 color="8"
 LabelJustification="Left"
><s font="3" size="10" color="8" face="96">O</s></t></n><n
 id="6503"
 p="467.11 77.35"
 Z="1550"
 color="8"
 Element="8"
 NumHydrogens="0"
 NeedsClean="yes"
 AS="N"
 AtomID="134"
><t
 p="463.22 81.25"
 BoundingBox="463.22 72.79 471 81.35"
 color="8"
 LabelJustification="Left"
><s font="3" size="10" color="8" face="96">O</s></t></n><n
 id="6504"
 p="423.86 103.47"
 Z="1552"
 color="8"
 NodeType="Nickname"
 NeedsClean="yes"
 AS="N"
 AtomID="135"
><fragment
 id="12589"
><n
 id="7316"
 p="423.86 103.47"
 Z="1301"
/><n
 id="7317"
 p="410.22 99.04"
 Z="1302"
/><n
 id="7318"
 p="399.56 108.64"
 Z="1303"
/><n
 id="7319"
 p="402.53 122.68"
 Z="1304"
/><n
 id="7320"
 p="416.19 127.12"
 Z="1305"
/><n
 id="7321"
 p="426.85 117.52"
 Z="1306"
/><n
 id="7322"
 p="434.54 93.87"
 Z="1307"
 NodeType="ExternalConnectionPoint"
 ExternalConnectionNum="1"
/><b
 id="7323"
 Z="1308"
 B="7320"
 E="7321"
 Order="2"
 BondCircularOrdering="7324 0 0 7328"
/><b
 id="7324"
 Z="1309"
 B="7319"
 E="7320"
/><b
 id="7325"
 Z="1310"
 B="7318"
 E="7319"
 Order="2"
 BondCircularOrdering="7326 0 0 7324"
/><b
 id="7326"
 Z="1311"
 B="7317"
 E="7318"
/><b
 id="7327"
 Z="1312"
 B="7316"
 E="7317"
 Order="2"
 BondCircularOrdering="7328 7329 0 7326"
/><b
 id="7328"
 Z="1313"
 B="7316"
 E="7321"
/><b
 id="7329"
 Z="1314"
 B="7322"
 E="7316"
/></fragment><t
 p="426.64 107.37"
 BoundingBox="414.41 99.03 426.64 107.37"
 color="8"
 LabelJustification="Right"
 Justification="Right"
 LabelAlignment="Right"
><s font="3" size="10" color="8" face="96">Ph</s></t></n><n
 id="6535"
 p="444.25 123.63"
 Z="1555"
 color="8"
 NodeType="Nickname"
 NeedsClean="yes"
 AS="N"
 AtomID="136"
><fragment
 id="12590"
><n
 id="7332"
 p="444.25 123.63"
 Z="1315"
/><n
 id="7333"
 p="429.98 122.14"
 Z="1316"
/><n
 id="7334"
 p="421.54 133.75"
 Z="1317"
/><n
 id="7335"
 p="427.38 146.86"
 Z="1318"
/><n
 id="7336"
 p="441.65 148.35"
 Z="1319"
/><n
 id="7337"
 p="450.09 136.75"
 Z="1320"
/><n
 id="7338"
 p="452.68 112.03"
 Z="1321"
 NodeType="ExternalConnectionPoint"
 ExternalConnectionNum="1"
/><b
 id="7339"
 Z="1322"
 B="7336"
 E="7337"
 Order="2"
 BondCircularOrdering="7340 0 0 7344"
/><b
 id="7340"
 Z="1323"
 B="7335"
 E="7336"
/><b
 id="7341"
 Z="1324"
 B="7334"
 E="7335"
 Order="2"
 BondCircularOrdering="7342 0 0 7340"
/><b
 id="7342"
 Z="1325"
 B="7333"
 E="7334"
/><b
 id="7343"
 Z="1326"
 B="7332"
 E="7333"
 Order="2"
 BondCircularOrdering="7344 7345 0 7342"
/><b
 id="7344"
 Z="1327"
 B="7332"
 E="7337"
/><b
 id="7345"
 Z="1328"
 B="7338"
 E="7332"
/></fragment><t
 p="447.03 127.53"
 BoundingBox="434.80 119.19 447.03 127.53"
 color="8"
 LabelJustification="Right"
 Justification="Right"
 LabelAlignment="Right"
><s font="3" size="10" color="8" face="96">Ph</s></t></n><b
 id="6522"
 Z="1541"
 color="8"
 B="6496"
 E="6497"
 BS="N"
/><b
 id="6523"
 Z="1542"
 color="8"
 B="6497"
 E="6498"
 BS="N"
/><b
 id="6524"
 Z="1543"
 color="8"
 B="6498"
 E="6499"
 BS="N"
/><b
 id="6525"
 Z="1544"
 color="8"
 B="6499"
 E="6500"
 BS="N"
/><b
 id="6526"
 Z="1545"
 color="8"
 B="6500"
 E="6496"
 BS="N"
/><b
 id="6527"
 Z="1547"
 color="8"
 B="6500"
 E="6501"
 BS="N"
/><b
 id="6528"
 Z="1549"
 color="8"
 B="6499"
 E="6502"
 Order="2"
 BS="N"
/><b
 id="6529"
 Z="1551"
 color="8"
 B="6499"
 E="6503"
 Order="2"
 BS="N"
/><b
 id="6530"
 Z="1553"
 color="8"
 B="6501"
 E="6504"
 BS="N"
/><b
 id="6536"
 Z="1556"
 color="8"
 B="6496"
 E="6535"
 BS="N"
/></fragment><fragment
 id="6691"
 BoundingBox="195.35 212.45 241.76 260.47"
 Z="1559"
><n
 id="6692"
 p="219.01 251.64"
 Z="1557"
 AS="u"
 AtomID="137"
/><n
 id="6693"
 p="233.41 251.64"
 Z="1558"
 AS="N"
 AtomID="138"
/><n
 id="6694"
 p="237.87 237.95"
 Z="1560"
 Element="8"
 NumHydrogens="0"
 NeedsClean="yes"
 AS="N"
 AtomID="139"
><t
 p="233.98 241.85"
 BoundingBox="233.98 233.39 241.76 241.95"
 LabelJustification="Left"
><s font="3" size="10" color="0" face="96">O</s></t></n><n
 id="6695"
 p="226.22 229.49"
 Z="1561"
 Element="16"
 NumHydrogens="0"
 NeedsClean="yes"
 AS="N"
 AtomID="140"
><t
 p="222.89 233.39"
 BoundingBox="222.89 224.93 229.55 233.49"
 LabelJustification="Left"
><s font="3" size="10" color="0" face="96">S</s></t></n><n
 id="6696"
 p="214.56 237.95"
 Z="1562"
 Element="7"
 NumHydrogens="0"
 NeedsClean="yes"
 AS="N"
 AtomID="141"
><t
 p="210.95 241.85"
 BoundingBox="210.95 233.51 218.17 241.85"
 LabelJustification="Left"
 LabelAlignment="Right"
><s font="3" size="10" color="0" face="96">N</s></t></n><n
 id="6721"
 p="219.01 217.01"
 Z="1568"
 Element="8"
 NumHydrogens="0"
 NeedsClean="yes"
 AS="N"
 AtomID="142"
><t
 p="215.12 220.91"
 BoundingBox="215.12 212.45 222.90 221.01"
 LabelJustification="Left"
><s font="3" size="10" color="0" face="96">O</s></t></n><n
 id="6722"
 p="233.41 217.01"
 Z="1570"
 Element="8"
 NumHydrogens="0"
 NeedsClean="yes"
 AS="N"
 AtomID="143"
><t
 p="229.52 220.91"
 BoundingBox="229.52 212.45 237.30 221.01"
 LabelJustification="Left"
><s font="3" size="10" color="0" face="96">O</s></t></n><n
 id="6770"
 p="200.15 237.95"
 Z="1573"
 AS="N"
 AtomID="144"
/><n
 id="6772"
 p="195.70 251.64"
 Z="1574"
 AS="N"
 AtomID="145"
/><n
 id="6774"
 p="207.37 260.10"
 Z="1575"
 AS="N"
 AtomID="146"
/><b
 id="6727"
 Z="1563"
 B="6692"
 E="6693"
 BS="N"
/><b
 id="6728"
 Z="1564"
 B="6693"
 E="6694"
 BS="N"
/><b
 id="6729"
 Z="1565"
 B="6694"
 E="6695"
 BS="N"
/><b
 id="6730"
 Z="1566"
 B="6695"
 E="6696"
 BS="N"
/><b
 id="6731"
 Z="1567"
 B="6696"
 E="6692"
 BS="N"
/><b
 id="6733"
 Z="1569"
 B="6695"
 E="6721"
 Order="2"
 BS="N"
/><b
 id="6734"
 Z="1571"
 B="6695"
 E="6722"
 Order="2"
 BS="N"
/><b
 id="6776"
 Z="1576"
 B="6696"
 E="6770"
 BS="N"
 BeginAttach="0"
/><b
 id="6777"
 Z="1577"
 B="6770"
 E="6772"
 BS="N"
/><b
 id="6778"
 Z="1578"
 B="6772"
 E="6774"
 BS="N"
/><b
 id="6779"
 Z="1579"
 B="6774"
 E="6692"
 BS="N"
/></fragment><fragment
 id="6808"
 BoundingBox="269.25 192.72 334.46 257.17"
 Z="1582"
><n
 id="6809"
 p="302.13 231.92"
 Z="1580"
 Geometry="Tetrahedral"
 AS="S"
 BondOrdering="6819 6823 6842 6848"
 AtomID="147"
/><n
 id="6810"
 p="316.53 231.92"
 Z="1581"
 Geometry="Tetrahedral"
 AS="S"
 BondOrdering="6819 6820 6846 6850"
 AtomID="148"
/><n
 id="6811"
 p="320.98 218.23"
 Z="1583"
 Element="8"
 NumHydrogens="0"
 NeedsClean="yes"
 AS="N"
 AtomID="149"
><t
 p="317.09 222.13"
 BoundingBox="317.09 213.67 324.87 222.23"
 LabelJustification="Left"
><s font="3" size="10" color="0" face="96">O</s></t></n><n
 id="6812"
 p="309.32 209.75"
 Z="1584"
 Element="16"
 NumHydrogens="0"
 NeedsClean="yes"
 AS="N"
 AtomID="150"
><t
 p="305.99 213.65"
 BoundingBox="305.99 205.19 312.65 213.75"
 LabelJustification="Left"
><s font="3" size="10" color="0" face="96">S</s></t></n><n
 id="6813"
 p="297.69 218.23"
 Z="1585"
 Element="7"
 NumHydrogens="0"
 NeedsClean="yes"
 AS="N"
 AtomID="151"
><t
 p="294.08 222.13"
 BoundingBox="294.08 213.79 301.30 222.13"
 LabelJustification="Left"
 LabelAlignment="Above"
><s font="3" size="10" color="0" face="96">N</s></t></n><n
 id="6814"
 p="302.13 197.28"
 Z="1591"
 Element="8"
 NumHydrogens="0"
 NeedsClean="yes"
 AS="N"
 AtomID="152"
><t
 p="298.24 201.18"
 BoundingBox="298.24 192.72 306.02 201.28"
 LabelJustification="Left"
><s font="3" size="10" color="0" face="96">O</s></t></n><n
 id="6815"
 p="316.53 197.28"
 Z="1593"
 Element="8"
 NumHydrogens="0"
 NeedsClean="yes"
 AS="N"
 AtomID="153"
><t
 p="312.64 201.18"
 BoundingBox="312.64 192.72 320.42 201.28"
 LabelJustification="Left"
><s font="3" size="10" color="0" face="96">O</s></t></n><n
 id="6832"
 p="283.98 213.77"
 Z="1596"
 NodeType="Nickname"
 NeedsClean="yes"
 AS="N"
 AtomID="154"
><fragment
 id="12591"
><n
 id="7452"
 p="281.01 199.74"
 Z="1329"
 Element="8"
 NumHydrogens="0"
 NeedsClean="yes"
><t
 p="278.60 202.16"
 BoundingBox="278.60 196.91 283.42 202.21"
 LabelJustification="Left"
><s font="3" size="6.2" color="0" face="96">O</s></t></n><n
 id="7453"
 p="267.34 195.31"
 Z="1330"
/><n
 id="7454"
 p="253.70 190.86"
 Z="1331"
/><n
 id="7455"
 p="256.68 204.91"
 Z="1332"
/><n
 id="7456"
 p="264.36 181.26"
 Z="1333"
/><n
 id="7457"
 p="283.98 213.77"
 Z="1334"
/><n
 id="7458"
 p="273.32 223.38"
 Z="1335"
 Element="8"
 NumHydrogens="0"
 NeedsClean="yes"
><t
 p="270.91 225.80"
 BoundingBox="270.91 220.55 275.73 225.85"
 LabelJustification="Left"
><s font="3" size="6.2" color="0" face="96">O</s></t></n><n
 id="7459"
 p="297.64 218.22"
 Z="1336"
 NodeType="ExternalConnectionPoint"
 ExternalConnectionNum="1"
/><b
 id="7460"
 Z="1337"
 B="7457"
 E="7458"
 Order="2"
/><b
 id="7461"
 Z="1338"
 B="7453"
 E="7454"
/><b
 id="7462"
 Z="1339"
 B="7453"
 E="7455"
/><b
 id="7463"
 Z="1340"
 B="7453"
 E="7456"
/><b
 id="7464"
 Z="1341"
 B="7452"
 E="7453"
/><b
 id="7465"
 Z="1342"
 B="7452"
 E="7457"
/><b
 id="7466"
 Z="1343"
 B="7459"
 E="7457"
/></fragment><t
 p="286.48 217.67"
 BoundingBox="269.25 209.33 286.48 217.77"
 LabelJustification="Right"
 Justification="Right"
 LabelAlignment="Right"
><s font="3" size="10" color="0" face="96">Boc</s></t></n><n
 id="6834"
 p="294.92 244.40"
 Z="1598"
 AS="N"
 AtomID="155"
/><n
 id="6836"
 p="302.13 256.87"
 Z="1599"
 AS="N"
 AtomID="156"
/><n
 id="6838"
 p="316.53 256.87"
 Z="1600"
 AS="N"
 AtomID="157"
/><n
 id="6840"
 p="323.72 244.40"
 Z="1601"
 AS="N"
 AtomID="158"
/><n
 id="6847"
 p="287.81 230.42"
 Z="1607"
 Element="1"
 NumHydrogens="0"
 NeedsClean="yes"
 AS="N"
 AtomID="159"
><t
 p="284.20 234.32"
 BoundingBox="284.20 225.98 291.42 234.32"
 LabelJustification="Left"
><s font="3" size="10" color="0" face="96">H</s></t></n><n
 id="6849"
 p="330.85 230.42"
 Z="1609"
 Element="1"
 NumHydrogens="0"
 NeedsClean="yes"
 AS="N"
 AtomID="160"
><t
 p="327.24 234.32"
 BoundingBox="327.24 225.98 334.46 234.32"
 LabelJustification="Left"
><s font="3" size="10" color="0" face="96">H</s></t></n><b
 id="6819"
 Z="1586"
 B="6809"
 E="6810"
 BS="N"
/><b
 id="6820"
 Z="1587"
 B="6810"
 E="6811"
 BS="N"
/><b
 id="6821"
 Z="1588"
 B="6811"
 E="6812"
 BS="N"
/><b
 id="6822"
 Z="1589"
 B="6812"
 E="6813"
 BS="N"
/><b
 id="6823"
 Z="1590"
 B="6813"
 E="6809"
 BS="N"
/><b
 id="6824"
 Z="1592"
 B="6812"
 E="6814"
 Order="2"
 BS="N"
/><b
 id="6825"
 Z="1594"
 B="6812"
 E="6815"
 Order="2"
 BS="N"
/><b
 id="6833"
 Z="1597"
 B="6813"
 E="6832"
 BS="N"
/><b
 id="6842"
 Z="1602"
 B="6809"
 E="6834"
 BS="N"
/><b
 id="6843"
 Z="1603"
 B="6834"
 E="6836"
 BS="N"
/><b
 id="6844"
 Z="1604"
 B="6836"
 E="6838"
 BS="N"
/><b
 id="6845"
 Z="1605"
 B="6838"
 E="6840"
 BS="N"
/><b
 id="6846"
 Z="1606"
 B="6840"
 E="6810"
 BS="N"
/><b
 id="6848"
 Z="1608"
 B="6809"
 E="6847"
 Display="WedgeBegin"
 BS="N"
/><b
 id="6850"
 Z="1610"
 B="6810"
 E="6849"
 Display="WedgedHashBegin"
 BS="N"
/></fragment><fragment
 id="6851"
 BoundingBox="358.05 202.57 426.66 260.21"
 Z="1613"
><n
 id="6852"
 p="403.91 244.66"
 Z="1611"
 AS="u"
 AtomID="161"
/><n
 id="6853"
 p="418.33 244.66"
 Z="1612"
 AS="N"
 AtomID="162"
/><n
 id="6854"
 p="422.77 230.96"
 Z="1614"
 Element="8"
 NumHydrogens="0"
 NeedsClean="yes"
 AS="N"
 AtomID="163"
><t
 p="418.88 234.86"
 BoundingBox="418.88 226.40 426.66 234.96"
 LabelJustification="Left"
><s font="3" size="10" color="0" face="96">O</s></t></n><n
 id="6855"
 p="411.12 222.50"
 Z="1615"
 Element="16"
 NumHydrogens="0"
 NeedsClean="yes"
 AS="N"
 AtomID="164"
><t
 p="407.79 226.40"
 BoundingBox="407.79 217.94 414.45 226.50"
 LabelJustification="Left"
><s font="3" size="10" color="0" face="96">S</s></t></n><n
 id="6856"
 p="399.46 230.96"
 Z="1616"
 Element="7"
 NumHydrogens="0"
 NeedsClean="yes"
 AS="N"
 AtomID="165"
><t
 p="395.85 234.86"
 BoundingBox="395.85 226.52 403.07 234.86"
 LabelJustification="Left"
 LabelAlignment="Above"
><s font="3" size="10" color="0" face="96">N</s></t></n><n
 id="6857"
 p="403.91 210.03"
 Z="1622"
 Element="8"
 NumHydrogens="0"
 NeedsClean="yes"
 AS="N"
 AtomID="166"
><t
 p="400.02 213.93"
 BoundingBox="400.02 205.47 407.80 214.03"
 LabelJustification="Left"
><s font="3" size="10" color="0" face="96">O</s></t></n><n
 id="6858"
 p="418.33 210.03"
 Z="1624"
 Element="8"
 NumHydrogens="0"
 NeedsClean="yes"
 AS="N"
 AtomID="167"
><t
 p="414.44 213.93"
 BoundingBox="414.44 205.47 422.22 214.03"
 LabelJustification="Left"
><s font="3" size="10" color="0" face="96">O</s></t></n><n
 id="6875"
 p="385.77 226.51"
 Z="1627"
 AS="N"
 AtomID="168"
/><n
 id="6877"
 p="382.77 212.42"
 Z="1629"
 AS="N"
 AtomID="169"
/><n
 id="6879"
 p="369.08 207.97"
 Z="1630"
 AS="N"
 AtomID="170"
/><n
 id="6881"
 p="358.38 217.61"
 Z="1631"
 AS="N"
 AtomID="171"
/><n
 id="6883"
 p="361.37 231.70"
 Z="1632"
 AS="N"
 AtomID="172"
/><n
 id="6885"
 p="375.06 236.15"
 Z="1633"
 AS="N"
 AtomID="173"
/><n
 id="6893"
 p="393.48 202.79"
 Z="1640"
 AS="N"
 AtomID="174"
/><n
 id="6895"
 p="378.07 250.23"
 Z="1642"
 AS="N"
 AtomID="175"
/><n
 id="6897"
 p="395.45 256.31"
 Z="1644"
 NodeType="Nickname"
 NeedsClean="yes"
 AS="N"
 AtomID="176"
><fragment
 id="12592"
><n
 id="7469"
 p="395.45 256.31"
 Z="1344"
/><n
 id="7470"
 p="381.18 254.80"
 Z="1345"
/><n
 id="7471"
 p="372.75 266.42"
 Z="1346"
/><n
 id="7472"
 p="378.58 279.52"
 Z="1347"
/><n
 id="7473"
 p="392.85 281.03"
 Z="1348"
/><n
 id="7474"
 p="401.30 269.43"
 Z="1349"
/><n
 id="7475"
 p="403.90 244.70"
 Z="1350"
 NodeType="ExternalConnectionPoint"
 ExternalConnectionNum="1"
/><b
 id="7476"
 Z="1351"
 B="7473"
 E="7474"
 Order="2"
 BondCircularOrdering="7477 0 0 7481"
/><b
 id="7477"
 Z="1352"
 B="7472"
 E="7473"
/><b
 id="7478"
 Z="1353"
 B="7471"
 E="7472"
 Order="2"
 BondCircularOrdering="7479 0 0 7477"
/><b
 id="7479"
 Z="1354"
 B="7470"
 E="7471"
/><b
 id="7480"
 Z="1355"
 B="7469"
 E="7470"
 Order="2"
 BondCircularOrdering="7481 7482 0 7479"
/><b
 id="7481"
 Z="1356"
 B="7469"
 E="7474"
/><b
 id="7482"
 Z="1357"
 B="7475"
 E="7469"
/></fragment><t
 p="398.23 260.21"
 BoundingBox="386 251.87 398.23 260.21"
 LabelJustification="Right"
 Justification="Right"
 LabelAlignment="Right"
><s font="3" size="10" color="0" face="96">Ph</s></t></n><b
 id="6862"
 Z="1617"
 B="6852"
 E="6853"
 BS="N"
/><b
 id="6863"
 Z="1618"
 B="6853"
 E="6854"
 BS="N"
/><b
 id="6864"
 Z="1619"
 B="6854"
 E="6855"
 BS="N"
/><b
 id="6865"
 Z="1620"
 B="6855"
 E="6856"
 BS="N"
/><b
 id="6866"
 Z="1621"
 B="6856"
 E="6852"
 BS="N"
/><b
 id="6867"
 Z="1623"
 B="6855"
 E="6857"
 Order="2"
 BS="N"
/><b
 id="6868"
 Z="1625"
 B="6855"
 E="6858"
 Order="2"
 BS="N"
/><b
 id="6876"
 Z="1628"
 B="6856"
 E="6875"
 BS="N"
/><b
 id="6887"
 Z="1634"
 B="6875"
 E="6877"
 Order="2"
 BS="N"
 BondCircularOrdering="6892 6876 6894 6888"
/><b
 id="6888"
 Z="1635"
 B="6877"
 E="6879"
 BS="N"
/><b
 id="6889"
 Z="1636"
 B="6879"
 E="6881"
 Order="2"
 BS="N"
 BondCircularOrdering="6888 0 0 6890"
/><b
 id="6890"
 Z="1637"
 B="6881"
 E="6883"
 BS="N"
/><b
 id="6891"
 Z="1638"
 B="6883"
 E="6885"
 Order="2"
 BS="N"
 BondCircularOrdering="6890 0 6896 6892"
/><b
 id="6892"
 Z="1639"
 B="6885"
 E="6875"
 BS="N"
/><b
 id="6894"
 Z="1641"
 B="6877"
 E="6893"
 BS="N"
/><b
 id="6896"
 Z="1643"
 B="6885"
 E="6895"
 BS="N"
/><b
 id="6898"
 Z="1645"
 B="6852"
 E="6897"
 BS="N"
/></fragment><fragment
 id="7787"
 BoundingBox="549.21 215.85 587.24 255.34"
 Z="1662"
><n
 id="7788"
 p="564.48 255.04"
 Z="1660"
 AS="N"
 AtomID="190"
/><n
 id="7789"
 p="578.88 255.04"
 Z="1661"
 AS="N"
 AtomID="191"
/><n
 id="7790"
 p="583.35 241.35"
 Z="1663"
 Element="8"
 NumHydrogens="0"
 NeedsClean="yes"
 AS="N"
 AtomID="192"
><t
 p="579.46 245.25"
 BoundingBox="579.46 236.79 587.24 245.35"
 LabelJustification="Left"
><s font="3" size="10" color="0" face="96">O</s></t></n><n
 id="7791"
 p="571.69 232.89"
 Z="1664"
 Element="16"
 NumHydrogens="0"
 NeedsClean="yes"
 AS="N"
 AtomID="193"
><t
 p="568.36 236.79"
 BoundingBox="568.36 228.33 575.02 236.89"
 LabelJustification="Left"
><s font="3" size="10" color="0" face="96">S</s></t></n><n
 id="7792"
 p="560.04 241.35"
 Z="1665"
 Element="7"
 NumHydrogens="1"
 NeedsClean="yes"
 AS="N"
 AtomID="194"
><t
 p="563.65 245.25"
 BoundingBox="549.21 236.91 563.65 245.25"
 LabelJustification="Right"
 Justification="Right"
 LabelAlignment="Right"
><s font="3" size="10" color="0" face="96">NH</s></t></n><n
 id="7793"
 p="564.48 220.41"
 Z="1671"
 Element="8"
 NumHydrogens="0"
 NeedsClean="yes"
 AS="N"
 AtomID="195"
><t
 p="560.59 224.31"
 BoundingBox="560.59 215.85 568.37 224.41"
 LabelJustification="Left"
><s font="3" size="10" color="0" face="96">O</s></t></n><n
 id="7794"
 p="578.88 220.41"
 Z="1673"
 Element="8"
 NumHydrogens="0"
 NeedsClean="yes"
 AS="N"
 AtomID="196"
><t
 p="574.99 224.31"
 BoundingBox="574.99 215.85 582.77 224.41"
 LabelJustification="Left"
><s font="3" size="10" color="0" face="96">O</s></t></n><b
 id="7795"
 Z="1666"
 B="7788"
 E="7789"
 BS="N"
/><b
 id="7796"
 Z="1667"
 B="7789"
 E="7790"
 BS="N"
/><b
 id="7797"
 Z="1668"
 B="7790"
 E="7791"
 BS="N"
/><b
 id="7798"
 Z="1669"
 B="7791"
 E="7792"
 BS="N"
/><b
 id="7799"
 Z="1670"
 B="7792"
 E="7788"
 BS="N"
/><b
 id="7800"
 Z="1672"
 B="7791"
 E="7793"
 Order="2"
 BS="N"
/><b
 id="7801"
 Z="1674"
 B="7791"
 E="7794"
 Order="2"
 BS="N"
/></fragment><fragment
 id="7802"
 BoundingBox="633.97 208.34 674.63 263.08"
 Z="1677"
><n
 id="7803"
 p="651.90 247.53"
 Z="1675"
 AS="u"
 AtomID="197"
/><n
 id="7804"
 p="666.30 247.53"
 Z="1676"
 AS="N"
 AtomID="198"
/><n
 id="7805"
 p="670.74 233.84"
 Z="1678"
 Element="8"
 NumHydrogens="0"
 NeedsClean="yes"
 AS="N"
 AtomID="199"
><t
 p="666.85 237.74"
 BoundingBox="666.85 229.28 674.63 237.84"
 LabelJustification="Left"
><s font="3" size="10" color="0" face="96">O</s></t></n><n
 id="7806"
 p="659.09 225.37"
 Z="1679"
 Element="16"
 NumHydrogens="0"
 NeedsClean="yes"
 AS="N"
 AtomID="200"
><t
 p="655.76 229.27"
 BoundingBox="655.76 220.81 662.42 229.37"
 LabelJustification="Left"
><s font="3" size="10" color="0" face="96">S</s></t></n><n
 id="7807"
 p="647.43 233.84"
 Z="1680"
 Element="7"
 NumHydrogens="1"
 NeedsClean="yes"
 AS="N"
 AtomID="201"
><t
 p="651.04 237.74"
 BoundingBox="636.60 229.40 651.04 237.74"
 LabelJustification="Right"
 Justification="Right"
 LabelAlignment="Right"
><s font="3" size="10" color="0" face="96">NH</s></t></n><n
 id="7808"
 p="651.90 212.90"
 Z="1686"
 Element="8"
 NumHydrogens="0"
 NeedsClean="yes"
 AS="N"
 AtomID="202"
><t
 p="648.01 216.80"
 BoundingBox="648.01 208.34 655.79 216.90"
 LabelJustification="Left"
><s font="3" size="10" color="0" face="96">O</s></t></n><n
 id="7809"
 p="666.30 212.90"
 Z="1688"
 Element="8"
 NumHydrogens="0"
 NeedsClean="yes"
 AS="N"
 AtomID="203"
><t
 p="662.41 216.80"
 BoundingBox="662.41 208.34 670.19 216.90"
 LabelJustification="Left"
><s font="3" size="10" color="0" face="96">O</s></t></n><n
 id="7810"
 p="643.42 259.18"
 Z="1690"
 NodeType="Nickname"
 NeedsClean="yes"
 AS="N"
 AtomID="204"
><fragment
 id="12593"
><n
 id="7812"
 p="643.42 259.18"
 Z="1646"
/><n
 id="7813"
 p="629.15 257.69"
 Z="1647"
/><n
 id="7814"
 p="620.72 269.30"
 Z="1648"
/><n
 id="7815"
 p="626.55 282.41"
 Z="1649"
/><n
 id="7816"
 p="640.82 283.91"
 Z="1650"
/><n
 id="7817"
 p="649.26 272.30"
 Z="1651"
/><n
 id="7818"
 p="651.87 247.58"
 Z="1652"
 NodeType="ExternalConnectionPoint"
 ExternalConnectionNum="1"
/><b
 id="7819"
 Z="1653"
 B="7816"
 E="7817"
 Order="2"
 BondCircularOrdering="7820 0 0 7824"
/><b
 id="7820"
 Z="1654"
 B="7815"
 E="7816"
/><b
 id="7821"
 Z="1655"
 B="7814"
 E="7815"
 Order="2"
 BondCircularOrdering="7822 0 0 7820"
/><b
 id="7822"
 Z="1656"
 B="7813"
 E="7814"
/><b
 id="7823"
 Z="1657"
 B="7812"
 E="7813"
 Order="2"
 BondCircularOrdering="7824 7825 0 7822"
/><b
 id="7824"
 Z="1658"
 B="7812"
 E="7817"
/><b
 id="7825"
 Z="1659"
 B="7818"
 E="7812"
/></fragment><t
 p="646.20 263.08"
 BoundingBox="633.97 254.74 646.20 263.08"
 LabelJustification="Right"
 Justification="Right"
 LabelAlignment="Right"
><s font="3" size="10" color="0" face="96">Ph</s></t></n><b
 id="7826"
 Z="1681"
 B="7803"
 E="7804"
 BS="N"
/><b
 id="7827"
 Z="1682"
 B="7804"
 E="7805"
 BS="N"
/><b
 id="7828"
 Z="1683"
 B="7805"
 E="7806"
 BS="N"
/><b
 id="7829"
 Z="1684"
 B="7806"
 E="7807"
 BS="N"
/><b
 id="7830"
 Z="1685"
 B="7807"
 E="7803"
 BS="N"
/><b
 id="7831"
 Z="1687"
 B="7806"
 E="7808"
 Order="2"
 BS="N"
/><b
 id="7832"
 Z="1689"
 B="7806"
 E="7809"
 Order="2"
 BS="N"
/><b
 id="7833"
 Z="1691"
 B="7803"
 E="7810"
 BS="N"
/></fragment><fragment
 id="7834"
 BoundingBox="18.80 341.39 69.06 405.82"
 Z="1694"
><n
 id="7835"
 p="36.73 380.57"
 Z="1692"
 color="8"
 Geometry="Tetrahedral"
 AS="S"
 BondOrdering="7848 7852 7855 7860"
 AtomID="205"
/><n
 id="7836"
 p="51.13 380.57"
 Z="1693"
 color="8"
 Geometry="Tetrahedral"
 AS="R"
 BondOrdering="7848 7849 7861 7859"
 AtomID="206"
/><n
 id="7837"
 p="55.58 366.88"
 Z="1695"
 color="8"
 Element="8"
 NumHydrogens="0"
 NeedsClean="yes"
 AS="N"
 AtomID="207"
><t
 p="51.69 370.78"
 BoundingBox="51.69 362.32 59.47 370.88"
 color="8"
 LabelJustification="Left"
><s font="3" size="10" color="8" face="96">O</s></t></n><n
 id="7838"
 p="43.93 358.42"
 Z="1696"
 color="8"
 Element="16"
 NumHydrogens="0"
 NeedsClean="yes"
 AS="N"
 AtomID="208"
><t
 p="40.60 362.32"
 BoundingBox="40.60 353.86 47.26 362.42"
 color="8"
 LabelJustification="Left"
><s font="3" size="10" color="8" face="96">S</s></t></n><n
 id="7839"
 p="32.29 366.88"
 Z="1697"
 color="8"
 Element="7"
 NumHydrogens="1"
 NeedsClean="yes"
 AS="N"
 AtomID="209"
><t
 p="35.90 370.78"
 BoundingBox="21.46 362.44 35.90 370.78"
 color="8"
 LabelJustification="Right"
 Justification="Right"
 LabelAlignment="Right"
><s font="3" size="10" color="8" face="96">NH</s></t></n><n
 id="7840"
 p="36.73 345.95"
 Z="1703"
 color="8"
 Element="8"
 NumHydrogens="0"
 NeedsClean="yes"
 AS="N"
 AtomID="210"
><t
 p="32.84 349.85"
 BoundingBox="32.84 341.39 40.62 349.95"
 color="8"
 LabelJustification="Left"
><s font="3" size="10" color="8" face="96">O</s></t></n><n
 id="7841"
 p="51.13 345.95"
 Z="1705"
 color="8"
 Element="8"
 NumHydrogens="0"
 NeedsClean="yes"
 AS="N"
 AtomID="211"
><t
 p="47.24 349.85"
 BoundingBox="47.24 341.39 55.02 349.95"
 color="8"
 LabelJustification="Left"
><s font="3" size="10" color="8" face="96">O</s></t></n><n
 id="7842"
 p="29.53 393.05"
 Z="1707"
 color="8"
 AS="N"
 AtomID="212"
/><n
 id="7843"
 p="36.73 405.52"
 Z="1708"
 color="8"
 AS="N"
 AtomID="213"
/><n
 id="7844"
 p="51.13 405.52"
 Z="1709"
 color="8"
 AS="N"
 AtomID="214"
/><n
 id="7845"
 p="58.33 393.05"
 Z="1710"
 color="8"
 AS="N"
 AtomID="215"
/><n
 id="7846"
 p="22.41 379.07"
 Z="1719"
 color="8"
 Element="1"
 NumHydrogens="0"
 NeedsClean="yes"
 AS="N"
 AtomID="216"
><t
 p="18.80 382.97"
 BoundingBox="18.80 374.63 26.02 382.97"
 color="8"
 LabelJustification="Left"
><s font="3" size="10" color="8" face="96">H</s></t></n><n
 id="7847"
 p="65.45 379.07"
 Z="1721"
 color="8"
 Element="1"
 NumHydrogens="0"
 NeedsClean="yes"
 AS="N"
 AtomID="217"
><t
 p="61.84 382.97"
 BoundingBox="61.84 374.63 69.06 382.97"
 color="8"
 LabelJustification="Left"
><s font="3" size="10" color="8" face="96">H</s></t></n><b
 id="7848"
 Z="1698"
 color="8"
 B="7835"
 E="7836"
 BS="N"
/><b
 id="7849"
 Z="1699"
 color="8"
 B="7836"
 E="7837"
 BS="N"
/><b
 id="7850"
 Z="1700"
 color="8"
 B="7837"
 E="7838"
 BS="N"
/><b
 id="7851"
 Z="1701"
 color="8"
 B="7838"
 E="7839"
 BS="N"
/><b
 id="7852"
 Z="1702"
 color="8"
 B="7839"
 E="7835"
 BS="N"
/><b
 id="7853"
 Z="1704"
 color="8"
 B="7838"
 E="7840"
 Order="2"
 BS="N"
/><b
 id="7854"
 Z="1706"
 color="8"
 B="7838"
 E="7841"
 Order="2"
 BS="N"
/><b
 id="7855"
 Z="1711"
 color="8"
 B="7835"
 E="7842"
 BS="N"
/><b
 id="7856"
 Z="1712"
 color="8"
 B="7842"
 E="7843"
 BS="N"
/><b
 id="7857"
 Z="1713"
 color="8"
 B="7843"
 E="7844"
 BS="N"
/><b
 id="7858"
 Z="1714"
 color="8"
 B="7844"
 E="7845"
 BS="N"
/><b
 id="7859"
 Z="1715"
 color="8"
 B="7845"
 E="7836"
 BS="N"
/><b
 id="7860"
 Z="1720"
 color="8"
 B="7835"
 E="7846"
 Display="WedgeBegin"
 BS="N"
/><b
 id="7861"
 Z="1722"
 color="8"
 B="7836"
 E="7847"
 Display="WedgeBegin"
 BS="N"
/></fragment><fragment
 id="7556"
 BoundingBox="118.54 340.54 168.82 404.97"
 Z="1725"
><n
 id="7557"
 p="136.47 379.72"
 Z="1723"
 Geometry="Tetrahedral"
 AS="S"
 BondOrdering="7868 7872 7875 7582"
 AtomID="177"
/><n
 id="7558"
 p="150.87 379.72"
 Z="1724"
 Geometry="Tetrahedral"
 AS="S"
 BondOrdering="7868 7869 7581 7583"
 AtomID="178"
/><n
 id="7559"
 p="155.33 366.03"
 Z="1726"
 Element="8"
 NumHydrogens="0"
 NeedsClean="yes"
 AS="N"
 AtomID="179"
><t
 p="151.44 369.93"
 BoundingBox="151.44 361.47 159.22 370.03"
 LabelJustification="Left"
><s font="3" size="10" color="0" face="96">O</s></t></n><n
 id="7560"
 p="143.68 357.57"
 Z="1727"
 Element="16"
 NumHydrogens="0"
 NeedsClean="yes"
 AS="N"
 AtomID="180"
><t
 p="140.35 361.47"
 BoundingBox="140.35 353.01 147.01 361.57"
 LabelJustification="Left"
><s font="3" size="10" color="0" face="96">S</s></t></n><n
 id="7561"
 p="132.02 366.03"
 Z="1728"
 Element="7"
 NumHydrogens="1"
 NeedsClean="yes"
 AS="N"
 AtomID="181"
><t
 p="135.63 369.93"
 BoundingBox="121.19 361.59 135.63 369.93"
 LabelJustification="Right"
 Justification="Right"
 LabelAlignment="Right"
><s font="3" size="10" color="0" face="96">NH</s></t></n><n
 id="7562"
 p="136.47 345.10"
 Z="1734"
 Element="8"
 NumHydrogens="0"
 NeedsClean="yes"
 AS="N"
 AtomID="182"
><t
 p="132.58 349"
 BoundingBox="132.58 340.54 140.36 349.10"
 LabelJustification="Left"
><s font="3" size="10" color="0" face="96">O</s></t></n><n
 id="7563"
 p="150.87 345.10"
 Z="1736"
 Element="8"
 NumHydrogens="0"
 NeedsClean="yes"
 AS="N"
 AtomID="183"
><t
 p="146.98 349"
 BoundingBox="146.98 340.54 154.76 349.10"
 LabelJustification="Left"
><s font="3" size="10" color="0" face="96">O</s></t></n><n
 id="7564"
 p="129.28 392.20"
 Z="1738"
 AS="N"
 AtomID="184"
/><n
 id="7565"
 p="136.47 404.67"
 Z="1739"
 AS="N"
 AtomID="185"
/><n
 id="7864"
 p="150.87 404.67"
 Z="1740"
 AS="N"
 AtomID="186"
/><n
 id="7865"
 p="158.08 392.20"
 Z="1741"
 AS="N"
 AtomID="187"
/><n
 id="7866"
 p="122.15 378.22"
 Z="1748"
 Element="1"
 NumHydrogens="0"
 NeedsClean="yes"
 AS="N"
 AtomID="188"
><t
 p="118.54 382.12"
 BoundingBox="118.54 373.78 125.76 382.12"
 LabelJustification="Left"
><s font="3" size="10" color="0" face="96">H</s></t></n><n
 id="7867"
 p="165.21 378.22"
 Z="1750"
 Element="1"
 NumHydrogens="0"
 NeedsClean="yes"
 AS="N"
 AtomID="189"
><t
 p="161.60 382.12"
 BoundingBox="161.60 373.78 168.82 382.12"
 LabelJustification="Left"
><s font="3" size="10" color="0" face="96">H</s></t></n><b
 id="7868"
 Z="1729"
 B="7557"
 E="7558"
 BS="N"
/><b
 id="7869"
 Z="1730"
 B="7558"
 E="7559"
 BS="N"
/><b
 id="7870"
 Z="1731"
 B="7559"
 E="7560"
 BS="N"
/><b
 id="7871"
 Z="1732"
 B="7560"
 E="7561"
 BS="N"
/><b
 id="7872"
 Z="1733"
 B="7561"
 E="7557"
 BS="N"
/><b
 id="7873"
 Z="1735"
 B="7560"
 E="7562"
 Order="2"
 BS="N"
/><b
 id="7874"
 Z="1737"
 B="7560"
 E="7563"
 Order="2"
 BS="N"
/><b
 id="7875"
 Z="1742"
 B="7557"
 E="7564"
 BS="N"
/><b
 id="7578"
 Z="1743"
 B="7564"
 E="7565"
 BS="N"
/><b
 id="7579"
 Z="1744"
 B="7565"
 E="7864"
 BS="N"
/><b
 id="7580"
 Z="1745"
 B="7864"
 E="7865"
 BS="N"
/><b
 id="7581"
 Z="1746"
 B="7865"
 E="7558"
 BS="N"
/><b
 id="7582"
 Z="1749"
 B="7557"
 E="7866"
 Display="WedgeBegin"
 BS="N"
/><b
 id="7583"
 Z="1751"
 B="7558"
 E="7867"
 Display="WedgedHashBegin"
 BS="N"
/></fragment><fragment
 id="8136"
 BoundingBox="216.75 341.07 257.73 395.81"
 Z="1768"
><n
 id="8137"
 p="234.99 380.25"
 Z="1766"
 color="8"
 AS="u"
 AtomID="218"
/><n
 id="8138"
 p="249.39 380.25"
 Z="1767"
 color="8"
 AS="N"
 AtomID="219"
/><n
 id="8139"
 p="253.84 366.56"
 Z="1769"
 color="8"
 Element="8"
 NumHydrogens="0"
 NeedsClean="yes"
 AS="N"
 AtomID="220"
><t
 p="249.95 370.46"
 BoundingBox="249.95 362 257.73 370.56"
 color="8"
 LabelJustification="Left"
><s font="3" size="10" color="8" face="96">O</s></t></n><n
 id="8140"
 p="242.18 358.10"
 Z="1770"
 color="8"
 Element="16"
 NumHydrogens="0"
 NeedsClean="yes"
 AS="N"
 AtomID="221"
><t
 p="238.85 362"
 BoundingBox="238.85 353.54 245.51 362.10"
 color="8"
 LabelJustification="Left"
><s font="3" size="10" color="8" face="96">S</s></t></n><n
 id="8141"
 p="230.54 366.56"
 Z="1771"
 color="8"
 Element="7"
 NumHydrogens="0"
 NeedsClean="yes"
 AS="N"
 AtomID="222"
><t
 p="226.93 370.46"
 BoundingBox="226.93 362.12 234.15 370.46"
 color="8"
 LabelJustification="Left"
><s font="3" size="10" color="8" face="96">N</s></t></n><n
 id="8142"
 p="216.84 362.11"
 Z="1777"
 color="8"
 AS="N"
 AtomID="223"
/><n
 id="8143"
 p="234.99 345.63"
 Z="1779"
 color="8"
 Element="8"
 NumHydrogens="0"
 NeedsClean="yes"
 AS="N"
 AtomID="224"
><t
 p="231.10 349.53"
 BoundingBox="231.10 341.07 238.88 349.63"
 color="8"
 LabelJustification="Left"
><s font="3" size="10" color="8" face="96">O</s></t></n><n
 id="8144"
 p="249.39 345.63"
 Z="1781"
 color="8"
 Element="8"
 NumHydrogens="0"
 NeedsClean="yes"
 AS="N"
 AtomID="225"
><t
 p="245.50 349.53"
 BoundingBox="245.50 341.07 253.28 349.63"
 color="8"
 LabelJustification="Left"
><s font="3" size="10" color="8" face="96">O</s></t></n><n
 id="8145"
 p="226.53 391.91"
 Z="1783"
 color="8"
 NodeType="Nickname"
 NeedsClean="yes"
 AS="N"
 AtomID="226"
><fragment
 id="12594"
><n
 id="8147"
 p="226.53 391.91"
 Z="1752"
/><n
 id="8148"
 p="212.26 390.42"
 Z="1753"
/><n
 id="8149"
 p="203.82 402.02"
 Z="1754"
/><n
 id="8150"
 p="209.66 415.14"
 Z="1755"
/><n
 id="8151"
 p="223.93 416.63"
 Z="1756"
/><n
 id="8152"
 p="232.36 405.03"
 Z="1757"
/><n
 id="8153"
 p="234.96 380.30"
 Z="1758"
 NodeType="ExternalConnectionPoint"
 ExternalConnectionNum="1"
/><b
 id="8154"
 Z="1759"
 B="8151"
 E="8152"
 Order="2"
 BondCircularOrdering="8155 0 0 8159"
/><b
 id="8155"
 Z="1760"
 B="8150"
 E="8151"
/><b
 id="8156"
 Z="1761"
 B="8149"
 E="8150"
 Order="2"
 BondCircularOrdering="8157 0 0 8155"
/><b
 id="8157"
 Z="1762"
 B="8148"
 E="8149"
/><b
 id="8158"
 Z="1763"
 B="8147"
 E="8148"
 Order="2"
 BondCircularOrdering="8159 8160 0 8157"
/><b
 id="8159"
 Z="1764"
 B="8147"
 E="8152"
/><b
 id="8160"
 Z="1765"
 B="8153"
 E="8147"
/></fragment><t
 p="229.31 395.81"
 BoundingBox="217.08 387.47 229.31 395.81"
 color="8"
 LabelJustification="Right"
 Justification="Right"
 LabelAlignment="Right"
><s font="3" size="10" color="8" face="96">Ph</s></t></n><b
 id="8161"
 Z="1772"
 color="8"
 B="8137"
 E="8138"
 BS="N"
/><b
 id="8162"
 Z="1773"
 color="8"
 B="8138"
 E="8139"
 BS="N"
/><b
 id="8163"
 Z="1774"
 color="8"
 B="8139"
 E="8140"
 BS="N"
/><b
 id="8164"
 Z="1775"
 color="8"
 B="8140"
 E="8141"
 BS="N"
/><b
 id="8165"
 Z="1776"
 color="8"
 B="8141"
 E="8137"
 BS="N"
/><b
 id="8166"
 Z="1778"
 color="8"
 B="8141"
 E="8142"
 BS="N"
/><b
 id="8167"
 Z="1780"
 color="8"
 B="8140"
 E="8143"
 Order="2"
 BS="N"
/><b
 id="8168"
 Z="1782"
 color="8"
 B="8140"
 E="8144"
 Order="2"
 BS="N"
/><b
 id="8169"
 Z="1784"
 color="8"
 B="8137"
 E="8145"
 BS="N"
/></fragment><fragment
 id="8170"
 BoundingBox="306.89 336.22 357.45 400.65"
 Z="1787"
><n
 id="8171"
 p="325.12 375.41"
 Z="1785"
 Geometry="Tetrahedral"
 AS="S"
 BondOrdering="8184 8188 8191 8196"
 AtomID="228"
/><n
 id="8172"
 p="339.52 375.41"
 Z="1786"
 Geometry="Tetrahedral"
 AS="R"
 BondOrdering="8184 8185 8197 8195"
 AtomID="229"
/><n
 id="8173"
 p="343.97 361.71"
 Z="1788"
 Element="8"
 NumHydrogens="0"
 NeedsClean="yes"
 AS="N"
 AtomID="230"
><t
 p="340.08 365.61"
 BoundingBox="340.08 357.15 347.86 365.71"
 LabelJustification="Left"
><s font="3" size="10" color="0" face="96">O</s></t></n><n
 id="8174"
 p="332.33 353.25"
 Z="1789"
 Element="16"
 NumHydrogens="0"
 NeedsClean="yes"
 AS="N"
 AtomID="231"
><t
 p="329 357.15"
 BoundingBox="329 348.69 335.66 357.25"
 LabelJustification="Left"
><s font="3" size="10" color="0" face="96">S</s></t></n><n
 id="8175"
 p="320.67 361.71"
 Z="1790"
 Element="7"
 NumHydrogens="0"
 NeedsClean="yes"
 AS="N"
 AtomID="232"
><t
 p="317.06 365.61"
 BoundingBox="317.06 357.27 324.28 365.61"
 LabelJustification="Left"
 LabelAlignment="Above"
><s font="3" size="10" color="0" face="96">N</s></t></n><n
 id="8176"
 p="325.12 340.78"
 Z="1796"
 Element="8"
 NumHydrogens="0"
 NeedsClean="yes"
 AS="N"
 AtomID="233"
><t
 p="321.23 344.68"
 BoundingBox="321.23 336.22 329.01 344.78"
 LabelJustification="Left"
><s font="3" size="10" color="0" face="96">O</s></t></n><n
 id="8177"
 p="339.52 340.78"
 Z="1798"
 Element="8"
 NumHydrogens="0"
 NeedsClean="yes"
 AS="N"
 AtomID="234"
><t
 p="335.63 344.68"
 BoundingBox="335.63 336.22 343.41 344.78"
 LabelJustification="Left"
><s font="3" size="10" color="0" face="96">O</s></t></n><n
 id="8178"
 p="317.91 387.88"
 Z="1800"
 AS="N"
 AtomID="235"
/><n
 id="8179"
 p="325.12 400.35"
 Z="1801"
 AS="N"
 AtomID="236"
/><n
 id="8180"
 p="339.52 400.35"
 Z="1802"
 AS="N"
 AtomID="237"
/><n
 id="8181"
 p="346.73 387.88"
 Z="1803"
 AS="N"
 AtomID="238"
/><n
 id="8182"
 p="310.80 373.90"
 Z="1811"
 Element="1"
 NumHydrogens="0"
 NeedsClean="yes"
 AS="N"
 AtomID="239"
><t
 p="307.19 377.80"
 BoundingBox="307.19 369.46 314.41 377.80"
 LabelJustification="Left"
><s font="3" size="10" color="0" face="96">H</s></t></n><n
 id="8183"
 p="353.84 373.90"
 Z="1813"
 Element="1"
 NumHydrogens="0"
 NeedsClean="yes"
 AS="N"
 AtomID="240"
><t
 p="350.23 377.80"
 BoundingBox="350.23 369.46 357.45 377.80"
 LabelJustification="Left"
><s font="3" size="10" color="0" face="96">H</s></t></n><n
 id="7742"
 p="306.98 357.27"
 Z="1844"
 AS="N"
 AtomID="227"
/><b
 id="8184"
 Z="1791"
 B="8171"
 E="8172"
 BS="N"
/><b
 id="8185"
 Z="1792"
 B="8172"
 E="8173"
 BS="N"
/><b
 id="8186"
 Z="1793"
 B="8173"
 E="8174"
 BS="N"
/><b
 id="8187"
 Z="1794"
 B="8174"
 E="8175"
 BS="N"
/><b
 id="8188"
 Z="1795"
 B="8175"
 E="8171"
 BS="N"
/><b
 id="8189"
 Z="1797"
 B="8174"
 E="8176"
 Order="2"
 BS="N"
/><b
 id="8190"
 Z="1799"
 B="8174"
 E="8177"
 Order="2"
 BS="N"
/><b
 id="8191"
 Z="1804"
 B="8171"
 E="8178"
 BS="N"
/><b
 id="8192"
 Z="1805"
 B="8178"
 E="8179"
 BS="N"
/><b
 id="8193"
 Z="1806"
 B="8179"
 E="8180"
 BS="N"
/><b
 id="8194"
 Z="1807"
 B="8180"
 E="8181"
 BS="N"
/><b
 id="8195"
 Z="1808"
 B="8181"
 E="8172"
 BS="N"
/><b
 id="8196"
 Z="1812"
 B="8171"
 E="8182"
 Display="WedgeBegin"
 BS="N"
/><b
 id="8197"
 Z="1814"
 B="8172"
 E="8183"
 Display="WedgeBegin"
 BS="N"
/><b
 id="7743"
 Z="1845"
 B="8175"
 E="7742"
 BS="N"
/></fragment><fragment
 id="8200"
 BoundingBox="406.60 335.42 457.18 399.85"
 Z="1817"
><n
 id="8201"
 p="424.83 374.60"
 Z="1815"
 Geometry="Tetrahedral"
 AS="S"
 BondOrdering="8214 8218 8221 8226"
 AtomID="242"
/><n
 id="8202"
 p="439.23 374.60"
 Z="1816"
 Geometry="Tetrahedral"
 AS="S"
 BondOrdering="8214 8215 8225 8227"
 AtomID="243"
/><n
 id="8203"
 p="443.69 360.91"
 Z="1818"
 Element="8"
 NumHydrogens="0"
 NeedsClean="yes"
 AS="N"
 AtomID="244"
><t
 p="439.80 364.81"
 BoundingBox="439.80 356.35 447.58 364.91"
 LabelJustification="Left"
><s font="3" size="10" color="0" face="96">O</s></t></n><n
 id="8204"
 p="432.04 352.45"
 Z="1819"
 Element="16"
 NumHydrogens="0"
 NeedsClean="yes"
 AS="N"
 AtomID="245"
><t
 p="428.71 356.35"
 BoundingBox="428.71 347.89 435.37 356.45"
 LabelJustification="Left"
><s font="3" size="10" color="0" face="96">S</s></t></n><n
 id="8205"
 p="420.38 360.91"
 Z="1820"
 Element="7"
 NumHydrogens="0"
 NeedsClean="yes"
 AS="N"
 AtomID="246"
><t
 p="416.77 364.81"
 BoundingBox="416.77 356.47 423.99 364.81"
 LabelJustification="Left"
 LabelAlignment="Above"
><s font="3" size="10" color="0" face="96">N</s></t></n><n
 id="8206"
 p="424.83 339.98"
 Z="1826"
 Element="8"
 NumHydrogens="0"
 NeedsClean="yes"
 AS="N"
 AtomID="247"
><t
 p="420.94 343.88"
 BoundingBox="420.94 335.42 428.72 343.98"
 LabelJustification="Left"
><s font="3" size="10" color="0" face="96">O</s></t></n><n
 id="8207"
 p="439.23 339.98"
 Z="1828"
 Element="8"
 NumHydrogens="0"
 NeedsClean="yes"
 AS="N"
 AtomID="248"
><t
 p="435.34 343.88"
 BoundingBox="435.34 335.42 443.12 343.98"
 LabelJustification="Left"
><s font="3" size="10" color="0" face="96">O</s></t></n><n
 id="8208"
 p="417.64 387.08"
 Z="1830"
 AS="N"
 AtomID="249"
/><n
 id="8209"
 p="424.83 399.55"
 Z="1831"
 AS="N"
 AtomID="250"
/><n
 id="8210"
 p="439.23 399.55"
 Z="1832"
 AS="N"
 AtomID="251"
/><n
 id="8211"
 p="446.44 387.08"
 Z="1833"
 AS="N"
 AtomID="252"
/><n
 id="8212"
 p="410.51 373.09"
 Z="1840"
 Element="1"
 NumHydrogens="0"
 NeedsClean="yes"
 AS="N"
 AtomID="253"
><t
 p="406.90 376.99"
 BoundingBox="406.90 368.65 414.12 376.99"
 LabelJustification="Left"
><s font="3" size="10" color="0" face="96">H</s></t></n><n
 id="8213"
 p="453.57 373.09"
 Z="1842"
 Element="1"
 NumHydrogens="0"
 NeedsClean="yes"
 AS="N"
 AtomID="254"
><t
 p="449.96 376.99"
 BoundingBox="449.96 368.65 457.18 376.99"
 LabelJustification="Left"
><s font="3" size="10" color="0" face="96">H</s></t></n><n
 id="7744"
 p="406.69 356.46"
 Z="1846"
 AS="N"
 AtomID="241"
/><b
 id="8214"
 Z="1821"
 B="8201"
 E="8202"
 BS="N"
/><b
 id="8215"
 Z="1822"
 B="8202"
 E="8203"
 BS="N"
/><b
 id="8216"
 Z="1823"
 B="8203"
 E="8204"
 BS="N"
/><b
 id="8217"
 Z="1824"
 B="8204"
 E="8205"
 BS="N"
/><b
 id="8218"
 Z="1825"
 B="8205"
 E="8201"
 BS="N"
/><b
 id="8219"
 Z="1827"
 B="8204"
 E="8206"
 Order="2"
 BS="N"
/><b
 id="8220"
 Z="1829"
 B="8204"
 E="8207"
 Order="2"
 BS="N"
/><b
 id="8221"
 Z="1834"
 B="8201"
 E="8208"
 BS="N"
/><b
 id="8222"
 Z="1835"
 B="8208"
 E="8209"
 BS="N"
/><b
 id="8223"
 Z="1836"
 B="8209"
 E="8210"
 BS="N"
/><b
 id="8224"
 Z="1837"
 B="8210"
 E="8211"
 BS="N"
/><b
 id="8225"
 Z="1838"
 B="8211"
 E="8202"
 BS="N"
/><b
 id="8226"
 Z="1841"
 B="8201"
 E="8212"
 Display="WedgeBegin"
 BS="N"
/><b
 id="8227"
 Z="1843"
 B="8202"
 E="8213"
 Display="WedgedHashBegin"
 BS="N"
/><b
 id="8228"
 Z="1847"
 B="8205"
 E="7744"
 BS="N"
/></fragment><fragment
 id="8259"
 BoundingBox="447.92 198.92 513.53 263.37"
 Z="1870"
><n
 id="8260"
 p="481.20 238.12"
 Z="1863"
 Geometry="Tetrahedral"
 AS="S"
 BondOrdering="8281 8283 8285 8290"
 AtomID="259"
/><n
 id="8261"
 p="495.60 238.12"
 Z="1864"
 Geometry="Tetrahedral"
 AS="R"
 BondOrdering="8281 8282 8291 8289"
 AtomID="260"
/><n
 id="7737"
 p="500.04 224.43"
 Z="1865"
 Element="8"
 NumHydrogens="0"
 NeedsClean="yes"
 AS="N"
 AtomID="255"
><t
 p="496.15 228.33"
 BoundingBox="496.15 219.87 503.93 228.43"
 LabelJustification="Left"
 LabelAlignment="Left"
><s font="3" size="10" color="0" face="96">O</s></t></n><n
 id="8262"
 p="476.73 224.43"
 Z="1866"
 Element="7"
 NumHydrogens="0"
 NeedsClean="yes"
 AS="N"
 AtomID="261"
><t
 p="473.12 228.33"
 BoundingBox="473.12 219.99 480.34 228.33"
 LabelJustification="Left"
 LabelAlignment="Left"
><s font="3" size="10" color="0" face="96">N</s></t></n><n
 id="8263"
 p="462.65 221.43"
 Z="1871"
 NodeType="Nickname"
 NeedsClean="yes"
 AS="N"
 AtomID="262"
><fragment
 id="12595"
><n
 id="7741"
 p="458.22 207.78"
 Z="1848"
 Element="8"
 NumHydrogens="0"
 NeedsClean="yes"
><t
 p="454.33 211.68"
 BoundingBox="454.33 203.22 462.11 211.78"
 LabelJustification="Left"
><s font="3" size="10" color="0" face="96">O</s></t></n><n
 id="8265"
 p="444.18 204.79"
 Z="1849"
/><n
 id="8266"
 p="430.15 201.81"
 Z="1850"
/><n
 id="8267"
 p="434.58 215.45"
 Z="1851"
/><n
 id="8268"
 p="439.75 191.15"
 Z="1852"
/><n
 id="8269"
 p="462.65 221.43"
 Z="1853"
/><n
 id="8270"
 p="453.05 232.09"
 Z="1854"
 Element="8"
 NumHydrogens="0"
 NeedsClean="yes"
><t
 p="449.16 235.99"
 BoundingBox="449.16 227.53 456.94 236.09"
 LabelJustification="Left"
><s font="3" size="10" color="0" face="96">O</s></t></n><n
 id="8271"
 p="476.68 224.41"
 Z="1855"
 NodeType="ExternalConnectionPoint"
 ExternalConnectionNum="1"
/><b
 id="7749"
 Z="1856"
 B="8269"
 E="8270"
 Order="2"
/><b
 id="8272"
 Z="1857"
 B="8265"
 E="8266"
/><b
 id="8273"
 Z="1858"
 B="8265"
 E="8267"
/><b
 id="7752"
 Z="1859"
 B="8265"
 E="8268"
/><b
 id="7753"
 Z="1860"
 B="7741"
 E="8265"
/><b
 id="7754"
 Z="1861"
 B="7741"
 E="8269"
/><b
 id="8274"
 Z="1862"
 B="8271"
 E="8269"
/></fragment><t
 p="465.15 225.33"
 BoundingBox="447.92 216.99 465.15 225.43"
 LabelJustification="Right"
 Justification="Right"
 LabelAlignment="Right"
><s font="3" size="10" color="0" face="96">Boc</s></t></n><n
 id="8275"
 p="473.99 250.60"
 Z="1873"
 AS="N"
 AtomID="263"
/><n
 id="8276"
 p="481.20 263.07"
 Z="1874"
 AS="N"
 AtomID="264"
/><n
 id="7758"
 p="495.60 263.07"
 Z="1875"
 AS="N"
 AtomID="256"
/><n
 id="7759"
 p="502.79 250.60"
 Z="1876"
 AS="N"
 AtomID="257"
/><n
 id="7760"
 p="466.86 236.61"
 Z="1882"
 Element="1"
 NumHydrogens="0"
 NeedsClean="yes"
 AS="N"
 AtomID="258"
><t
 p="463.25 240.51"
 BoundingBox="463.25 232.17 470.47 240.51"
 LabelJustification="Left"
><s font="3" size="10" color="0" face="96">H</s></t></n><n
 id="8277"
 p="509.92 236.61"
 Z="1884"
 Element="1"
 NumHydrogens="0"
 NeedsClean="yes"
 AS="N"
 AtomID="265"
><t
 p="506.31 240.51"
 BoundingBox="506.31 232.17 513.53 240.51"
 LabelJustification="Left"
><s font="3" size="10" color="0" face="96">H</s></t></n><n
 id="8278"
 p="488.40 215.95"
 Z="1886"
 Element="16"
 NumHydrogens="0"
 NeedsClean="yes"
 AS="N"
 AtomID="266"
><t
 p="485.07 219.85"
 BoundingBox="485.07 211.39 491.73 219.95"
 LabelJustification="Left"
><s font="3" size="10" color="0" face="96">S</s></t></n><n
 id="8279"
 p="495.61 203.48"
 Z="1889"
 Element="8"
 NumHydrogens="0"
 NeedsClean="yes"
 AS="N"
 AtomID="267"
><t
 p="491.72 207.38"
 BoundingBox="491.72 198.92 499.50 207.48"
 LabelJustification="Left"
><s font="3" size="10" color="0" face="96">O</s></t></n><n
 id="8280"
 p="481.20 203.48"
 Z="1891"
 Element="8"
 NumHydrogens="0"
 NeedsClean="yes"
 AS="N"
 AtomID="268"
><t
 p="477.31 207.38"
 BoundingBox="477.31 198.92 485.09 207.48"
 LabelJustification="Left"
><s font="3" size="10" color="0" face="96">O</s></t></n><b
 id="8281"
 Z="1867"
 B="8260"
 E="8261"
 BS="N"
/><b
 id="8282"
 Z="1868"
 B="8261"
 E="7737"
 BS="N"
/><b
 id="8283"
 Z="1869"
 B="8262"
 E="8260"
 BS="N"
/><b
 id="8284"
 Z="1872"
 B="8262"
 E="8263"
 BS="N"
/><b
 id="8285"
 Z="1877"
 B="8260"
 E="8275"
 BS="N"
/><b
 id="8286"
 Z="1878"
 B="8275"
 E="8276"
 BS="N"
/><b
 id="8287"
 Z="1879"
 B="8276"
 E="7758"
 BS="N"
/><b
 id="8288"
 Z="1880"
 B="7758"
 E="7759"
 BS="N"
/><b
 id="8289"
 Z="1881"
 B="7759"
 E="8261"
 BS="N"
/><b
 id="8290"
 Z="1883"
 B="8260"
 E="7760"
 Display="WedgeBegin"
 BS="N"
/><b
 id="8291"
 Z="1885"
 B="8261"
 E="8277"
 Display="WedgeBegin"
 BS="N"
/><b
 id="8292"
 Z="1887"
 B="7737"
 E="8278"
 BS="N"
 BeginAttach="0"
/><b
 id="8293"
 Z="1888"
 B="8278"
 E="8262"
 BS="N"
 EndAttach="0"
/><b
 id="8294"
 Z="1890"
 B="8278"
 E="8279"
 Order="2"
 BS="N"
/><b
 id="8295"
 Z="1892"
 B="8278"
 E="8280"
 Order="2"
 BS="N"
/></fragment><fragment
 id="8377"
 BoundingBox="612.66 331.75 677.31 386.50"
 Z="1896"
><n
 id="8378"
 p="645.53 370.95"
 Z="1894"
 Geometry="Tetrahedral"
 AS="R"
 BondOrdering="8402 8406 0 8454"
 AtomID="269"
/><n
 id="8379"
 p="659.93 370.95"
 Z="1895"
 Geometry="Tetrahedral"
 AS="S"
 BondOrdering="8402 8403 8456 0"
 AtomID="270"
/><n
 id="8380"
 p="664.39 357.25"
 Z="1897"
 Element="8"
 NumHydrogens="0"
 NeedsClean="yes"
 AS="N"
 AtomID="271"
><t
 p="660.50 361.15"
 BoundingBox="660.50 352.69 668.28 361.25"
 LabelJustification="Left"
><s font="3" size="10" color="0" face="96">O</s></t></n><n
 id="8381"
 p="652.74 348.78"
 Z="1898"
 Element="16"
 NumHydrogens="0"
 NeedsClean="yes"
 AS="N"
 AtomID="272"
><t
 p="649.41 352.68"
 BoundingBox="649.41 344.22 656.07 352.78"
 LabelJustification="Left"
><s font="3" size="10" color="0" face="96">S</s></t></n><n
 id="8382"
 p="641.08 357.25"
 Z="1899"
 Element="7"
 NumHydrogens="0"
 NeedsClean="yes"
 AS="N"
 AtomID="273"
><t
 p="637.47 361.15"
 BoundingBox="637.47 352.81 644.69 361.15"
 LabelJustification="Left"
><s font="3" size="10" color="0" face="96">N</s></t></n><n
 id="8383"
 p="627.39 352.79"
 Z="1905"
 NodeType="Nickname"
 NeedsClean="yes"
 AS="N"
 AtomID="274"
><fragment
 id="12596"
><n
 id="8579"
 p="624.40 338.75"
 Z="1155"
 Element="8"
 NumHydrogens="0"
 NeedsClean="yes"
><t
 p="621.99 341.17"
 BoundingBox="621.99 335.92 626.81 341.22"
 LabelJustification="Left"
><s font="3" size="6.2" color="0" face="96">O</s></t></n><n
 id="8580"
 p="610.74 334.30"
 Z="1156"
/><n
 id="8581"
 p="597.06 329.87"
 Z="1157"
/><n
 id="8582"
 p="600.05 343.91"
 Z="1158"
/><n
 id="8583"
 p="607.74 320.25"
 Z="1159"
/><n
 id="8584"
 p="627.39 352.79"
 Z="1160"
/><n
 id="8585"
 p="616.71 362.41"
 Z="1161"
 Element="8"
 NumHydrogens="0"
 NeedsClean="yes"
><t
 p="614.30 364.83"
 BoundingBox="614.30 359.58 619.12 364.88"
 LabelJustification="Left"
><s font="3" size="6.2" color="0" face="96">O</s></t></n><n
 id="8586"
 p="641.05 357.24"
 Z="1162"
 NodeType="ExternalConnectionPoint"
 ExternalConnectionNum="1"
/><b
 id="8587"
 Z="1163"
 B="8584"
 E="8585"
 Order="2"
/><b
 id="8588"
 Z="1164"
 B="8580"
 E="8581"
/><b
 id="8589"
 Z="1165"
 B="8580"
 E="8582"
/><b
 id="8590"
 Z="1166"
 B="8580"
 E="8583"
/><b
 id="8591"
 Z="1167"
 B="8579"
 E="8580"
/><b
 id="8592"
 Z="1168"
 B="8579"
 E="8584"
/><b
 id="8593"
 Z="1169"
 B="8586"
 E="8584"
/></fragment><t
 p="629.89 356.69"
 BoundingBox="612.66 348.35 629.89 356.79"
 LabelJustification="Right"
 Justification="Right"
 LabelAlignment="Right"
><s font="3" size="10" color="0" face="96">Boc</s></t></n><n
 id="8400"
 p="645.53 336.31"
 Z="1907"
 Element="8"
 NumHydrogens="0"
 NeedsClean="yes"
 AS="N"
 AtomID="275"
><t
 p="641.64 340.21"
 BoundingBox="641.64 331.75 649.42 340.31"
 LabelJustification="Left"
><s font="3" size="10" color="0" face="96">O</s></t></n><n
 id="8401"
 p="659.93 336.31"
 Z="1909"
 Element="8"
 NumHydrogens="0"
 NeedsClean="yes"
 AS="N"
 AtomID="276"
><t
 p="656.04 340.21"
 BoundingBox="656.04 331.75 663.82 340.31"
 LabelJustification="Left"
><s font="3" size="10" color="0" face="96">O</s></t></n><n
 id="8453"
 p="637.07 382.60"
 Z="1952"
 NodeType="Nickname"
 NeedsClean="yes"
 AS="N"
 AtomID="277"
><fragment
 id="12597"
><n
 id="8596"
 p="637.07 382.60"
 Z="1170"
/><n
 id="8597"
 p="622.78 381.09"
 Z="1171"
/><n
 id="8598"
 p="614.34 392.72"
 Z="1172"
/><n
 id="8599"
 p="620.18 405.85"
 Z="1173"
/><n
 id="8600"
 p="634.47 407.34"
 Z="1174"
/><n
 id="8601"
 p="642.91 395.72"
 Z="1175"
/><n
 id="8602"
 p="645.51 370.96"
 Z="1176"
 NodeType="ExternalConnectionPoint"
 ExternalConnectionNum="1"
/><b
 id="8603"
 Z="1177"
 B="8600"
 E="8601"
 Order="2"
 BondCircularOrdering="8604 0 0 8608"
/><b
 id="8604"
 Z="1178"
 B="8599"
 E="8600"
/><b
 id="8605"
 Z="1179"
 B="8598"
 E="8599"
 Order="2"
 BondCircularOrdering="8606 0 0 8604"
/><b
 id="8606"
 Z="1180"
 B="8597"
 E="8598"
/><b
 id="8607"
 Z="1181"
 B="8596"
 E="8597"
 Order="2"
 BondCircularOrdering="8608 8609 0 8606"
/><b
 id="8608"
 Z="1182"
 B="8596"
 E="8601"
/><b
 id="8609"
 Z="1183"
 B="8602"
 E="8596"
/></fragment><t
 p="639.85 386.50"
 BoundingBox="627.62 378.16 639.85 386.50"
 LabelJustification="Right"
 Justification="Right"
 LabelAlignment="Right"
><s font="3" size="10" color="0" face="96">Ph</s></t></n><n
 id="8455"
 p="668.41 382.60"
 Z="1954"
 NodeType="Nickname"
 NeedsClean="yes"
 AS="N"
 AtomID="278"
><fragment
 id="12598"
><n
 id="8612"
 p="668.41 382.60"
 Z="1184"
/><n
 id="8613"
 p="662.56 395.72"
 Z="1185"
/><n
 id="8614"
 p="671.01 407.34"
 Z="1186"
/><n
 id="8615"
 p="685.29 405.85"
 Z="1187"
/><n
 id="8616"
 p="691.14 392.72"
 Z="1188"
/><n
 id="8617"
 p="682.69 381.09"
 Z="1189"
/><n
 id="8618"
 p="659.96 370.96"
 Z="1190"
 NodeType="ExternalConnectionPoint"
 ExternalConnectionNum="1"
/><b
 id="8619"
 Z="1191"
 B="8616"
 E="8617"
 Order="2"
 BondCircularOrdering="8620 0 0 8624"
/><b
 id="8620"
 Z="1192"
 B="8615"
 E="8616"
/><b
 id="8621"
 Z="1193"
 B="8614"
 E="8615"
 Order="2"
 BondCircularOrdering="8622 0 0 8620"
/><b
 id="8622"
 Z="1194"
 B="8613"
 E="8614"
/><b
 id="8623"
 Z="1195"
 B="8612"
 E="8613"
 Order="2"
 BondCircularOrdering="8624 8625 0 8622"
/><b
 id="8624"
 Z="1196"
 B="8612"
 E="8617"
/><b
 id="8625"
 Z="1197"
 B="8618"
 E="8612"
/></fragment><t
 p="665.08 386.50"
 BoundingBox="665.08 378.16 677.31 386.50"
 LabelJustification="Left"
 LabelAlignment="Left"
><s font="3" size="10" color="0" face="96">Ph</s></t></n><b
 id="8402"
 Z="1900"
 B="8378"
 E="8379"
 BS="N"
/><b
 id="8403"
 Z="1901"
 B="8379"
 E="8380"
 BS="N"
/><b
 id="8404"
 Z="1902"
 B="8380"
 E="8381"
 BS="N"
/><b
 id="8405"
 Z="1903"
 B="8381"
 E="8382"
 BS="N"
/><b
 id="8406"
 Z="1904"
 B="8382"
 E="8378"
 BS="N"
/><b
 id="8407"
 Z="1906"
 B="8382"
 E="8383"
 BS="N"
/><b
 id="8408"
 Z="1908"
 B="8381"
 E="8400"
 Order="2"
 BS="N"
/><b
 id="8409"
 Z="1910"
 B="8381"
 E="8401"
 Order="2"
 BS="N"
/><b
 id="8454"
 Z="1953"
 B="8378"
 E="8453"
 Display="WedgeBegin"
 BS="N"
/><b
 id="8456"
 Z="1955"
 B="8379"
 E="8455"
 Display="WedgeBegin"
 BS="N"
/></fragment><fragment
 id="8412"
 BoundingBox="7.20 483.25 63.36 522.75"
 Z="1936"
><n
 id="8413"
 p="40.62 522.45"
 Z="1934"
 AS="N"
 AtomID="279"
/><n
 id="8414"
 p="55.02 522.45"
 Z="1935"
 AS="N"
 AtomID="280"
/><n
 id="8415"
 p="59.47 508.74"
 Z="1937"
 Element="8"
 NumHydrogens="0"
 NeedsClean="yes"
 AS="N"
 AtomID="281"
><t
 p="55.58 512.64"
 BoundingBox="55.58 504.18 63.36 512.74"
 LabelJustification="Left"
><s font="3" size="10" color="0" face="96">O</s></t></n><n
 id="8416"
 p="47.83 500.28"
 Z="1938"
 Element="16"
 NumHydrogens="0"
 NeedsClean="yes"
 AS="N"
 AtomID="282"
><t
 p="44.50 504.18"
 BoundingBox="44.50 495.72 51.16 504.28"
 LabelJustification="Left"
><s font="3" size="10" color="0" face="96">S</s></t></n><n
 id="8417"
 p="36.18 508.74"
 Z="1939"
 Element="7"
 NumHydrogens="0"
 NeedsClean="yes"
 AS="N"
 AtomID="283"
><t
 p="32.57 512.64"
 BoundingBox="32.57 504.30 39.79 512.64"
 LabelJustification="Left"
><s font="3" size="10" color="0" face="96">N</s></t></n><n
 id="8418"
 p="22.48 504.30"
 Z="1945"
 NodeType="Nickname"
 NeedsClean="yes"
 AS="N"
 AtomID="284"
><fragment
 id="12599"
><n
 id="8420"
 p="10.52 448.08"
 Z="1912"
/><n
 id="8421"
 p="-3.14 443.64"
 Z="1913"
/><n
 id="8422"
 p="-13.81 453.26"
 Z="1914"
/><n
 id="8423"
 p="-10.83 467.31"
 Z="1915"
/><n
 id="8424"
 p="2.83 471.75"
 Z="1916"
/><n
 id="8425"
 p="13.51 462.14"
 Z="1917"
/><n
 id="8426"
 p="5.82 485.80"
 Z="1918"
/><n
 id="8427"
 p="19.50 490.25"
 Z="1919"
 Element="8"
 NumHydrogens="0"
 NeedsClean="yes"
><t
 p="17.09 492.67"
 BoundingBox="17.09 487.42 21.91 492.72"
 LabelJustification="Left"
><s font="3" size="6.2" color="0" face="96">O</s></t></n><n
 id="8428"
 p="22.48 504.30"
 Z="1920"
/><n
 id="8429"
 p="11.81 513.91"
 Z="1921"
 Element="8"
 NumHydrogens="0"
 NeedsClean="yes"
><t
 p="9.40 516.33"
 BoundingBox="9.40 511.08 14.22 516.38"
 LabelJustification="Left"
><s font="3" size="6.2" color="0" face="96">O</s></t></n><n
 id="8430"
 p="36.14 508.74"
 Z="1922"
 NodeType="ExternalConnectionPoint"
 ExternalConnectionNum="1"
/><b
 id="8431"
 Z="1923"
 B="8428"
 E="8429"
 Order="2"
/><b
 id="8432"
 Z="1924"
 B="8427"
 E="8428"
/><b
 id="8433"
 Z="1925"
 B="8426"
 E="8427"
/><b
 id="8434"
 Z="1926"
 B="8424"
 E="8425"
 Order="2"
 BondCircularOrdering="8436 8435 0 8440"
/><b
 id="8435"
 Z="1927"
 B="8424"
 E="8426"
/><b
 id="8436"
 Z="1928"
 B="8423"
 E="8424"
/><b
 id="8437"
 Z="1929"
 B="8422"
 E="8423"
 Order="2"
 BondCircularOrdering="8438 0 0 8436"
/><b
 id="8438"
 Z="1930"
 B="8421"
 E="8422"
/><b
 id="8439"
 Z="1931"
 B="8420"
 E="8421"
 Order="2"
 BondCircularOrdering="8440 0 0 8438"
/><b
 id="8440"
 Z="1932"
 B="8420"
 E="8425"
/><b
 id="8441"
 Z="1933"
 B="8430"
 E="8428"
/></fragment><t
 p="24.98 508.20"
 BoundingBox="7.20 499.74 24.98 508.30"
 LabelJustification="Right"
 Justification="Right"
 LabelAlignment="Right"
><s font="3" size="10" color="0" face="96">Cbz</s></t></n><n
 id="8442"
 p="40.62 487.81"
 Z="1947"
 Element="8"
 NumHydrogens="0"
 NeedsClean="yes"
 AS="N"
 AtomID="285"
><t
 p="36.73 491.71"
 BoundingBox="36.73 483.25 44.51 491.81"
 LabelJustification="Left"
><s font="3" size="10" color="0" face="96">O</s></t></n><n
 id="8443"
 p="55.02 487.81"
 Z="1949"
 Element="8"
 NumHydrogens="0"
 NeedsClean="yes"
 AS="N"
 AtomID="286"
><t
 p="51.13 491.71"
 BoundingBox="51.13 483.25 58.91 491.81"
 LabelJustification="Left"
><s font="3" size="10" color="0" face="96">O</s></t></n><b
 id="8444"
 Z="1940"
 B="8413"
 E="8414"
 BS="N"
/><b
 id="8445"
 Z="1941"
 B="8414"
 E="8415"
 BS="N"
/><b
 id="8446"
 Z="1942"
 B="8415"
 E="8416"
 BS="N"
/><b
 id="8447"
 Z="1943"
 B="8416"
 E="8417"
 BS="N"
/><b
 id="8448"
 Z="1944"
 B="8417"
 E="8413"
 BS="N"
/><b
 id="8449"
 Z="1946"
 B="8417"
 E="8418"
 BS="N"
/><b
 id="8450"
 Z="1948"
 B="8416"
 E="8442"
 Order="2"
 BS="N"
/><b
 id="8451"
 Z="1950"
 B="8416"
 E="8443"
 Order="2"
 BS="N"
/></fragment><fragment
 id="8457"
 BoundingBox="508.87 318.18 564.49 400.06"
 Z="1973"
><n
 id="8458"
 p="541.74 357.37"
 Z="1971"
 AS="u"
 AtomID="287"
/><n
 id="8459"
 p="556.14 357.37"
 Z="1972"
 AS="u"
 AtomID="288"
/><n
 id="8460"
 p="560.60 343.67"
 Z="1974"
 Element="8"
 NumHydrogens="0"
 NeedsClean="yes"
 AS="N"
 AtomID="289"
><t
 p="556.71 347.57"
 BoundingBox="556.71 339.11 564.49 347.67"
 LabelJustification="Left"
><s font="3" size="10" color="0" face="96">O</s></t></n><n
 id="8461"
 p="548.95 335.21"
 Z="1975"
 Element="16"
 NumHydrogens="0"
 NeedsClean="yes"
 AS="N"
 AtomID="290"
><t
 p="545.62 339.11"
 BoundingBox="545.62 330.65 552.28 339.21"
 LabelJustification="Left"
><s font="3" size="10" color="0" face="96">S</s></t></n><n
 id="8462"
 p="537.29 343.67"
 Z="1976"
 Element="7"
 NumHydrogens="0"
 NeedsClean="yes"
 AS="N"
 AtomID="291"
><t
 p="533.68 347.57"
 BoundingBox="533.68 339.23 540.90 347.57"
 LabelJustification="Left"
><s font="3" size="10" color="0" face="96">N</s></t></n><n
 id="8463"
 p="523.60 339.23"
 Z="1982"
 NodeType="Nickname"
 NeedsClean="yes"
 AS="N"
 AtomID="292"
><fragment
 id="12600"
><n
 id="8465"
 p="520.61 325.16"
 Z="1956"
 Element="8"
 NumHydrogens="0"
 NeedsClean="yes"
><t
 p="518.20 327.58"
 BoundingBox="518.20 322.33 523.02 327.63"
 LabelJustification="Left"
><s font="3" size="6.2" color="0" face="96">O</s></t></n><n
 id="8466"
 p="506.95 320.73"
 Z="1957"
/><n
 id="8467"
 p="493.28 316.29"
 Z="1958"
/><n
 id="8468"
 p="496.26 330.35"
 Z="1959"
/><n
 id="8469"
 p="503.95 306.67"
 Z="1960"
/><n
 id="8470"
 p="523.60 339.23"
 Z="1961"
/><n
 id="8471"
 p="512.93 348.84"
 Z="1962"
 Element="8"
 NumHydrogens="0"
 NeedsClean="yes"
><t
 p="510.52 351.26"
 BoundingBox="510.52 346.01 515.34 351.31"
 LabelJustification="Left"
><s font="3" size="6.2" color="0" face="96">O</s></t></n><n
 id="8472"
 p="537.26 343.66"
 Z="1963"
 NodeType="ExternalConnectionPoint"
 ExternalConnectionNum="1"
/><b
 id="8473"
 Z="1964"
 B="8470"
 E="8471"
 Order="2"
/><b
 id="8474"
 Z="1965"
 B="8466"
 E="8467"
/><b
 id="8475"
 Z="1966"
 B="8466"
 E="8468"
/><b
 id="8476"
 Z="1967"
 B="8466"
 E="8469"
/><b
 id="8477"
 Z="1968"
 B="8465"
 E="8466"
/><b
 id="8478"
 Z="1969"
 B="8465"
 E="8470"
/><b
 id="8479"
 Z="1970"
 B="8472"
 E="8470"
/></fragment><t
 p="526.10 343.13"
 BoundingBox="508.87 334.79 526.10 343.23"
 LabelJustification="Right"
 Justification="Right"
 LabelAlignment="Right"
><s font="3" size="10" color="0" face="96">Boc</s></t></n><n
 id="8480"
 p="539.55 322.74"
 Z="1984"
 Element="8"
 NumHydrogens="0"
 NeedsClean="yes"
 AS="N"
 AtomID="293"
><t
 p="535.66 326.64"
 BoundingBox="535.66 318.18 543.44 326.74"
 LabelJustification="Left"
><s font="3" size="10" color="0" face="96">O</s></t></n><n
 id="8481"
 p="553.95 322.74"
 Z="1986"
 Element="8"
 NumHydrogens="0"
 NeedsClean="yes"
 AS="N"
 AtomID="294"
><t
 p="550.06 326.64"
 BoundingBox="550.06 318.18 557.84 326.74"
 LabelJustification="Left"
><s font="3" size="10" color="0" face="96">O</s></t></n><n
 id="8525"
 p="537.29 371.08"
 Z="1988"
 AS="N"
 AtomID="295"
/><n
 id="8527"
 p="548.95 379.54"
 Z="1989"
 AS="N"
 AtomID="296"
/><n
 id="8529"
 p="560.60 371.08"
 Z="1990"
 AS="N"
 AtomID="297"
/><n
 id="8535"
 p="524.13 376.92"
 Z="1995"
 AS="N"
 AtomID="298"
/><n
 id="8537"
 p="522.64 391.26"
 Z="1996"
 AS="N"
 AtomID="299"
/><n
 id="8539"
 p="534.28 399.72"
 Z="1997"
 AS="N"
 AtomID="300"
/><n
 id="8541"
 p="547.44 393.86"
 Z="1998"
 AS="N"
 AtomID="301"
/><b
 id="8514"
 Z="1977"
 B="8458"
 E="8459"
 BS="N"
/><b
 id="8515"
 Z="1978"
 B="8459"
 E="8460"
 BS="N"
/><b
 id="8516"
 Z="1979"
 B="8460"
 E="8461"
 BS="N"
/><b
 id="8517"
 Z="1980"
 B="8461"
 E="8462"
 BS="N"
/><b
 id="8518"
 Z="1981"
 B="8462"
 E="8458"
 BS="N"
/><b
 id="8519"
 Z="1983"
 B="8462"
 E="8463"
 BS="N"
/><b
 id="8520"
 Z="1985"
 B="8461"
 E="8480"
 Order="2"
 BS="N"
/><b
 id="8521"
 Z="1987"
 B="8461"
 E="8481"
 Order="2"
 BS="N"
/><b
 id="8531"
 Z="1991"
 B="8458"
 E="8525"
 BS="N"
/><b
 id="8532"
 Z="1992"
 B="8525"
 E="8527"
 Order="2"
 BS="N"
 BondCircularOrdering="8531 8543 8547 8533"
/><b
 id="8533"
 Z="1993"
 B="8527"
 E="8529"
 BS="N"
/><b
 id="8534"
 Z="1994"
 B="8529"
 E="8459"
 BS="N"
/><b
 id="8543"
 Z="1999"
 B="8525"
 E="8535"
 BS="N"
/><b
 id="8544"
 Z="2000"
 B="8535"
 E="8537"
 Order="2"
 BS="N"
 BondCircularOrdering="8543 0 0 8545"
/><b
 id="8545"
 Z="2001"
 B="8537"
 E="8539"
 BS="N"
/><b
 id="8546"
 Z="2002"
 B="8539"
 E="8541"
 Order="2"
 BS="N"
 BondCircularOrdering="8545 0 0 8547"
/><b
 id="8547"
 Z="2003"
 B="8541"
 E="8527"
 BS="N"
/></fragment><fragment
 id="73"
 BoundingBox="117.21 456.94 178.86 547.44"
 Z="2022"
><n
 id="74"
 p="145.39 481.82"
 Z="2020"
 Element="7"
 NumHydrogens="0"
 NeedsClean="yes"
 AS="N"
 AtomID="31"
><t
 p="141.78 485.72"
 BoundingBox="141.78 477.38 149 485.72"
 LabelJustification="Left"
 LabelAlignment="Above"
><s font="3" size="10" color="0" face="96">N</s></t></n><n
 id="75"
 p="149.11 495.72"
 Z="2021"
 Geometry="Tetrahedral"
 AS="S"
 BondOrdering="89 90 0 103"
 AtomID="32"
/><n
 id="76"
 p="163.50 496.48"
 Z="2023"
 AS="N"
 AtomID="33"
/><n
 id="77"
 p="168.65 483.04"
 Z="2024"
 Element="8"
 NumHydrogens="0"
 NeedsClean="yes"
 AS="N"
 AtomID="34"
><t
 p="164.76 486.94"
 BoundingBox="164.76 478.48 172.54 487.04"
 LabelJustification="Left"
><s font="3" size="10" color="0" face="96">O</s></t></n><n
 id="78"
 p="157.46 473.97"
 Z="2025"
 Element="16"
 NumHydrogens="0"
 NeedsClean="yes"
 AS="N"
 AtomID="35"
><t
 p="154.13 477.87"
 BoundingBox="154.13 469.41 160.79 477.97"
 LabelJustification="Left"
><s font="3" size="10" color="0" face="96">S</s></t></n><n
 id="79"
 p="150.27 461.50"
 Z="2031"
 Element="8"
 NumHydrogens="0"
 NeedsClean="yes"
 AS="N"
 AtomID="36"
><t
 p="146.38 465.40"
 BoundingBox="146.38 456.94 154.16 465.50"
 LabelJustification="Left"
><s font="3" size="10" color="0" face="96">O</s></t></n><n
 id="80"
 p="168.41 464.63"
 Z="2033"
 Element="8"
 NumHydrogens="0"
 NeedsClean="yes"
 AS="N"
 AtomID="37"
><t
 p="164.52 468.53"
 BoundingBox="164.52 460.07 172.30 468.63"
 LabelJustification="Left"
><s font="3" size="10" color="0" face="96">O</s></t></n><n
 id="88"
 p="140.04 506.93"
 Z="2035"
 AS="N"
 AtomID="38"
/><n
 id="104"
 p="145.21 520.36"
 Z="2037"
 AS="N"
 AtomID="39"
/><n
 id="177"
 p="136.14 531.55"
 Z="2039"
 Element="8"
 NumHydrogens="0"
 NeedsClean="yes"
 AS="N"
 AtomID="40"
><t
 p="132.25 535.45"
 BoundingBox="132.25 526.99 140.03 535.55"
 LabelJustification="Left"
><s font="3" size="10" color="0" face="96">O</s></t></n><n
 id="179"
 p="159.44 522.61"
 Z="2041"
 Element="8"
 NumHydrogens="0"
 NeedsClean="yes"
 AS="N"
 AtomID="41"
><t
 p="155.55 526.51"
 BoundingBox="155.55 518.05 163.33 526.61"
 LabelJustification="Left"
><s font="3" size="10" color="0" face="96">O</s></t></n><n
 id="183"
 p="164.59 536.07"
 Z="2043"
 AS="N"
 AtomID="42"
/><n
 id="185"
 p="155.53 547.25"
 Z="2045"
 AS="N"
 AtomID="43"
/><n
 id="187"
 p="178.81 538.31"
 Z="2047"
 AS="N"
 AtomID="44"
/><n
 id="189"
 p="173.66 524.88"
 Z="2049"
 AS="N"
 AtomID="45"
/><n
 id="9387"
 p="131.94 476.65"
 Z="2051"
 NodeType="Nickname"
 NeedsClean="yes"
 AS="N"
 AtomID="46"
><fragment
 id="12601"
><n
 id="9403"
 p="129.69 462.44"
 Z="2005"
 Element="8"
 NumHydrogens="0"
 NeedsClean="yes"
><t
 p="126.09 466.06"
 BoundingBox="126.09 458.25 133.29 466.16"
 LabelJustification="Left"
><s font="3" size="9.25" color="0" face="96">O</s></t></n><n
 id="9404"
 p="116.25 457.27"
 Z="2006"
/><n
 id="9405"
 p="102.80 452.12"
 Z="2007"
/><n
 id="9406"
 p="105.06 466.34"
 Z="2008"
/><n
 id="9407"
 p="113.99 443.05"
 Z="2009"
/><n
 id="9408"
 p="131.94 476.65"
 Z="2010"
/><n
 id="9409"
 p="120.75 485.72"
 Z="2011"
 Element="8"
 NumHydrogens="0"
 NeedsClean="yes"
><t
 p="117.15 489.34"
 BoundingBox="117.15 481.53 124.35 489.44"
 LabelJustification="Left"
><s font="3" size="9.25" color="0" face="96">O</s></t></n><n
 id="9410"
 p="145.37 481.82"
 Z="2012"
 NodeType="ExternalConnectionPoint"
 ExternalConnectionNum="1"
/><b
 id="9411"
 Z="2013"
 B="9408"
 E="9409"
 Order="2"
/><b
 id="9412"
 Z="2014"
 B="9404"
 E="9405"
/><b
 id="9413"
 Z="2015"
 B="9404"
 E="9406"
/><b
 id="9414"
 Z="2016"
 B="9404"
 E="9407"
/><b
 id="9415"
 Z="2017"
 B="9403"
 E="9404"
/><b
 id="9416"
 Z="2018"
 B="9403"
 E="9408"
/><b
 id="9417"
 Z="2019"
 B="9410"
 E="9408"
/></fragment><t
 p="134.44 480.55"
 BoundingBox="117.21 472.21 134.44 480.65"
 LabelJustification="Right"
 Justification="Right"
 LabelAlignment="Right"
><s font="3" size="10" color="0" face="96">Boc</s></t></n><b
 id="89"
 Z="2026"
 B="74"
 E="75"
 Display="WedgedHashEnd"
 BS="N"
/><b
 id="90"
 Z="2027"
 B="75"
 E="76"
 BS="N"
/><b
 id="91"
 Z="2028"
 B="76"
 E="77"
 BS="N"
/><b
 id="92"
 Z="2029"
 B="77"
 E="78"
 BS="N"
/><b
 id="93"
 Z="2030"
 B="78"
 E="74"
 BS="N"
/><b
 id="94"
 Z="2032"
 B="78"
 E="79"
 Order="2"
 BS="N"
/><b
 id="95"
 Z="2034"
 B="78"
 E="80"
 Order="2"
 BS="N"
/><b
 id="103"
 Z="2036"
 B="75"
 E="88"
 BS="N"
/><b
 id="105"
 Z="2038"
 B="88"
 E="104"
 BS="N"
/><b
 id="178"
 Z="2040"
 B="104"
 E="177"
 Order="2"
 BS="N"
/><b
 id="180"
 Z="2042"
 B="104"
 E="179"
 BS="N"
/><b
 id="184"
 Z="2044"
 B="179"
 E="183"
 BS="N"
/><b
 id="186"
 Z="2046"
 B="183"
 E="185"
 BS="N"
/><b
 id="188"
 Z="2048"
 B="183"
 E="187"
 BS="N"
/><b
 id="190"
 Z="2050"
 B="183"
 E="189"
 BS="N"
/><b
 id="9388"
 Z="2052"
 B="74"
 E="9387"
 BS="N"
/></fragment><fragment
 id="3"
 BoundingBox="335.38 477.21 392.33 527.17"
 Z="2100"
><n
 id="4"
 p="391.12 526.29"
 Z="2101"
 color="8"
 AS="N"
 AtomNumber="0"
 AtomID="1"
/><n
 id="5"
 p="382.65 514.63"
 Z="2102"
 color="8"
 Geometry="Tetrahedral"
 AS="R"
 BondOrdering="124 125 0 138"
 AtomNumber="1"
 AtomID="2"
/><n
 id="111"
 p="368.25 514.63"
 Z="2103"
 color="8"
 AS="N"
 AtomNumber="2"
 AtomID="3"
/><n
 id="112"
 p="363.80 500.94"
 Z="2104"
 color="8"
 Element="7"
 NumHydrogens="0"
 NeedsClean="yes"
 AS="N"
 AtomNumber="3"
 AtomID="4"
><t
 p="360.19 504.84"
 BoundingBox="360.19 496.50 367.41 504.84"
 color="8"
 LabelJustification="Left"
><s font="3" size="10" color="8" face="96">N</s></t></n><n
 id="113"
 p="350.11 496.49"
 Z="2105"
 color="8"
 NodeType="Nickname"
 NeedsClean="yes"
 AS="N"
 AtomNumber="4"
 AtomID="5"
><fragment
 id="12604"
><n
 id="9689"
 p="347.12 482.45"
 Z="1140"
 Element="8"
 NumHydrogens="0"
 NeedsClean="yes"
><t
 p="344.71 484.87"
 BoundingBox="344.71 479.62 349.53 484.92"
 LabelJustification="Left"
><s font="3" size="6.2" color="0" face="96">O</s></t></n><n
 id="9690"
 p="333.46 478"
 Z="1141"
/><n
 id="9691"
 p="319.78 473.55"
 Z="1142"
/><n
 id="9692"
 p="322.77 487.62"
 Z="1143"
/><n
 id="9693"
 p="330.47 463.94"
 Z="1144"
/><n
 id="9694"
 p="350.11 496.49"
 Z="1145"
/><n
 id="9695"
 p="339.43 506.11"
 Z="1146"
 Element="8"
 NumHydrogens="0"
 NeedsClean="yes"
><t
 p="337.02 508.53"
 BoundingBox="337.02 503.28 341.84 508.58"
 LabelJustification="Left"
><s font="3" size="6.2" color="0" face="96">O</s></t></n><n
 id="9696"
 p="363.77 500.94"
 Z="1147"
 NodeType="ExternalConnectionPoint"
 ExternalConnectionNum="1"
/><b
 id="9697"
 Z="1148"
 B="9694"
 E="9695"
 Order="2"
/><b
 id="9698"
 Z="1149"
 B="9690"
 E="9691"
/><b
 id="9699"
 Z="1150"
 B="9690"
 E="9692"
/><b
 id="9700"
 Z="1151"
 B="9690"
 E="9693"
/><b
 id="9701"
 Z="1152"
 B="9689"
 E="9690"
/><b
 id="9702"
 Z="1153"
 B="9689"
 E="9694"
/><b
 id="9703"
 Z="1154"
 B="9696"
 E="9694"
/></fragment><t
 p="352.61 500.39"
 BoundingBox="335.38 492.05 352.61 500.49"
 color="8"
 LabelJustification="Right"
 Justification="Right"
 LabelAlignment="Right"
><s font="3" size="10" color="8" face="96">Boc</s></t></n><n
 id="120"
 p="375.44 492.48"
 Z="2106"
 color="8"
 Element="16"
 NumHydrogens="0"
 NeedsClean="yes"
 AS="N"
 AtomNumber="11"
 AtomID="6"
><t
 p="372.11 496.38"
 BoundingBox="372.11 487.92 378.77 496.48"
 color="8"
 LabelJustification="Left"
><s font="3" size="10" color="8" face="96">S</s></t></n><n
 id="121"
 p="365.81 481.77"
 Z="2107"
 color="8"
 Element="8"
 NumHydrogens="0"
 NeedsClean="yes"
 AS="N"
 AtomNumber="12"
 AtomID="7"
><t
 p="361.92 485.67"
 BoundingBox="361.92 477.21 369.70 485.77"
 color="8"
 LabelJustification="Left"
><s font="3" size="10" color="8" face="96">O</s></t></n><n
 id="122"
 p="385.09 481.77"
 Z="2108"
 color="8"
 Element="8"
 NumHydrogens="0"
 NeedsClean="yes"
 AS="N"
 AtomNumber="13"
 AtomID="8"
><t
 p="381.20 485.67"
 BoundingBox="381.20 477.21 388.98 485.77"
 color="8"
 LabelJustification="Left"
><s font="3" size="10" color="8" face="96">O</s></t></n><n
 id="123"
 p="387.09 500.94"
 Z="2109"
 color="8"
 Element="8"
 NumHydrogens="0"
 NeedsClean="yes"
 AS="N"
 AtomNumber="14"
 AtomID="9"
><t
 p="383.20 504.84"
 BoundingBox="383.20 496.38 390.98 504.94"
 color="8"
 LabelJustification="Left"
><s font="3" size="10" color="8" face="96">O</s></t></n><b
 id="124"
 Z="2110"
 color="8"
 B="5"
 E="4"
 Display="WedgedHashBegin"
 BS="N"
/><b
 id="125"
 Z="2111"
 color="8"
 B="5"
 E="111"
 BS="N"
/><b
 id="126"
 Z="2112"
 color="8"
 B="111"
 E="112"
 BS="N"
/><b
 id="127"
 Z="2113"
 color="8"
 B="112"
 E="113"
 BS="N"
/><b
 id="134"
 Z="2114"
 color="8"
 B="112"
 E="120"
 BS="N"
/><b
 id="135"
 Z="2115"
 color="8"
 B="120"
 E="121"
 Order="2"
 BS="N"
/><b
 id="136"
 Z="2116"
 color="8"
 B="120"
 E="122"
 Order="2"
 BS="N"
/><b
 id="137"
 Z="2117"
 color="8"
 B="120"
 E="123"
 BS="N"
/><b
 id="138"
 Z="2118"
 color="8"
 B="5"
 E="123"
 BS="N"
/></fragment><t
 id="6311"
 p="42.59 150.37"
 BoundingBox="2.66 141.17 82.52 164.47"
 Z="1481"
 IgnoreWarnings="yes"
 Warning="Chemical Interpretation is not possible for this label"
 CaptionJustification="Center"
 Justification="Center"
 LineHeight="auto"
 LineStarts="2 22"
><s font="3" size="9.95" color="0" face="1">1
</s><s font="3" size="9.95" color="0">∆rH = 590 ±63 J/g</s></t><t
 id="6312"
 p="145.91 150.37"
 BoundingBox="105.98 141.17 185.84 164.47"
 Z="1482"
 IgnoreWarnings="yes"
 Warning="Chemical Interpretation is not possible for this label"
 CaptionJustification="Center"
 Justification="Center"
 LineHeight="auto"
 LineStarts="2 22"
><s font="3" size="9.95" color="0" face="1">2
</s><s font="3" size="9.95" color="0">∆rH = 321 ±17 J/g</s></t><t
 id="6315"
 p="245.95 151.98"
 BoundingBox="206.02 142.78 285.88 166.08"
 Z="1483"
 IgnoreWarnings="yes"
 Warning="Chemical Interpretation is not possible for this label"
 CaptionJustification="Center"
 Justification="Center"
 LineHeight="auto"
 LineStarts="2 22"
><s font="3" size="9.95" color="0" face="1">5
</s><s font="3" size="9.95" color="0">∆rH = 252 ±15 J/g</s></t><t
 id="6316"
 p="343.29 151.29"
 BoundingBox="303.36 142.09 383.22 165.39"
 Z="1484"
 Warning="Chemical Interpretation is not possible for this label"
 CaptionJustification="Center"
 Justification="Center"
 LineHeight="auto"
 LineStarts="2 22"
><s font="3" size="9.95" color="0" face="1">6
</s><s font="3" size="9.95" color="0">∆rH = 418 ±24 J/g</s></t><t
 id="6317"
 p="547.08 151.34"
 BoundingBox="507.15 142.14 587.01 165.44"
 Z="1485"
 Warning="Chemical Interpretation is not possible for this label"
 CaptionJustification="Center"
 Justification="Center"
 LineHeight="auto"
 WordWrapWidth="84.84"
 LineStarts="2 22"
><s font="3" size="9.95" color="0" face="1">8
</s><s font="3" size="9.95" color="0">∆rH = 184 ±34 J/g</s></t><t
 id="6319"
 p="44.32 280.94"
 BoundingBox="1.63 271.74 87.01 295.04"
 Z="1486"
 Warning="Chemical Interpretation is not possible for this label"
 CaptionJustification="Center"
 Justification="Center"
 LineHeight="auto"
 WordWrapWidth="89.86"
 LineStarts="3 25"
><s font="3" size="9.95" color="0" face="1">10
</s><s font="3" size="9.95" color="0">∆rH = 16.1 ±4.3 J/g</s></t><t
 id="6398"
 p="649.87 151.34"
 BoundingBox="608.56 142.14 691.18 165.44"
 Z="1504"
 Warning="Chemical Interpretation is not possible for this label"
 CaptionJustification="Center"
 Justification="Center"
 LineHeight="auto"
 WordWrapWidth="90.76"
 LineStarts="2 23"
><s font="3" size="9.95" color="0" face="1">9
</s><s font="3" size="9.95" color="0">∆rH = 265 ±9.7 J/g</s></t><t
 id="6437"
 p="133.13 281.57"
 BoundingBox="93.20 272.37 173.06 295.67"
 Z="1526"
 color="8"
 Warning="Chemical Interpretation is not possible for this label"
 CaptionJustification="Center"
 Justification="Center"
 LineHeight="auto"
 LineStarts="3 23"
><s font="3" size="9.95" color="8" face="1">12
</s><s font="3" size="9.95" color="8">∆rH = 451 ±12 J/g</s></t><t
 id="6534"
 p="444.94 151.34"
 BoundingBox="405.01 142.14 484.87 165.44"
 Z="1554"
 color="8"
 Warning="Chemical Interpretation is not possible for this label"
 CaptionJustification="Center"
 Justification="Center"
 LineHeight="auto"
 WordWrapWidth="85.12"
 LineStarts="2 22"
><s font="3" size="9.95" color="8" face="1">7
</s><s font="3" size="9.95" color="8">∆rH = 280 ±44 J/g</s></t><t
 id="6740"
 p="218.54 281.60"
 BoundingBox="178.61 272.40 258.47 295.70"
 Z="1572"
 Warning="Chemical Interpretation is not possible for this label"
 CaptionJustification="Center"
 Justification="Center"
 LineHeight="auto"
 WordWrapWidth="86.69"
 LineStarts="3 23"
><s font="3" size="9.95" color="0" face="1">15
</s><s font="3" size="9.95" color="0">∆rH = 490 ±12 J/g</s></t><t
 id="6831"
 p="306.34 281.32"
 BoundingBox="266.41 272.12 346.27 295.42"
 Z="1595"
 Warning="Chemical Interpretation is not possible for this label"
 CaptionJustification="Center"
 Justification="Center"
 LineHeight="auto"
 WordWrapWidth="92.32"
 LineStarts="3 24"
><s font="3" size="9.95" color="0" face="1">16
</s><s font="3" size="9.95" color="0">∆rH = 9.4 ±1.0 J/g</s></t><t
 id="6874"
 p="392.34 281.32"
 BoundingBox="352.41 272.12 432.27 295.42"
 Z="1626"
 Warning="Chemical Interpretation is not possible for this label"
 CaptionJustification="Center"
 Justification="Center"
 LineHeight="auto"
 WordWrapWidth="92.82"
 LineStarts="3 23"
><s font="3" size="9.95" color="0" face="1">17
</s><s font="3" size="9.95" color="0">∆rH = 216 ±33 J/g</s></t><t
 id="7880"
 p="568.24 280.82"
 BoundingBox="528.31 271.62 608.17 294.92"
 Z="1716"
 IgnoreWarnings="yes"
 Warning="Chemical Interpretation is not possible for this label"
 CaptionJustification="Center"
 Justification="Center"
 LineHeight="auto"
 WordWrapWidth="96.52"
 LineStarts="3 23"
><s font="3" size="9.95" color="0" face="1">19
</s><s font="3" size="9.95" color="0">∆rH = 763 ±47 J/g</s></t><t
 id="7881"
 p="654.32 280.94"
 BoundingBox="613.01 271.74 695.63 295.04"
 Z="1717"
 IgnoreWarnings="yes"
 Warning="Chemical Interpretation is not possible for this label"
 CaptionJustification="Center"
 Justification="Center"
 LineHeight="auto"
 LineStarts="3 24"
><s font="3" size="9.95" color="0" face="1">20
</s><s font="3" size="9.95" color="0">∆rH = 134 ±4.4 J/g</s></t><t
 id="7882"
 p="43.93 422.02"
 BoundingBox="2.62 412.82 85.24 436.12"
 Z="1718"
 color="8"
 Warning="Chemical Interpretation is not possible for this label"
 CaptionJustification="Center"
 Justification="Center"
 LineHeight="auto"
 WordWrapWidth="105.64"
 LineStarts="3 24"
><s font="3" size="9.95" color="8" face="1">21
</s><s font="3" size="9.95" color="8">∆rH = 111 ±2.2 J/g</s></t><t
 id="7585"
 p="143.68 422.80"
 BoundingBox="102.37 413.60 184.99 436.90"
 Z="1747"
 Warning="Chemical Interpretation is not possible for this label"
 CaptionJustification="Center"
 Justification="Center"
 LineHeight="auto"
 WordWrapWidth="104.14"
 LineStarts="3 24"
><s font="3" size="9.95" color="0" face="1">22
</s><s font="3" size="9.95" color="0">∆rH = 111 ±8.0 J/g</s></t><t
 id="8232"
 p="237.24 422.65"
 BoundingBox="197.31 413.45 277.17 436.75"
 Z="1809"
 color="8"
 IgnoreWarnings="yes"
 Warning="Chemical Interpretation is not possible for this label"
 CaptionJustification="Center"
 Justification="Center"
 LineHeight="auto"
 LineStarts="3 23"
><s font="3" size="9.95" color="8" face="1">24
</s><s font="3" size="9.95" color="8">∆rH = 368 ±32 J/g</s></t><t
 id="8233"
 p="332.15 422.65"
 BoundingBox="289.46 413.45 374.84 436.75"
 Z="1810"
 Warning="Chemical Interpretation is not possible for this label"
 CaptionJustification="Center"
 Justification="Center"
 LineHeight="auto"
 WordWrapWidth="89.90"
 LineStarts="3 25"
><s font="3" size="9.95" color="0" face="1">25
</s><s font="3" size="9.95" color="0">∆rH = 25.0 ±7.7 J/g</s></t><t
 id="8235"
 p="431.88 421.85"
 BoundingBox="389.19 412.65 474.57 435.95"
 Z="1839"
 Warning="Chemical Interpretation is not possible for this label"
 CaptionJustification="Center"
 Justification="Center"
 LineHeight="auto"
 WordWrapWidth="97.74"
 LineStarts="3 25"
><s font="3" size="9.95" color="0" face="1">26
</s><s font="3" size="9.95" color="0">∆rH = 60.3 ±9.0 J/g</s></t><t
 id="8297"
 p="482.67 281.47"
 BoundingBox="442.74 272.27 522.60 295.57"
 Z="1893"
 Warning="Chemical Interpretation is not possible for this label"
 CaptionJustification="Center"
 Justification="Center"
 LineHeight="auto"
 LineStarts="3 23"
><s font="3" size="9.95" color="0" face="1">18
</s><s font="3" size="9.95" color="0">∆rH = 240 ±91 J/g</s></t><t
 id="8411"
 p="651.89 422.83"
 BoundingBox="609.20 413.63 694.58 436.93"
 Z="1911"
 Warning="Chemical Interpretation is not possible for this label"
 CaptionJustification="Center"
 Justification="Center"
 LineHeight="auto"
 LineStarts="3 25"
><s font="3" size="9.95" color="0" face="1">28
</s><s font="3" size="9.95" color="0">∆rH = 31.9 ±3.4 J/g</s></t><t
 id="8452"
 p="46.44 565.91"
 BoundingBox="5.13 556.71 87.75 580.01"
 Z="1951"
 Warning="Chemical Interpretation is not possible for this label"
 CaptionJustification="Center"
 Justification="Center"
 LineHeight="auto"
 LineStarts="3 24"
><s font="3" size="9.95" color="0" face="1">29
</s><s font="3" size="9.95" color="0">∆rH = 282 ±8.9 J/g</s></t><t
 id="8548"
 p="539 422.83"
 BoundingBox="499.07 413.63 578.93 436.93"
 Z="2004"
 Warning="Chemical Interpretation is not possible for this label"
 CaptionJustification="Center"
 Justification="Center"
 LineHeight="auto"
 LineStarts="3 23"
><s font="3" size="9.95" color="0" face="1">27
</s><s font="3" size="9.95" color="0">∆rH = 281 ±39 J/g</s></t><t
 id="9544"
 p="148.37 565.91"
 BoundingBox="108.44 556.71 188.30 580.01"
 Z="2053"
 Warning="Chemical Interpretation is not possible for this label"
 CaptionJustification="Center"
 Justification="Center"
 LineHeight="auto"
 LineStarts="3 23"
><s font="3" size="9.95" color="0" face="1">30
</s><s font="3" size="9.95" color="0">∆rH = 284 ±58 J/g</s></t><t
 id="193"
 p="263.16 565.91"
 BoundingBox="223.23 556.71 303.09 580.01"
 Z="2119"
 color="8"
 Warning="Chemical Interpretation is not possible for this label"
 CaptionJustification="Center"
 Justification="Center"
 LineHeight="auto"
 LineStarts="3 23"
><s font="3" size="9.95" color="8" face="1">31
</s><s font="3" size="9.95" color="8">∆rH = 216 ±30 J/g</s></t><t
 id="197"
 p="460.04 565.91"
 BoundingBox="420.11 556.71 499.97 580.01"
 Z="2120"
 color="8"
 Warning="Chemical Interpretation is not possible for this label"
 CaptionJustification="Center"
 Justification="Center"
 LineHeight="auto"
 LineStarts="3 23"
><s font="3" size="9.95" color="8" face="1">33
</s><s font="3" size="9.95" color="8">∆rH = 274 ±14 J/g</s></t><t
 id="198"
 p="364.60 565.91"
 BoundingBox="324.67 556.71 404.53 580.01"
 Z="2121"
 color="8"
 Warning="Chemical Interpretation is not possible for this label"
 CaptionJustification="Center"
 Justification="Center"
 LineHeight="auto"
 LineStarts="3 23"
><s font="3" size="9.95" color="8" face="1">32
</s><s font="3" size="9.95" color="8">∆rH = 118 ±24 J/g</s></t><t
 id="10162"
 p="555.61 565.91"
 BoundingBox="514.30 556.71 596.92 580.01"
 Z="2140"
 color="8"
 Warning="Chemical Interpretation is not possible for this label"
 CaptionJustification="Center"
 Justification="Center"
 LineHeight="auto"
 LineStarts="3 24"
><s font="3" size="9.95" color="8" face="1">34
</s><s font="3" size="9.95" color="8">∆rH = 736 ±0.6 J/g</s></t><t
 id="10274"
 p="653.16 565.91"
 BoundingBox="610.47 556.71 695.85 580.01"
 Z="2159"
 color="8"
 Warning="Chemical Interpretation is not possible for this label"
 CaptionJustification="Center"
 Justification="Center"
 LineHeight="auto"
 LineStarts="3 25"
><s font="3" size="9.95" color="8" face="1">35
</s><s font="3" size="9.95" color="8">∆rH = 32.1 ±4.0 J/g</s></t></page></CDXML>
